# Supplementary material for: CLOVE: classification of genomic fusions into structural variation events
Source: BMC Bioinformatics. 2017 Jul 20;18:346. doi: 10.1186/s12859-017-1760-3 (PMC5520322; doi:10.1186/s12859-017-1760-3)
Supplement: Supplementary file 2 — Description of data: Detailed results of simulated data analysis. The spreadsheet shows runs of the tested structural variant tools as well as CLOVE re-classified results by variant type and for the individual runs of simulated data. (XLSX 139 kb) [file 12859_2017_1760_MOESM2_ESM.xlsx]

## Sheet: Sheet2
		for i in 1 2 3 4 5 ; do java -cp lib/htsjdk-1.122.jar:lib/sam-1.77.jar:build/classes/ Genotyper ~/ReadRefSimulation/human_test_run${i}/results_Socrates_paired_human_test_reads_s_long_sc_l25_q5_m5_i95.txt ~/ReadRefSimulation/human_test_run${i}/human_test_reads_s.bam Socrates 30 8 ~/ReadRefSimulation/human_test_run${i}/human_test.fa | grep -A 21 "Stats:" ; done
Run	Algorithm											for i in 1 2 3 4 5 ; do java -cp lib/htsjdk-1.122.jar:lib/sam-1.77.jar:build/classes/ Genotyper ~/ReadRefSimulation/human_test_run${i}/human_test_all.vcf ~/ReadRefSimulation/human_test_run${i}/human_test_reads_s.bam Delly 30 8 ~/ReadRefSimulation/human_test_run${i}/human_test.fa | grep -A 21 "Stats:" ; done
1	Socrates	Stats:	TP	Half TP	FP	FN	Sen	Spe	0.736998		Delly	Stats:	TP	Half TP	FP	FN	Sen	Spe	0.60811		Crest	Stats:	TP	Half TP	FP	FN	Sen	Spe	0.695705		MetaSV	Stats:	TP	Half	TP	FP	FN	Sen	0.239618			Crest+Delly	Stats:	TP	Half TP	FP	FN	Sen	Spe
	Raw	INS	0	0	0	0	0	0	0.896027		Raw	INS	0	0	0	0	0	0	0.675668		Raw	INS	0	0	0	0	0	0	0.769534		Raw	INS	0	8	5	0	0	0				Raw	INS	0	0	0	0	0	0
		INV1	0	21	0	0	0	0				INV1	0	12	3	0	0	0				INV1	0	15	0	0	0	0				INV1	0	0	0	0	0	0					INV1	0	15	3	0	0	0
		INV2	0	1	0	0	0	0				INV2	0	12	2	0	0	0				INV2	0	5	0	0	0	0				INV2	0	1	4	0	0	0					INV2	0	7	2	0	0	0
		DEL	12	13	29	0	1	0.292683				DEL	4	4	42	8	0.333333	0.0869565				DEL	10	9	23	2	0.833333	0.30303				DEL	6	0	19	6	0.5	0.24					DEL	10	10	52	2	0.833333	0.16129
		TAN	18	7	0	2	0.9	1				TAN	11	15	2	8	0.578947	0.846154				TAN	13	10	0	7	0.65	1				TAN	11	1	5	5	0.6875	0.6875					TAN	15	9	2	5	0.75	0.882353
		INVTX1	0	12	0	0	0	0				INVTX1	0	13	1	0	0	0				INVTX1	0	7	0	0	0	0				INVTX1	0	2	6	0	0	0					INVTX1	0	4	1	0	0	0
		INVTX2	0	2	0	0	0	0				INVTX2	0	1	1	0	0	0				INVTX2	0	4	0	0	0	0				INVTX2	0	4	5	0	0	0					INVTX2	0	11	1	0	0	0
		ITX1	0	12	0	0	0	0				ITX1	0	4	2	0	0	0				ITX1	0	9	0	0	0	0				ITX1	0	1	9	0	0	0					ITX1	0	5	2	0	0	0
		ITX2	0	6	0	0	0	0				ITX2	0	13	0	0	0	0				ITX2	0	7	0	0	0	0				ITX2	0	3	5	0	0	0					ITX2	0	12	0	0	0	0
		XXX	0	0	0	0	0	0				XXX	0	0	0	0	0	0				XXX	0	0	0	0	0	0				XXX	0	0	0	0	0	0					XXX	0	0	0	0	0	0
		COMPLEX_INVERSION	0	0	0	1	0	0				COMPLEX_INVERSION	0	0	0	1	0	0				COMPLEX_INVERSION	1	0	0	1	0.5	1				COMPLEX_INVERSION	4	0	1	10	0.285714	0.8					COMPLEX_INVERSION	1	0	0	0	1	1
		COMPLEX_INVERTED_DUPLICATION	0	0	0	1	0	0				COMPLEX_INVERTED_DUPLICATION	0	0	0	1	0	0				COMPLEX_INVERTED_DUPLICATION	0	0	0	1	0	0				COMPLEX_INVERTED_DUPLICATION	0	0	0	6	0	0					COMPLEX_INVERTED_DUPLICATION	0	0	0	1	0	0
		COMPLEX_DUPLICATION	0	0	0	0	0	0				COMPLEX_DUPLICATION	0	0	0	0	0	0				COMPLEX_DUPLICATION	0	0	0	1	0	0				COMPLEX_DUPLICATION	0	0	0	15	0	0					COMPLEX_DUPLICATION	0	0	0	0	0	0
		COMPLEX_TRANSLOCATION	0	0	0	0	0	0				COMPLEX_TRANSLOCATION	0	0	0	0	0	0				COMPLEX_TRANSLOCATION	0	0	0	0	0	0				COMPLEX_TRANSLOCATION	0	0	0	2	0	0					COMPLEX_TRANSLOCATION	0	0	0	0	0	0
		COMPLEX_INVERTED_TRANSLOCATION	0	0	0	0	0	0				COMPLEX_INVERTED_TRANSLOCATION	0	0	0	0	0	0				COMPLEX_INVERTED_TRANSLOCATION	0	0	0	1	0	0				COMPLEX_INVERTED_TRANSLOCATION	0	0	0	3	0	0					COMPLEX_INVERTED_TRANSLOCATION	0	0	0	0	0	0
		COMPLEX_INTERCHROMOSOMAL_TRANSLOCATION	0	0	0	0	0	0				COMPLEX_INTERCHROMOSOMAL_TRANSLOCATION	0	0	0	0	0	0				COMPLEX_INTERCHROMOSOMAL_TRANSLOCATION	0	0	0	1	0	0				COMPLEX_INTERCHROMOSOMAL_TRANSLOCATION	0	0	0	2	0	0					COMPLEX_INTERCHROMOSOMAL_TRANSLOCATION	0	0	0	0	0	0
		COMPLEX_INTERCHROMOSOMAL_DUPLICATION	0	0	0	0	0	0				COMPLEX_INTERCHROMOSOMAL_DUPLICATION	0	0	0	1	0	0				COMPLEX_INTERCHROMOSOMAL_DUPLICATION	0	0	0	1	0	0				COMPLEX_INTERCHROMOSOMAL_DUPLICATION	0	0	0	10	0	0					COMPLEX_INTERCHROMOSOMAL_DUPLICATION	0	0	0	1	0	0
		COMPLEX_INTERCHROMOSOMAL_INVERTED_TRANSLOCATION	0	0	0	0	0	0				COMPLEX_INTERCHROMOSOMAL_INVERTED_TRANSLOCATION	0	0	0	0	0	0				COMPLEX_INTERCHROMOSOMAL_INVERTED_TRANSLOCATION	0	0	0	3	0	0				COMPLEX_INTERCHROMOSOMAL_INVERTED_TRANSLOCATION	0	0	0	4	0	0					COMPLEX_INTERCHROMOSOMAL_INVERTED_TRANSLOCATION	0	0	0	0	0	0
		COMPLEX_INTERCHROMOSOMAL_INVERTED_DUPLICATION	0	0	0	1	0	0				COMPLEX_INTERCHROMOSOMAL_INVERTED_DUPLICATION	0	0	0	1	0	0				COMPLEX_INTERCHROMOSOMAL_INVERTED_DUPLICATION	0	0	0	1	0	0				COMPLEX_INTERCHROMOSOMAL_INVERTED_DUPLICATION	0	0	0	5	0	0					COMPLEX_INTERCHROMOSOMAL_INVERTED_DUPLICATION	0	0	0	1	0	0
		Total	30	74	29	5	0.954128	0.781955				Total	15	74	53	20	0.816514	0.626761				Total	24	66	23	19	0.825688	0.79646				Total	21	20	59	68	0.376147	0.41					Total	26	73	63	10	0.908257	0.611111
		Accuracy:	0.46875	0.753623								Accuracy:	0.170455	0.549383								Accuracy:	0.363636	0.681818								Accuracy:	0.141892	0.244048									Accuracy:	0.262626	0.575581
		--										--										--																					--
1	Socrates	Stats:	TP	Half TP	FP	FN	Sen	Spe			Delly	Stats:	TP	Half TP	FP	FN	Sen	Spe			Crest	Stats:	TP	Half TP	FP	FN	Sen	Spe														Crest+Delly	Stats:	TP	Half TP	FP	FN	Sen	Spe
	Classified	INS	0	0	0	0	0	0			Classified	INS	0	0	0	0	0	0			Classified	INS	0	0	0	0	0	0														Classified	INS	0	0	0	0	0	0
		INV1	0	0	0	0	0	0				INV1	0	0	0	0	0	0				INV1	0	0	0	0	0	0															INV1	0	0	0	0	0	0
		INV2	0	0	0	0	0	0				INV2	0	0	0	0	0	0				INV2	0	0	0	0	0	0															INV2	0	0	0	0	0	0
		DEL	12	0	0	0	1	1				DEL	4	0	0	8	0.333333	1				DEL	10	0	0	2	0.833333	1															DEL	10	0	0	2	0.833333	1
		TAN	16	0	0	4	0.8	1				TAN	12	0	0	8	0.6	1				TAN	13	0	0	7	0.65	1															TAN	15	0	0	5	0.75	1
		INVTX1	0	0	0	0	0	0				INVTX1	0	1	0	0	0	0				INVTX1	0	0	0	0	0	0															INVTX1	0	1	0	0	0	0
		INVTX2	0	0	0	0	0	0				INVTX2	0	0	0	0	0	0				INVTX2	0	0	0	0	0	0															INVTX2	0	0	0	0	0	0
		ITX1	0	0	0	0	0	0				ITX1	0	0	0	0	0	0				ITX1	0	0	0	0	0	0															ITX1	0	3	0	0	0	0
		ITX2	0	0	0	0	0	0				ITX2	0	0	0	0	0	0				ITX2	0	0	0	0	0	0															ITX2	0	0	0	0	0	0
		XXX	0	0	0	0	0	0				XXX	0	0	0	0	0	0				XXX	0	0	0	0	0	0															XXX	0	0	0	0	0	0
		COMPLEX_INVERSION	13	0	0	1	0.928571	1				COMPLEX_INVERSION	12	0	0	2	0.857143	1				COMPLEX_INVERSION	9	0	0	5	0.642857	1															COMPLEX_INVERSION	10	0	0	4	0.714286	1
		COMPLEX_INVERTED_DUPLICATION	6	0	0	1	0.857143	1				COMPLEX_INVERTED_DUPLICATION	6	0	1	1	0.857143	0.857143				COMPLEX_INVERTED_DUPLICATION	6	0	0	1	0.857143	1															COMPLEX_INVERTED_DUPLICATION	6	0	0	1	0.857143	1
		COMPLEX_DUPLICATION	17	0	0	0	1	1				COMPLEX_DUPLICATION	7	0	0	9	0.4375	1				COMPLEX_DUPLICATION	12	2	0	5	0.705882	1															COMPLEX_DUPLICATION	13	1	0	3	0.8125	1
		COMPLEX_TRANSLOCATION	3	0	0	0	1	1				COMPLEX_TRANSLOCATION	2	0	0	1	0.666667	1				COMPLEX_TRANSLOCATION	1	0	0	0	1	1															COMPLEX_TRANSLOCATION	2	0	0	0	1	1
		COMPLEX_INVERTED_TRANSLOCATION	2	0	0	1	0.666667	1				COMPLEX_INVERTED_TRANSLOCATION	2	0	0	1	0.666667	1				COMPLEX_INVERTED_TRANSLOCATION	1	0	0	2	0.333333	1															COMPLEX_INVERTED_TRANSLOCATION	2	0	0	1	0.666667	1
		COMPLEX_INTERCHROMOSOMAL_TRANSLOCATION	5	0	0	1	0.833333	1				COMPLEX_INTERCHROMOSOMAL_TRANSLOCATION	2	0	0	3	0.4	1				COMPLEX_INTERCHROMOSOMAL_TRANSLOCATION	5	0	0	1	0.833333	1															COMPLEX_INTERCHROMOSOMAL_TRANSLOCATION	5	0	0	1	0.833333	1
		COMPLEX_INTERCHROMOSOMAL_DUPLICATION	11	0	0	1	0.916667	1				COMPLEX_INTERCHROMOSOMAL_DUPLICATION	10	1	0	2	0.833333	1				COMPLEX_INTERCHROMOSOMAL_DUPLICATION	9	0	0	3	0.75	1															COMPLEX_INTERCHROMOSOMAL_DUPLICATION	8	0	0	1	0.888889	1
		COMPLEX_INTERCHROMOSOMAL_INVERTED_TRANSLOCATION	7	0	0	0	1	1				COMPLEX_INTERCHROMOSOMAL_INVERTED_TRANSLOCATION	4	0	0	1	0.8	1				COMPLEX_INTERCHROMOSOMAL_INVERTED_TRANSLOCATION	4	0	0	3	0.571429	1															COMPLEX_INTERCHROMOSOMAL_INVERTED_TRANSLOCATION	5	0	0	1	0.833333	1
		COMPLEX_INTERCHROMOSOMAL_INVERTED_DUPLICATION	7	0	0	1	0.875	1				COMPLEX_INTERCHROMOSOMAL_INVERTED_DUPLICATION	7	2	0	1	0.875	1				COMPLEX_INTERCHROMOSOMAL_INVERTED_DUPLICATION	6	0	0	2	0.75	1															COMPLEX_INTERCHROMOSOMAL_INVERTED_DUPLICATION	7	1	0	1	0.875	1
		Total	99	0	0	10	0.908257	1				Total	68	4	1	37	0.66055	0.986301				Total	76	2	0	31	0.715596	1															Total	83	6	0	20	0.816514	1
		Accuracy:	0.908257	0.908257								Accuracy:	0.641509	0.654545								Accuracy:	0.71028	0.715596																			Accuracy:	0.805825	0.816514
2	Socrates	Stats:	TP	Half TP	FP	FN	Sen	Spe			Delly	Stats:	TP	Half TP	FP	FN	Sen	Spe			Crest	--																					--
	Raw	INS	0	0	0	0	0	0			Raw	INS	0	0	0	0	0	0			Raw	Stats:	TP	Half TP	FP	FN	Sen	Spe			MetaSV	Stats:	TP	Half	TP	FP	FN	Sen	Spe			Crest+Delly	Stats:	TP	Half TP	FP	FN	Sen	Spe
		INV1	0	29	0	0	0	0				INV1	0	19	3	0	0	0				INS	0	0	0	0	0	0			Raw	INS	0	13	8	0	0	0				Raw	INS	0	0	0	0	0	0
		INV2	0	2	0	0	0	0				INV2	0	13	3	0	0	0				INV1	0	13	0	0	0	0				INV1	0	0	1	0	0	0					INV1	0	10	3	0	0	0
		DEL	7	16	31	0	1	0.184211				DEL	2	4	45	5	0.285714	0.0425532				INV2	0	14	0	0	0	0				INV2	0	0	3	0	0	0					INV2	0	21	3	0	0	0
		TAN	6	7	0	0	1	1				TAN	5	20	2	1	0.833333	0.714286				DEL	7	9	27	0	1	0.205882				DEL	1	0	4	4	0.2	0.2					DEL	7	10	57	0	1	0.109375
		INVTX1	0	12	0	0	0	0				INVTX1	0	11	0	0	0	0				TAN	6	13	0	0	1	1				TAN	4	2	7	2	0.666667	0.363636					TAN	6	13	2	0	1	0.75
		INVTX2	0	1	1	0	0	0				INVTX2	0	2	0	0	0	0				INVTX1	0	7	0	0	0	0				INVTX1	0	3	5	0	0	0					INVTX1	0	4	0	0	0	0
		ITX1	0	12	0	0	0	0				ITX1	0	8	0	0	0	0				INVTX2	0	6	0	0	0	0				INVTX2	0	0	12	0	0	0					INVTX2	0	9	0	0	0	0
		ITX2	0	8	0	0	0	0				ITX2	0	11	1	0	0	0				ITX1	0	8	0	0	0	0				ITX1	0	5	5	0	0	0					ITX1	0	6	0	0	0	0
		XXX	0	0	0	0	0	0				XXX	0	0	0	0	0	0				ITX2	0	10	0	0	0	0				ITX2	0	0	10	0	0	0					ITX2	0	14	1	0	0	0
		COMPLEX_INVERSION	0	0	0	1	0	0				COMPLEX_INVERSION	0	0	0	1	0	0				XXX	0	0	0	0	0	0				XXX	0	0	0	0	0	0					XXX	0	0	0	0	0	0
		COMPLEX_INVERTED_DUPLICATION	0	0	0	0	0	0				COMPLEX_INVERTED_DUPLICATION	0	0	0	0	0	0				COMPLEX_INVERSION	5	0	0	0	1	1				COMPLEX_INVERSION	1	0	3	13	0.0714286	0.25					COMPLEX_INVERSION	2	0	0	0	1	1
		COMPLEX_DUPLICATION	0	0	0	4	0	0				COMPLEX_DUPLICATION	0	0	0	4	0	0				COMPLEX_INVERTED_DUPLICATION	0	0	0	0	0	0				COMPLEX_INVERTED_DUPLICATION	0	0	0	13	0	0					COMPLEX_INVERTED_DUPLICATION	0	0	0	0	0	0
		COMPLEX_TRANSLOCATION	0	0	0	1	0	0				COMPLEX_TRANSLOCATION	0	0	0	1	0	0				COMPLEX_DUPLICATION	0	0	0	5	0	0				COMPLEX_DUPLICATION	0	0	0	15	0	0					COMPLEX_DUPLICATION	0	0	0	4	0	0
		COMPLEX_INVERTED_TRANSLOCATION	0	0	0	1	0	0				COMPLEX_INVERTED_TRANSLOCATION	0	0	0	0	0	0				COMPLEX_TRANSLOCATION	0	0	0	1	0	0				COMPLEX_TRANSLOCATION	0	0	0	4	0	0					COMPLEX_TRANSLOCATION	0	0	0	1	0	0
		COMPLEX_INTERCHROMOSOMAL_TRANSLOCATION	0	0	0	0	0	0				COMPLEX_INTERCHROMOSOMAL_TRANSLOCATION	0	0	0	0	0	0				COMPLEX_INVERTED_TRANSLOCATION	0	0	0	1	0	0				COMPLEX_INVERTED_TRANSLOCATION	0	0	0	5	0	0					COMPLEX_INVERTED_TRANSLOCATION	0	0	0	0	0	0
		COMPLEX_INTERCHROMOSOMAL_DUPLICATION	0	0	0	1	0	0				COMPLEX_INTERCHROMOSOMAL_DUPLICATION	0	0	0	1	0	0				COMPLEX_INTERCHROMOSOMAL_TRANSLOCATION	0	0	0	0	0	0				COMPLEX_INTERCHROMOSOMAL_TRANSLOCATION	0	0	0	3	0	0					COMPLEX_INTERCHROMOSOMAL_TRANSLOCATION	0	0	0	0	0	0
		COMPLEX_INTERCHROMOSOMAL_INVERTED_TRANSLOCATION	0	0	0	0	0	0				COMPLEX_INTERCHROMOSOMAL_INVERTED_TRANSLOCATION	0	0	0	0	0	0				COMPLEX_INTERCHROMOSOMAL_DUPLICATION	0	0	0	3	0	0				COMPLEX_INTERCHROMOSOMAL_DUPLICATION	0	0	0	12	0	0					COMPLEX_INTERCHROMOSOMAL_DUPLICATION	0	0	0	1	0	0
		COMPLEX_INTERCHROMOSOMAL_INVERTED_DUPLICATION	0	0	0	0	0	0				COMPLEX_INTERCHROMOSOMAL_INVERTED_DUPLICATION	0	0	0	0	0	0				COMPLEX_INTERCHROMOSOMAL_INVERTED_TRANSLOCATION	0	0	0	0	0	0				COMPLEX_INTERCHROMOSOMAL_INVERTED_TRANSLOCATION	0	0	0	2	0	0					COMPLEX_INTERCHROMOSOMAL_INVERTED_TRANSLOCATION	0	0	0	0	0	0
		Total	13	87	32	8	0.925926	0.757576				Total	7	88	54	13	0.87963	0.637584				COMPLEX_INTERCHROMOSOMAL_INVERTED_DUPLICATION	0	0	0	0	0	0				COMPLEX_INTERCHROMOSOMAL_INVERTED_DUPLICATION	0	0	0	7	0	0					COMPLEX_INTERCHROMOSOMAL_INVERTED_DUPLICATION	0	0	0	0	0	0
		Accuracy:	0.245283	0.714286								Accuracy:	0.0945946	0.58642								Total	18	80	27	10	0.907407	0.784				Total	6	23	58	80	0.266055	0.333333					Total	15	87	66	6	0.944444	0.607143
		--										--										Accuracy:	0.327273	0.725926								Accuracy:	0.0416667	0.173653									Accuracy:	0.172414	0.586207
2	Socrates	Stats:	TP	Half TP	FP	FN	Sen	Spe			Delly	Stats:	TP	Half TP	FP	FN	Sen	Spe			Crest	--																					--
	Classified	INS	0	0	0	0	0	0			Classified	INS	0	0	0	0	0	0			Classified	Stats:	TP	Half TP	FP	FN	Sen	Spe														Crest+Delly	Stats:	TP	Half TP	FP	FN	Sen	Spe
		INV1	0	0	0	0	0	0				INV1	0	0	0	0	0	0				INS	0	0	0	0	0	0														Classified	INS	0	0	0	0	0	0
		INV2	0	0	0	0	0	0				INV2	0	0	0	0	0	0				INV1	0	0	0	0	0	0															INV1	0	0	0	0	0	0
		DEL	7	0	0	0	1	1				DEL	2	0	0	5	0.285714	1				INV2	0	0	0	0	0	0															INV2	0	0	0	0	0	0
		TAN	6	0	0	0	1	1				TAN	5	0	0	1	0.833333	1				DEL	7	0	0	0	1	1															DEL	7	0	0	0	1	1
		INVTX1	0	0	0	0	0	0				INVTX1	0	0	0	0	0	0				TAN	6	0	0	0	1	1															TAN	6	0	0	0	1	1
		INVTX2	0	0	0	0	0	0				INVTX2	0	0	0	0	0	0				INVTX1	0	0	0	0	0	0															INVTX1	0	0	0	0	0	0
		ITX1	0	0	0	0	0	0				ITX1	0	1	0	0	0	0				INVTX2	0	0	0	0	0	0															INVTX2	0	0	0	0	0	0
		ITX2	0	0	0	0	0	0				ITX2	0	0	0	0	0	0				ITX1	0	1	0	0	0	0															ITX1	0	5	0	0	0	0
		XXX	0	0	0	0	0	0				XXX	0	0	0	0	0	0				ITX2	0	1	0	0	0	0															ITX2	0	0	0	0	0	0
		COMPLEX_INVERSION	12	0	0	1	0.923077	1				COMPLEX_INVERSION	12	2	0	1	0.923077	1				XXX	0	0	0	0	0	0															XXX	0	0	0	0	0	0
		COMPLEX_INVERTED_DUPLICATION	13	0	0	0	1	1				COMPLEX_INVERTED_DUPLICATION	13	1	3	0	1	0.8125				COMPLEX_INVERSION	12	0	0	1	0.923077	1															COMPLEX_INVERSION	13	0	0	0	1	1
		COMPLEX_DUPLICATION	15	0	0	6	0.714286	1				COMPLEX_DUPLICATION	12	2	4	9	0.571429	0.75				COMPLEX_INVERTED_DUPLICATION	10	0	0	3	0.769231	1															COMPLEX_INVERTED_DUPLICATION	13	1	3	0	1	0.8125
		COMPLEX_TRANSLOCATION	6	0	0	1	0.857143	1				COMPLEX_TRANSLOCATION	1	0	0	4	0.2	1				COMPLEX_DUPLICATION	14	0	0	7	0.666667	1															COMPLEX_DUPLICATION	16	0	1	5	0.761905	0.941176
		COMPLEX_INVERTED_TRANSLOCATION	6	0	0	1	0.857143	1				COMPLEX_INVERTED_TRANSLOCATION	3	0	0	1	0.75	1				COMPLEX_TRANSLOCATION	5	0	0	2	0.714286	1															COMPLEX_TRANSLOCATION	6	0	0	1	0.857143	1
		COMPLEX_INTERCHROMOSOMAL_TRANSLOCATION	2	0	0	1	0.666667	1				COMPLEX_INTERCHROMOSOMAL_TRANSLOCATION	1	0	0	2	0.333333	1				COMPLEX_INVERTED_TRANSLOCATION	5	0	0	2	0.714286	1															COMPLEX_INVERTED_TRANSLOCATION	6	0	0	0	1	1
		COMPLEX_INTERCHROMOSOMAL_DUPLICATION	17	0	0	1	0.944444	1				COMPLEX_INTERCHROMOSOMAL_DUPLICATION	12	0	0	5	0.705882	1				COMPLEX_INTERCHROMOSOMAL_TRANSLOCATION	2	0	0	1	0.666667	1															COMPLEX_INTERCHROMOSOMAL_TRANSLOCATION	2	0	0	1	0.666667	1
		COMPLEX_INTERCHROMOSOMAL_INVERTED_TRANSLOCATION	3	0	0	0	1	1				COMPLEX_INTERCHROMOSOMAL_INVERTED_TRANSLOCATION	2	0	0	1	0.666667	1				COMPLEX_INTERCHROMOSOMAL_DUPLICATION	11	0	0	5	0.6875	1															COMPLEX_INTERCHROMOSOMAL_DUPLICATION	10	0	0	3	0.769231	1
		COMPLEX_INTERCHROMOSOMAL_INVERTED_DUPLICATION	10	0	0	0	1	1				COMPLEX_INTERCHROMOSOMAL_INVERTED_DUPLICATION	10	0	0	0	1	1				COMPLEX_INTERCHROMOSOMAL_INVERTED_TRANSLOCATION	3	0	0	0	1	1															COMPLEX_INTERCHROMOSOMAL_INVERTED_TRANSLOCATION	3	0	0	0	1	1
		Total	97	0	0	11	0.898148	1				Total	73	6	7	29	0.731481	0.918605				COMPLEX_INTERCHROMOSOMAL_INVERTED_DUPLICATION	9	0	0	1	0.9	1															COMPLEX_INTERCHROMOSOMAL_INVERTED_DUPLICATION	10	0	0	0	1	1
		Accuracy:	0.898148	0.898148								Accuracy:	0.669725	0.686957								Total	84	2	0	22	0.796296	1															Total	92	6	4	10	0.907407	0.960784
3	Socrates	Stats:	TP	Half TP	FP	FN	Sen	Spe			Delly	Stats:	TP	Half TP	FP	FN	Sen	Spe			Crest	Accuracy:	0.792453	0.796296																			Accuracy:	0.867925	0.875
	Raw	INS	0	0	0	0	0	0			Raw	INS	0	0	0	0	0	0			Raw	--																					--
		INV1	0	31	0	0	0	0				INV1	0	18	0	0	0	0				Stats:	TP	Half TP	FP	FN	Sen	Spe			MetaSV	Stats:	TP	Half	TP	FP	FN	Sen	Spe			Crest+Delly	Stats:	TP	Half TP	FP	FN	Sen	Spe
		INV2	0	0	1	0	0	0				INV2	0	13	0	0	0	0				INS	0	0	0	0	0	0			Raw	INS	0	10	4	0	0	0				Raw	INS	0	0	0	0	0	0
		DEL	10	10	27	0	1	0.27027				DEL	5	2	31	5	0.5	0.138889				INV1	0	17	0	0	0	0				INV1	0	2	0	0	0	0					INV1	0	17	0	0	0	0
		TAN	14	3	0	1	0.933333	1				TAN	11	11	0	4	0.733333	1				INV2	0	12	0	0	0	0				INV2	0	2	0	0	0	0					INV2	0	15	0	0	0	0
		INVTX1	0	16	0	0	0	0				INVTX1	0	13	0	0	0	0				DEL	10	6	26	0	1	0.277778				DEL	2	0	5	7	0.222222	0.285714					DEL	10	5	47	0	1	0.175439
		INVTX2	0	4	0	0	0	0				INVTX2	0	6	0	0	0	0				TAN	10	6	0	5	0.666667	1				TAN	9	1	1	3	0.75	0.9					TAN	12	8	0	3	0.8	1
		ITX1	0	14	0	0	0	0				ITX1	0	2	0	0	0	0				INVTX1	0	12	0	0	0	0				INVTX1	0	2	10	0	0	0					INVTX1	0	7	0	0	0	0
		ITX2	0	4	0	0	0	0				ITX2	0	16	0	0	0	0				INVTX2	0	5	0	0	0	0				INVTX2	0	2	9	0	0	0					INVTX2	0	12	0	0	0	0
		XXX	0	0	0	0	0	0				XXX	0	0	0	0	0	0				ITX1	0	11	0	0	0	0				ITX1	0	4	8	0	0	0					ITX1	0	7	0	0	0	0
		COMPLEX_INVERSION	0	0	0	0	0	0				COMPLEX_INVERSION	0	0	0	0	0	0				ITX2	0	7	0	0	0	0				ITX2	0	3	2	0	0	0					ITX2	0	11	0	0	0	0
		COMPLEX_INVERTED_DUPLICATION	0	0	0	2	0	0				COMPLEX_INVERTED_DUPLICATION	0	0	0	2	0	0				XXX	0	0	0	0	0	0				XXX	0	0	0	0	0	0					XXX	0	0	0	0	0	0
		COMPLEX_DUPLICATION	0	0	0	1	0	0				COMPLEX_DUPLICATION	0	0	0	1	0	0				COMPLEX_INVERSION	2	0	0	0	1	1				COMPLEX_INVERSION	1	1	1	14	0.0666667	0.5					COMPLEX_INVERSION	0	0	0	0	0	0
		COMPLEX_TRANSLOCATION	0	0	0	1	0	0				COMPLEX_TRANSLOCATION	0	0	0	1	0	0				COMPLEX_INVERTED_DUPLICATION	0	0	0	2	0	0				COMPLEX_INVERTED_DUPLICATION	0	0	0	13	0	0					COMPLEX_INVERTED_DUPLICATION	0	0	0	1	0	0
		COMPLEX_INVERTED_TRANSLOCATION	0	0	0	0	0	0				COMPLEX_INVERTED_TRANSLOCATION	0	0	0	0	0	0				COMPLEX_DUPLICATION	0	0	0	1	0	0				COMPLEX_DUPLICATION	0	0	0	5	0	0					COMPLEX_DUPLICATION	0	0	0	1	0	0
		COMPLEX_INTERCHROMOSOMAL_TRANSLOCATION	0	0	0	0	0	0				COMPLEX_INTERCHROMOSOMAL_TRANSLOCATION	0	0	0	0	0	0				COMPLEX_TRANSLOCATION	0	0	0	2	0	0				COMPLEX_TRANSLOCATION	0	0	0	4	0	0					COMPLEX_TRANSLOCATION	0	0	0	1	0	0
		COMPLEX_INTERCHROMOSOMAL_DUPLICATION	0	0	0	0	0	0				COMPLEX_INTERCHROMOSOMAL_DUPLICATION	0	0	0	0	0	0				COMPLEX_INVERTED_TRANSLOCATION	0	0	0	0	0	0				COMPLEX_INVERTED_TRANSLOCATION	0	0	0	3	0	0					COMPLEX_INVERTED_TRANSLOCATION	0	0	0	0	0	0
		COMPLEX_INTERCHROMOSOMAL_INVERTED_TRANSLOCATION	0	0	0	1	0	0				COMPLEX_INTERCHROMOSOMAL_INVERTED_TRANSLOCATION	0	0	0	2	0	0				COMPLEX_INTERCHROMOSOMAL_TRANSLOCATION	0	0	0	0	0	0				COMPLEX_INTERCHROMOSOMAL_TRANSLOCATION	0	0	0	1	0	0					COMPLEX_INTERCHROMOSOMAL_TRANSLOCATION	0	0	0	0	0	0
		COMPLEX_INTERCHROMOSOMAL_INVERTED_DUPLICATION	0	0	0	0	0	0				COMPLEX_INTERCHROMOSOMAL_INVERTED_DUPLICATION	0	0	0	0	0	0				COMPLEX_INTERCHROMOSOMAL_DUPLICATION	0	0	0	0	0	0				COMPLEX_INTERCHROMOSOMAL_DUPLICATION	0	0	0	9	0	0					COMPLEX_INTERCHROMOSOMAL_DUPLICATION	0	0	0	0	0	0
		Total	24	82	28	6	0.946429	0.791045				Total	16	81	31	15	0.866071	0.757812				COMPLEX_INTERCHROMOSOMAL_INVERTED_TRANSLOCATION	0	0	0	2	0	0				COMPLEX_INTERCHROMOSOMAL_INVERTED_TRANSLOCATION	0	0	0	2	0	0					COMPLEX_INTERCHROMOSOMAL_INVERTED_TRANSLOCATION	0	0	0	2	0	0
		Accuracy:	0.413793	0.757143								Accuracy:	0.258065	0.678322								COMPLEX_INTERCHROMOSOMAL_INVERTED_DUPLICATION	0	0	0	2	0	0				COMPLEX_INTERCHROMOSOMAL_INVERTED_DUPLICATION	0	0	0	12	0	0					COMPLEX_INTERCHROMOSOMAL_INVERTED_DUPLICATION	0	0	0	0	0	0
		--										--										Total	22	76	26	14	0.875	0.790323				Total	12	27	40	73	0.348214	0.493671					Total	22	82	47	8	0.928571	0.688742
3	Socrates	Stats:	TP	Half TP	FP	FN	Sen	Spe			Delly	Stats:	TP	Half TP	FP	FN	Sen	Spe			Crest	Accuracy:	0.354839	0.710145								Accuracy:	0.096	0.256579									Accuracy:	0.285714	0.654088
	Classified	INS	0	0	0	0	0	0			Classified	INS	0	0	0	0	0	0			Classified	--																					--
		INV1	0	0	0	0	0	0				INV1	0	0	0	0	0	0				Stats:	TP	Half TP	FP	FN	Sen	Spe														Crest+Delly	Stats:	TP	Half TP	FP	FN	Sen	Spe
		INV2	0	0	0	0	0	0				INV2	0	0	0	0	0	0				INS	0	0	0	0	0	0														Classified	INS	0	0	0	0	0	0
		DEL	10	0	0	0	1	1				DEL	5	0	0	5	0.5	1				INV1	0	0	0	0	0	0															INV1	0	0	0	0	0	0
		TAN	14	0	0	1	0.933333	1				TAN	11	0	0	4	0.733333	1				INV2	0	0	0	0	0	0															INV2	0	0	0	0	0	0
		INVTX1	0	0	0	0	0	0				INVTX1	0	0	0	0	0	0				DEL	10	0	0	0	1	1															DEL	10	0	0	0	1	1
		INVTX2	0	0	0	0	0	0				INVTX2	0	2	0	0	0	0				TAN	10	0	0	5	0.666667	1															TAN	12	0	0	3	0.8	1
		ITX1	0	0	0	0	0	0				ITX1	0	1	0	0	0	0				INVTX1	0	0	0	0	0	0															INVTX1	0	0	0	0	0	0
		ITX2	0	0	0	0	0	0				ITX2	0	2	0	0	0	0				INVTX2	0	1	0	0	0	0															INVTX2	0	2	0	0	0	0
		XXX	0	0	0	0	0	0				XXX	0	0	0	0	0	0				ITX1	0	1	0	0	0	0															ITX1	0	6	0	0	0	0
		COMPLEX_INVERSION	15	0	0	0	1	1				COMPLEX_INVERSION	12	2	0	3	0.8	1				ITX2	0	1	0	0	0	0															ITX2	0	1	0	0	0	0
		COMPLEX_INVERTED_DUPLICATION	13	0	0	2	0.866667	1				COMPLEX_INVERTED_DUPLICATION	8	1	0	5	0.615385	1				XXX	0	0	0	0	0	0															XXX	0	0	0	0	0	0
		COMPLEX_DUPLICATION	7	0	0	2	0.777778	1				COMPLEX_DUPLICATION	2	1	1	7	0.222222	0.666667				COMPLEX_INVERSION	14	0	0	1	0.933333	1															COMPLEX_INVERSION	14	0	0	1	0.933333	1
		COMPLEX_TRANSLOCATION	5	0	0	1	0.833333	1				COMPLEX_TRANSLOCATION	2	0	0	3	0.4	1				COMPLEX_INVERTED_DUPLICATION	10	0	0	5	0.666667	1															COMPLEX_INVERTED_DUPLICATION	13	0	0	2	0.866667	1
		COMPLEX_INVERTED_TRANSLOCATION	3	0	0	0	1	1				COMPLEX_INVERTED_TRANSLOCATION	0	0	0	2	0	0				COMPLEX_DUPLICATION	8	0	0	1	0.888889	1															COMPLEX_DUPLICATION	8	0	0	1	0.888889	1
		COMPLEX_INTERCHROMOSOMAL_TRANSLOCATION	2	0	0	0	1	1				COMPLEX_INTERCHROMOSOMAL_TRANSLOCATION	1	0	0	1	0.5	1				COMPLEX_TRANSLOCATION	4	0	0	2	0.666667	1															COMPLEX_TRANSLOCATION	5	0	0	1	0.833333	1
		COMPLEX_INTERCHROMOSOMAL_DUPLICATION	16	0	0	0	1	1				COMPLEX_INTERCHROMOSOMAL_DUPLICATION	11	0	0	2	0.846154	1				COMPLEX_INVERTED_TRANSLOCATION	3	0	0	0	1	1															COMPLEX_INVERTED_TRANSLOCATION	3	0	0	0	1	1
		COMPLEX_INTERCHROMOSOMAL_INVERTED_TRANSLOCATION	2	0	0	1	0.666667	1				COMPLEX_INTERCHROMOSOMAL_INVERTED_TRANSLOCATION	0	0	0	3	0	0				COMPLEX_INTERCHROMOSOMAL_TRANSLOCATION	2	0	0	0	1	1															COMPLEX_INTERCHROMOSOMAL_TRANSLOCATION	2	0	0	0	1	1
		COMPLEX_INTERCHROMOSOMAL_INVERTED_DUPLICATION	18	0	0	0	1	1				COMPLEX_INTERCHROMOSOMAL_INVERTED_DUPLICATION	13	0	0	3	0.8125	1				COMPLEX_INTERCHROMOSOMAL_DUPLICATION	14	0	0	0	1	1															COMPLEX_INTERCHROMOSOMAL_DUPLICATION	9	0	0	0	1	1
		Total	105	0	0	7	0.9375	1				Total	65	9	1	38	0.660714	0.986667				COMPLEX_INTERCHROMOSOMAL_INVERTED_TRANSLOCATION	1	0	0	2	0.333333	1															COMPLEX_INTERCHROMOSOMAL_INVERTED_TRANSLOCATION	1	0	0	2	0.333333	1
		Accuracy:	0.9375	0.9375								Accuracy:	0.625	0.654867								COMPLEX_INTERCHROMOSOMAL_INVERTED_DUPLICATION	15	0	0	2	0.882353	1															COMPLEX_INTERCHROMOSOMAL_INVERTED_DUPLICATION	16	0	0	0	1	1
4	Socrates	Stats:	TP	Half TP	FP	FN	Sen	Spe			Delly	Stats:	TP	Half TP	FP	FN	Sen	Spe			Crest	Total	91	3	0	18	0.839286	1															Total	93	9	0	10	0.910714	1
	Raw	INS	0	0	0	0	0	0			Raw	INS	0	0	0	0	0	0			Raw	Accuracy:	0.834862	0.839286																			Accuracy:	0.902913	0.910714
		INV1	0	25	0	0	0	0				INV1	0	18	1	0	0	0				--																					--
		INV2	0	1	1	0	0	0				INV2	0	7	1	0	0	0				Stats:	TP	Half TP	FP	FN	Sen	Spe			MetaSV	Stats:	TP	Half	TP	FP	FN	Sen	Spe			Crest+Delly	Stats:	TP	Half TP	FP	FN	Sen	Spe
		DEL	14	11	24	0	1	0.368421				DEL	9	3	41	5	0.642857	0.18				INS	0	0	0	0	0	0			Raw	INS	0	15	6	0	0	0				Raw	INS	0	0	0	0	0	0
		TAN	18	3	1	0	1	0.947368				TAN	11	11	3	7	0.611111	0.785714				INV1	0	14	0	0	0	0				INV1	0	0	0	0	0	0					INV1	0	12	1	0	0	0
		INVTX1	0	20	0	0	0	0				INVTX1	0	20	1	0	0	0				INV2	0	11	0	0	0	0				INV2	0	1	1	0	0	0					INV2	0	14	1	0	0	0
		INVTX2	0	2	0	0	0	0				INVTX2	0	2	0	0	0	0				DEL	14	5	21	0	1	0.4				DEL	7	0	11	6	0.538462	0.388889					DEL	14	6	48	0	1	0.225806
		ITX1	0	10	0	0	0	0				ITX1	0	6	0	0	0	0				TAN	12	8	0	6	0.666667	1				TAN	9	2	3	3	0.75	0.75					TAN	13	8	3	5	0.722222	0.8125
		ITX2	0	3	0	0	0	0				ITX2	0	8	0	0	0	0				INVTX1	0	11	0	0	0	0				INVTX1	0	2	7	0	0	0					INVTX1	0	6	1	0	0	0
		XXX	0	0	0	0	0	0				XXX	0	0	0	0	0	0				INVTX2	0	7	0	0	0	0				INVTX2	0	4	9	0	0	0					INVTX2	0	15	0	0	0	0
		COMPLEX_INVERSION	0	0	0	1	0	0				COMPLEX_INVERSION	0	0	0	2	0	0				ITX1	0	8	0	0	0	0				ITX1	0	1	4	0	0	0					ITX1	0	5	0	0	0	0
		COMPLEX_INVERTED_DUPLICATION	0	0	0	1	0	0				COMPLEX_INVERTED_DUPLICATION	0	0	0	1	0	0				ITX2	0	5	0	0	0	0				ITX2	0	0	8	0	0	0					ITX2	0	10	0	0	0	0
		COMPLEX_DUPLICATION	0	0	0	1	0	0				COMPLEX_DUPLICATION	0	0	0	1	0	0				XXX	0	0	0	0	0	0				XXX	0	0	0	0	0	0					XXX	0	0	0	0	0	0
		COMPLEX_TRANSLOCATION	0	0	0	1	0	0				COMPLEX_TRANSLOCATION	0	0	0	1	0	0				COMPLEX_INVERSION	0	0	0	2	0	0				COMPLEX_INVERSION	0	0	0	12	0	0					COMPLEX_INVERSION	0	0	0	2	0	0
		COMPLEX_INVERTED_TRANSLOCATION	0	0	0	0	0	0				COMPLEX_INVERTED_TRANSLOCATION	0	0	0	0	0	0				COMPLEX_INVERTED_DUPLICATION	0	0	0	1	0	0				COMPLEX_INVERTED_DUPLICATION	0	0	0	11	0	0					COMPLEX_INVERTED_DUPLICATION	0	0	0	0	0	0
		COMPLEX_INTERCHROMOSOMAL_TRANSLOCATION	0	0	0	0	0	0				COMPLEX_INTERCHROMOSOMAL_TRANSLOCATION	0	0	0	0	0	0				COMPLEX_DUPLICATION	0	0	0	2	0	0				COMPLEX_DUPLICATION	0	0	0	9	0	0					COMPLEX_DUPLICATION	0	0	0	1	0	0
		COMPLEX_INTERCHROMOSOMAL_DUPLICATION	0	0	0	1	0	0				COMPLEX_INTERCHROMOSOMAL_DUPLICATION	0	0	0	0	0	0				COMPLEX_TRANSLOCATION	0	0	0	1	0	0				COMPLEX_TRANSLOCATION	0	0	0	1	0	0					COMPLEX_TRANSLOCATION	0	0	0	1	0	0
		COMPLEX_INTERCHROMOSOMAL_INVERTED_TRANSLOCATION	0	0	0	1	0	0				COMPLEX_INTERCHROMOSOMAL_INVERTED_TRANSLOCATION	0	0	0	1	0	0				COMPLEX_INVERTED_TRANSLOCATION	0	0	0	0	0	0				COMPLEX_INVERTED_TRANSLOCATION	0	0	0	3	0	0					COMPLEX_INVERTED_TRANSLOCATION	0	0	0	0	0	0
		COMPLEX_INTERCHROMOSOMAL_INVERTED_DUPLICATION	0	0	0	1	0	0				COMPLEX_INTERCHROMOSOMAL_INVERTED_DUPLICATION	0	0	0	1	0	0				COMPLEX_INTERCHROMOSOMAL_TRANSLOCATION	0	0	0	0	0	0				COMPLEX_INTERCHROMOSOMAL_TRANSLOCATION	0	0	0	3	0	0					COMPLEX_INTERCHROMOSOMAL_TRANSLOCATION	0	0	0	0	0	0
		Total	32	75	26	7	0.938596	0.804511				Total	20	75	47	19	0.833333	0.669014				COMPLEX_INTERCHROMOSOMAL_DUPLICATION	0	0	0	1	0	0				COMPLEX_INTERCHROMOSOMAL_DUPLICATION	0	0	0	8	0	0					COMPLEX_INTERCHROMOSOMAL_DUPLICATION	0	0	0	0	0	0
		Accuracy:	0.492308	0.764286								Accuracy:	0.232558	0.590062								COMPLEX_INTERCHROMOSOMAL_INVERTED_TRANSLOCATION	0	0	0	2	0	0				COMPLEX_INTERCHROMOSOMAL_INVERTED_TRANSLOCATION	0	0	0	4	0	0					COMPLEX_INTERCHROMOSOMAL_INVERTED_TRANSLOCATION	0	0	0	1	0	0
		--										--										COMPLEX_INTERCHROMOSOMAL_INVERTED_DUPLICATION	0	0	0	4	0	0				COMPLEX_INTERCHROMOSOMAL_INVERTED_DUPLICATION	0	0	0	14	0	0					COMPLEX_INTERCHROMOSOMAL_INVERTED_DUPLICATION	0	0	0	1	0	0
4	Socrates	Stats:	TP	Half TP	FP	FN	Sen	Spe			Delly	Stats:	TP	Half TP	FP	FN	Sen	Spe			Crest	Total	26	69	21	19	0.833333	0.818966				Total	16	25	49	74	0.356522	0.455556					Total	27	76	54	11	0.903509	0.656051
	Classified	INS	0	0	0	0	0	0			Classified	INS	0	0	0	0	0	0			Classified	Accuracy:	0.393939	0.703704								Accuracy:	0.115108	0.25									Accuracy:	0.293478	0.613095
		INV1	0	0	0	0	0	0				INV1	0	0	0	0	0	0				--																					--
		INV2	0	0	0	0	0	0				INV2	0	0	0	0	0	0				Stats:	TP	Half TP	FP	FN	Sen	Spe														Crest+Delly	Stats:	TP	Half TP	FP	FN	Sen	Spe
		DEL	14	0	0	0	1	1				DEL	9	0	0	5	0.642857	1				INS	0	0	0	0	0	0														Classified	INS	0	0	0	0	0	0
		TAN	12	0	0	6	0.666667	1				TAN	9	0	0	9	0.5	1				INV1	0	0	0	0	0	0															INV1	0	0	0	0	0	0
		INVTX1	0	0	0	0	0	0				INVTX1	0	1	0	0	0	0				INV2	0	0	0	0	0	0															INV2	0	0	0	0	0	0
		INVTX2	0	0	0	0	0	0				INVTX2	0	0	0	0	0	0				DEL	14	0	0	0	1	1															DEL	14	0	0	0	1	1
		ITX1	0	0	0	0	0	0				ITX1	0	0	0	0	0	0				TAN	10	0	0	8	0.555556	1															TAN	10	0	0	8	0.555556	1
		ITX2	0	0	0	0	0	0				ITX2	0	0	0	0	0	0				INVTX1	0	1	0	0	0	0															INVTX1	0	1	0	0	0	0
		XXX	0	0	0	0	0	0				XXX	0	0	0	0	0	0				INVTX2	0	2	0	0	0	0															INVTX2	0	0	0	0	0	0
		COMPLEX_INVERSION	11	0	0	1	0.916667	1				COMPLEX_INVERSION	10	1	0	2	0.833333	1				ITX1	0	0	0	0	0	0															ITX1	0	3	0	0	0	0
		COMPLEX_INVERTED_DUPLICATION	11	0	0	1	0.916667	1				COMPLEX_INVERTED_DUPLICATION	9	2	0	2	0.818182	1				ITX2	0	0	0	0	0	0															ITX2	0	0	0	0	0	0
		COMPLEX_DUPLICATION	12	0	1	1	0.923077	0.923077				COMPLEX_DUPLICATION	6	0	2	7	0.461538	0.75				XXX	0	0	0	0	0	0															XXX	0	0	0	0	0	0
		COMPLEX_TRANSLOCATION	2	0	0	1	0.666667	1				COMPLEX_TRANSLOCATION	1	0	0	2	0.333333	1				COMPLEX_INVERSION	8	0	0	4	0.666667	1															COMPLEX_INVERSION	9	0	0	3	0.75	1
		COMPLEX_INVERTED_TRANSLOCATION	4	0	0	0	1	1				COMPLEX_INVERTED_TRANSLOCATION	2	0	0	0	1	1				COMPLEX_INVERTED_DUPLICATION	10	1	0	2	0.833333	1															COMPLEX_INVERTED_DUPLICATION	10	1	0	2	0.833333	1
		COMPLEX_INTERCHROMOSOMAL_TRANSLOCATION	3	0	0	0	1	1				COMPLEX_INTERCHROMOSOMAL_TRANSLOCATION	2	0	0	1	0.666667	1				COMPLEX_DUPLICATION	10	0	0	3	0.769231	1															COMPLEX_DUPLICATION	11	0	0	2	0.846154	1
		COMPLEX_INTERCHROMOSOMAL_DUPLICATION	9	0	0	2	0.818182	1				COMPLEX_INTERCHROMOSOMAL_DUPLICATION	8	1	0	2	0.8	1				COMPLEX_TRANSLOCATION	2	0	0	1	0.666667	1															COMPLEX_TRANSLOCATION	2	0	0	1	0.666667	1
		COMPLEX_INTERCHROMOSOMAL_INVERTED_TRANSLOCATION	3	0	0	1	0.75	1				COMPLEX_INTERCHROMOSOMAL_INVERTED_TRANSLOCATION	2	0	0	1	0.666667	1				COMPLEX_INVERTED_TRANSLOCATION	3	0	0	0	1	1															COMPLEX_INVERTED_TRANSLOCATION	3	0	0	0	1	1
		COMPLEX_INTERCHROMOSOMAL_INVERTED_DUPLICATION	18	1	0	1	0.947368	1				COMPLEX_INTERCHROMOSOMAL_INVERTED_DUPLICATION	15	1	0	4	0.789474	1				COMPLEX_INTERCHROMOSOMAL_TRANSLOCATION	3	0	0	0	1	1															COMPLEX_INTERCHROMOSOMAL_TRANSLOCATION	3	0	0	0	1	1
		Total	99	1	1	14	0.877193	0.990099				Total	73	6	2	35	0.692982	0.975309				COMPLEX_INTERCHROMOSOMAL_DUPLICATION	8	0	0	3	0.727273	1															COMPLEX_INTERCHROMOSOMAL_DUPLICATION	5	0	0	2	0.714286	1
		Accuracy:	0.868421	0.869565								Accuracy:	0.663636	0.681034								COMPLEX_INTERCHROMOSOMAL_INVERTED_TRANSLOCATION	3	0	0	2	0.6	1															COMPLEX_INTERCHROMOSOMAL_INVERTED_TRANSLOCATION	3	0	0	1	0.75	1
5	Socrates	Stats:	TP	Half TP	FP	FN	Sen	Spe			Delly	Stats:	TP	Half TP	FP	FN	Sen	Spe			Crest	COMPLEX_INTERCHROMOSOMAL_INVERTED_DUPLICATION	12	0	0	4	0.75	1															COMPLEX_INTERCHROMOSOMAL_INVERTED_DUPLICATION	16	1	0	3	0.842105	1
	Raw	INS	0	0	0	0	0	0			Raw	INS	0	0	0	0	0	0			Raw	Total	83	4	0	27	0.763158	1															Total	86	6	0	22	0.807018	1
		INV1	0	31	0	0	0	0				INV1	0	22	1	0	0	0				Accuracy:	0.754545	0.763158																			Accuracy:	0.796296	0.807018
		INV2	0	1	0	0	0	0				INV2	0	10	1	0	0	0				--																					--
		DEL	9	8	33	1	0.9	0.214286				DEL	7	2	35	3	0.7	0.166667				Stats:	TP	Half TP	FP	FN	Sen	Spe			MetaSV	Stats:	TP	Half	TP	FP	FN	Sen	Spe			Crest+Delly	Stats:	TP	Half TP	FP	FN	Sen	Spe
		TAN	10	3	0	1	0.909091	1				TAN	6	9	0	5	0.545455	1				INS	0	0	0	0	0	0			Raw	INS	0	14	7	0	0	0				Raw	INS	0	0	0	0	0	0
		INVTX1	0	17	0	0	0	0				INVTX1	0	20	0	0	0	0				INV1	0	17	0	0	0	0				INV1	0	0	0	0	0	0					INV1	0	19	1	0	0	0
		INVTX2	0	2	0	0	0	0				INVTX2	0	0	1	0	0	0				INV2	0	14	0	0	0	0				INV2	0	0	3	0	0	0					INV2	0	14	1	0	0	0
		ITX1	0	11	0	0	0	0				ITX1	0	8	0	0	0	0				DEL	8	5	32	2	0.8	0.2				DEL	7	0	27	0	1	0.205882					DEL	9	4	53	1	0.9	0.145161
		ITX2	0	4	0	0	0	0				ITX2	0	7	0	0	0	0				TAN	8	5	0	3	0.727273	1				TAN	5	1	3	3	0.625	0.625					TAN	8	7	0	3	0.727273	1
		XXX	0	0	0	0	0	0				XXX	0	0	0	0	0	0				INVTX1	0	14	0	0	0	0				INVTX1	0	9	6	0	0	0					INVTX1	0	13	0	0	0	0
		COMPLEX_INVERSION	0	0	0	0	0	0				COMPLEX_INVERSION	0	0	0	0	0	0				INVTX2	0	5	0	0	0	0				INVTX2	0	3	4	0	0	0					INVTX2	0	7	1	0	0	0
		COMPLEX_INVERTED_DUPLICATION	0	0	0	1	0	0				COMPLEX_INVERTED_DUPLICATION	0	0	0	1	0	0				ITX1	0	10	0	0	0	0				ITX1	0	3	3	0	0	0					ITX1	0	8	0	0	0	0
		COMPLEX_DUPLICATION	0	0	0	0	0	0				COMPLEX_DUPLICATION	0	0	0	0	0	0				ITX2	0	3	0	0	0	0				ITX2	0	0	9	0	0	0					ITX2	0	7	0	0	0	0
		COMPLEX_TRANSLOCATION	0	0	0	1	0	0				COMPLEX_TRANSLOCATION	0	0	0	1	0	0				XXX	0	0	0	0	0	0				XXX	0	0	0	0	0	0					XXX	0	0	0	0	0	0
		COMPLEX_INVERTED_TRANSLOCATION	0	0	0	2	0	0				COMPLEX_INVERTED_TRANSLOCATION	0	0	0	2	0	0				COMPLEX_INVERSION	1	0	0	1	0.5	1				COMPLEX_INVERSION	3	1	0	11	0.214286	1					COMPLEX_INVERSION	0	0	0	0	0	0
		COMPLEX_INTERCHROMOSOMAL_TRANSLOCATION	0	0	0	0	0	0				COMPLEX_INTERCHROMOSOMAL_TRANSLOCATION	0	0	0	0	0	0				COMPLEX_INVERTED_DUPLICATION	0	0	0	1	0	0				COMPLEX_INVERTED_DUPLICATION	0	0	0	14	0	0					COMPLEX_INVERTED_DUPLICATION	0	0	0	1	0	0
		COMPLEX_INTERCHROMOSOMAL_DUPLICATION	0	0	0	1	0	0				COMPLEX_INTERCHROMOSOMAL_DUPLICATION	0	0	0	1	0	0				COMPLEX_DUPLICATION	0	0	0	0	0	0				COMPLEX_DUPLICATION	0	0	0	4	0	0					COMPLEX_DUPLICATION	0	0	0	0	0	0
		COMPLEX_INTERCHROMOSOMAL_INVERTED_TRANSLOCATION	0	0	0	0	0	0				COMPLEX_INTERCHROMOSOMAL_INVERTED_TRANSLOCATION	0	0	0	0	0	0				COMPLEX_TRANSLOCATION	0	0	0	2	0	0				COMPLEX_TRANSLOCATION	0	0	0	7	0	0					COMPLEX_TRANSLOCATION	0	0	0	1	0	0
		COMPLEX_INTERCHROMOSOMAL_INVERTED_DUPLICATION	0	0	0	2	0	0				COMPLEX_INTERCHROMOSOMAL_INVERTED_DUPLICATION	0	0	0	1	0	0				COMPLEX_INVERTED_TRANSLOCATION	0	0	0	1	0	0				COMPLEX_INVERTED_TRANSLOCATION	0	0	0	3	0	0					COMPLEX_INVERTED_TRANSLOCATION	0	0	0	1	0	0
		Total	19	77	33	9	0.914286	0.744186				Total	13	78	38	14	0.866667	0.705426				COMPLEX_INTERCHROMOSOMAL_TRANSLOCATION	0	0	0	0	0	0				COMPLEX_INTERCHROMOSOMAL_TRANSLOCATION	0	0	0	2	0	0					COMPLEX_INTERCHROMOSOMAL_TRANSLOCATION	0	0	0	0	0	0
		Accuracy:	0.311475	0.695652								Accuracy:	0.2	0.636364								COMPLEX_INTERCHROMOSOMAL_DUPLICATION	0	0	0	3	0	0				COMPLEX_INTERCHROMOSOMAL_DUPLICATION	0	0	0	8	0	0					COMPLEX_INTERCHROMOSOMAL_DUPLICATION	0	0	0	1	0	0
		--										--										COMPLEX_INTERCHROMOSOMAL_INVERTED_TRANSLOCATION	0	0	0	0	0	0				COMPLEX_INTERCHROMOSOMAL_INVERTED_TRANSLOCATION	0	0	0	0	0	0					COMPLEX_INTERCHROMOSOMAL_INVERTED_TRANSLOCATION	0	0	0	0	0	0
5	Socrates	Stats:	TP	Half TP	FP	FN	Sen	Spe			Delly	Stats:	TP	Half TP	FP	FN	Sen	Spe			Crest	COMPLEX_INTERCHROMOSOMAL_INVERTED_DUPLICATION	0	0	0	2	0	0				COMPLEX_INTERCHROMOSOMAL_INVERTED_DUPLICATION	0	0	0	8	0	0					COMPLEX_INTERCHROMOSOMAL_INVERTED_DUPLICATION	0	0	0	1	0	0
	Classified	INS	0	0	0	0	0	0			Classified	INS	0	0	0	0	0	0			Classified	Total	17	73	32	15	0.857143	0.737705				Total	15	31	62	60	0.433962	0.425926					Total	17	79	56	9	0.914286	0.631579
		INV1	0	0	0	0	0	0				INV1	0	0	0	0	0	0				Accuracy:	0.265625	0.656934								Accuracy:	0.109489	0.27381									Accuracy:	0.207317	0.596273
		INV2	0	0	0	0	0	0				INV2	0	0	0	0	0	0				--																					--
		DEL	9	0	0	1	0.9	1				DEL	6	0	0	4	0.6	1				Stats:	TP	Half TP	FP	FN	Sen	Spe														Crest+Delly	Stats:	TP	Half TP	FP	FN	Sen	Spe
		TAN	9	0	0	2	0.818182	1				TAN	6	0	0	5	0.545455	1				INS	0	0	0	0	0	0														Classified	INS	0	0	0	0	0	0
		INVTX1	0	1	0	0	0	0				INVTX1	0	1	0	0	0	0				INV1	0	0	0	0	0	0															INV1	0	0	0	0	0	0
		INVTX2	0	0	0	0	0	0				INVTX2	0	0	0	0	0	0				INV2	0	0	0	0	0	0															INV2	0	0	0	0	0	0
		ITX1	0	0	0	0	0	0				ITX1	0	2	0	0	0	0				DEL	8	0	0	2	0.8	1															DEL	8	0	0	2	0.8	1
		ITX2	0	0	0	0	0	0				ITX2	0	1	0	0	0	0				TAN	7	0	0	4	0.636364	1															TAN	7	0	0	4	0.636364	1
		XXX	0	0	0	0	0	0				XXX	0	0	0	0	0	0				INVTX1	0	2	0	0	0	0															INVTX1	0	1	0	0	0	0
		COMPLEX_INVERSION	13	0	0	1	0.928571	1				COMPLEX_INVERSION	12	5	0	2	0.857143	1				INVTX2	0	0	0	0	0	0															INVTX2	0	0	0	0	0	0
		COMPLEX_INVERTED_DUPLICATION	15	0	0	1	0.9375	1				COMPLEX_INVERTED_DUPLICATION	10	2	0	1	0.909091	1				ITX1	0	0	0	0	0	0															ITX1	0	2	0	0	0	0
		COMPLEX_DUPLICATION	5	0	0	0	1	1				COMPLEX_DUPLICATION	3	0	2	1	0.75	0.6				ITX2	0	1	0	0	0	0															ITX2	0	1	0	0	0	0
		COMPLEX_TRANSLOCATION	6	0	0	1	0.857143	1				COMPLEX_TRANSLOCATION	3	0	0	4	0.428571	1				XXX	0	0	0	0	0	0															XXX	0	0	0	0	0	0
		COMPLEX_INVERTED_TRANSLOCATION	3	0	0	2	0.6	1				COMPLEX_INVERTED_TRANSLOCATION	1	0	0	2	0.333333	1				COMPLEX_INVERSION	10	0	0	4	0.714286	1															COMPLEX_INVERSION	10	0	0	4	0.714286	1
		COMPLEX_INTERCHROMOSOMAL_TRANSLOCATION	4	0	0	1	0.8	1				COMPLEX_INTERCHROMOSOMAL_TRANSLOCATION	0	0	0	1	0	0				COMPLEX_INVERTED_DUPLICATION	14	0	0	2	0.875	1															COMPLEX_INVERTED_DUPLICATION	15	0	0	1	0.9375	1
		COMPLEX_INTERCHROMOSOMAL_DUPLICATION	10	0	0	1	0.909091	1				COMPLEX_INTERCHROMOSOMAL_DUPLICATION	4	5	0	4	0.5	1				COMPLEX_DUPLICATION	4	0	0	1	0.8	1															COMPLEX_DUPLICATION	5	0	1	0	1	0.833333
		COMPLEX_INTERCHROMOSOMAL_INVERTED_TRANSLOCATION	3	0	0	0	1	1				COMPLEX_INTERCHROMOSOMAL_INVERTED_TRANSLOCATION	2	0	0	1	0.666667	1				COMPLEX_TRANSLOCATION	4	0	0	3	0.571429	1															COMPLEX_TRANSLOCATION	5	0	0	2	0.714286	1
		COMPLEX_INTERCHROMOSOMAL_INVERTED_DUPLICATION	13	0	0	4	0.764706	1				COMPLEX_INTERCHROMOSOMAL_INVERTED_DUPLICATION	12	0	1	4	0.75	0.923077				COMPLEX_INVERTED_TRANSLOCATION	3	0	0	2	0.6	1															COMPLEX_INVERTED_TRANSLOCATION	3	0	1	2	0.6	0.75
		Total	90	1	0	14	0.866667	1				Total	59	16	3	29	0.721154	0.961538				COMPLEX_INTERCHROMOSOMAL_TRANSLOCATION	3	0	0	2	0.6	1															COMPLEX_INTERCHROMOSOMAL_TRANSLOCATION	4	0	0	1	0.8	1
		Accuracy:	0.865385	0.866667								Accuracy:	0.648352	0.700935								COMPLEX_INTERCHROMOSOMAL_DUPLICATION	7	0	0	3	0.7	1															COMPLEX_INTERCHROMOSOMAL_DUPLICATION	6	1	0	2	0.75	1
																						COMPLEX_INTERCHROMOSOMAL_INVERTED_TRANSLOCATION	2	0	0	1	0.666667	1															COMPLEX_INTERCHROMOSOMAL_INVERTED_TRANSLOCATION	2	0	0	1	0.666667	1
																						COMPLEX_INTERCHROMOSOMAL_INVERTED_DUPLICATION	12	0	0	4	0.75	1															COMPLEX_INTERCHROMOSOMAL_INVERTED_DUPLICATION	13	0	0	3	0.8125	1
																						Total	74	3	0	28	0.733333	1															Total	78	5	2	22	0.790476	0.976471
																						Accuracy:	0.72549	0.733333																			Accuracy:	0.764706	0.775701
[truncated: 28 more columns]

## Sheet: Sheet1
Run			Delly									Crest									Socrates									MetaSV									Delly + Crest									Delly + Socrates
1			Stats:	TP	Half-TP	FP	FN	Sen	Spe			Stats:	TP	Half-TP	FP	FN	Sen	Spe			Stats:	TP	Half-TP	FP	FN	Sen	Spe			Stats:	TP	Half-TP	FP	FN	Sen	Spe			Stats:	TP	Half-TP	FP	FN	Sen	Spe			Stats:	TP
Raw			INS	0	0	0	0	0	0			INS	0	0	0	0	0	0			INS	0	0	0	0	0	0			INS	0	0	5	0	0	0			INS	0	0	0	0	0	0			INS	0
			INV1	0	0	3	0	0	0			INV1	0	0	0	0	0	0			INV1	0	0	0	0	0	0			INV1	0	0	0	0	0	0			INV1	0	0	3	0	0	0			INV1	0
			INV2	0	0	2	0	0	0			INV2	0	0	0	0	0	0			INV2	0	0	0	0	0	0			INV2	0	0	4	0	0	0			INV2	0	0	2	0	0	0			INV2	0
			DEL	4	0	42	8	0.333333	0.0869565			DEL	10	0	25	2	0.833333	0.285714			DEL	12	0	29	0	1	0.292683			DEL	6	0	19	6	0.5	0.24			DEL	10	0	54	2	0.833333	0.15625			DEL	12
			TAN	12	0	2	8	0.6	0.857143			TAN	13	0	0	7	0.65	1			TAN	18	0	0	2	0.9	1			TAN	11	4	5	5	0.75	0.75			TAN	15	0	2	5	0.75	0.882353			TAN	19
			INVTX1	0	0	1	0	0	0			INVTX1	0	0	0	0	0	0			INVTX1	0	0	0	0	0	0			INVTX1	0	0	6	0	0	0			INVTX1	0	0	1	0	0	0			INVTX1	0
			INVTX2	0	0	1	0	0	0			INVTX2	0	0	0	0	0	0			INVTX2	0	0	0	0	0	0			INVTX2	0	0	5	0	0	0			INVTX2	0	0	1	0	0	0			INVTX2	0
			ITX1	0	0	2	0	0	0			ITX1	0	0	0	0	0	0			ITX1	0	0	0	0	0	0			ITX1	0	0	9	0	0	0			ITX1	0	0	2	0	0	0			ITX1	0
			ITX2	0	0	0	0	0	0			ITX2	0	0	0	0	0	0			ITX2	0	0	0	0	0	0			ITX2	0	0	5	0	0	0			ITX2	0	0	0	0	0	0			ITX2	0
			XXX	0	0	0	0	0	0			XXX	0	0	0	0	0	0			XXX	0	0	0	0	0	0			XXX	0	0	0	0	0	0			XXX	0	0	0	0	0	0			XXX	0
			COMPLEX_INVERSION	0	13	0	1	0.928571	1			COMPLEX_INVERSION	1	12	0	1	0.928571	1			COMPLEX_INVERSION	0	13	0	1	0.928571	1			COMPLEX_INVERSION	4	0	1	10	0.285714	0.8			COMPLEX_INVERSION	1	13	0	0	1	1			COMPLEX_INVERSION	0
			COMPLEX_INVERTED_DUPLICATION	0	6	0	1	0.857143	1			COMPLEX_INVERTED_DUPLICATION	0	6	0	1	0.857143	1			COMPLEX_INVERTED_DUPLICATION	0	6	0	1	0.857143	1			COMPLEX_INVERTED_DUPLICATION	0	1	0	6	0.142857	1			COMPLEX_INVERTED_DUPLICATION	0	6	0	1	0.857143	1			COMPLEX_INVERTED_DUPLICATION	0
			COMPLEX_DUPLICATION	0	17	0	0	1	1			COMPLEX_DUPLICATION	0	16	0	1	0.941176	1			COMPLEX_DUPLICATION	0	17	0	0	1	1			COMPLEX_DUPLICATION	0	2	0	15	0.117647	1			COMPLEX_DUPLICATION	0	17	0	0	1	1			COMPLEX_DUPLICATION	0
			COMPLEX_TRANSLOCATION	0	3	0	0	1	1			COMPLEX_TRANSLOCATION	0	3	0	0	1	1			COMPLEX_TRANSLOCATION	0	3	0	0	1	1			COMPLEX_TRANSLOCATION	0	1	0	2	0.333333	1			COMPLEX_TRANSLOCATION	0	3	0	0	1	1			COMPLEX_TRANSLOCATION	0
			COMPLEX_INVERTED_TRANSLOCATION	0	3	0	0	1	1			COMPLEX_INVERTED_TRANSLOCATION	0	2	0	1	0.666667	1			COMPLEX_INVERTED_TRANSLOCATION	0	3	0	0	1	1			COMPLEX_INVERTED_TRANSLOCATION	0	0	0	3	0	0			COMPLEX_INVERTED_TRANSLOCATION	0	3	0	0	1	1			COMPLEX_INVERTED_TRANSLOCATION	0
			COMPLEX_INTERCHROMOSOMAL_TRANSLOCATION	0	6	0	0	1	1			COMPLEX_INTERCHROMOSOMAL_TRANSLOCATION	0	5	0	1	0.833333	1			COMPLEX_INTERCHROMOSOMAL_TRANSLOCATION	0	6	0	0	1	1			COMPLEX_INTERCHROMOSOMAL_TRANSLOCATION	0	4	0	2	0.666667	1			COMPLEX_INTERCHROMOSOMAL_TRANSLOCATION	0	6	0	0	1	1			COMPLEX_INTERCHROMOSOMAL_TRANSLOCATION	0
			COMPLEX_INTERCHROMOSOMAL_DUPLICATION	0	11	0	1	0.916667	1			COMPLEX_INTERCHROMOSOMAL_DUPLICATION	0	11	0	1	0.916667	1			COMPLEX_INTERCHROMOSOMAL_DUPLICATION	0	12	0	0	1	1			COMPLEX_INTERCHROMOSOMAL_DUPLICATION	0	2	0	10	0.166667	1			COMPLEX_INTERCHROMOSOMAL_DUPLICATION	0	11	0	1	0.916667	1			COMPLEX_INTERCHROMOSOMAL_DUPLICATION	0
			COMPLEX_INTERCHROMOSOMAL_INVERTED_TRANSLOCATION	0	7	0	0	1	1			COMPLEX_INTERCHROMOSOMAL_INVERTED_TRANSLOCATION	0	4	0	3	0.571429	1			COMPLEX_INTERCHROMOSOMAL_INVERTED_TRANSLOCATION	0	7	0	0	1	1			COMPLEX_INTERCHROMOSOMAL_INVERTED_TRANSLOCATION	0	3	0	4	0.428571	1			COMPLEX_INTERCHROMOSOMAL_INVERTED_TRANSLOCATION	0	7	0	0	1	1			COMPLEX_INTERCHROMOSOMAL_INVERTED_TRANSLOCATION	0
			COMPLEX_INTERCHROMOSOMAL_INVERTED_DUPLICATION	0	7	0	1	0.875	1			COMPLEX_INTERCHROMOSOMAL_INVERTED_DUPLICATION	0	7	0	1	0.875	1			COMPLEX_INTERCHROMOSOMAL_INVERTED_DUPLICATION	0	7	0	1	0.875	1			COMPLEX_INTERCHROMOSOMAL_INVERTED_DUPLICATION	0	3	0	5	0.375	1			COMPLEX_INTERCHROMOSOMAL_INVERTED_DUPLICATION	0	7	0	1	0.875	1			COMPLEX_INTERCHROMOSOMAL_INVERTED_DUPLICATION	0
			Total	16	73	53	20	0.816514	0.626761			Total	24	66	25	19	0.825688	0.782609			Total	30	74	29	5	0.954128	0.781955			Total	21	20	59	68	0.376147	0.41			Total	26	73	65	10	0.908257	0.603659			Total	31
			Accuracy:	0.179775	0.549383							Accuracy:	0.352941	0.671642							Accuracy:	0.46875	0.753623							Accuracy:	0.141892	0.244048							Accuracy:	0.257426	0.568966							Accuracy:	0.303922
			--									--									--									--									--									--
1			Stats:	TP	Half-TP	FP	FN	Sen	Spe			Stats:	TP	Half-TP	FP	FN	Sen	Spe			Stats:	TP	Half-TP	FP	FN	Sen	Spe			Stats:	TP	Half-TP	FP	FN	Sen	Spe			Stats:	TP	Half-TP	FP	FN	Sen	Spe			Stats:	TP
CLOVE			INS	0	0	0	0	0	0			INS	0	0	0	0	0	0			INS	0	0	0	0	0	0			INS	0	0	0	0	0	0			INS	0	0	0	0	0	0			INS	0
			INV1	0	0	0	0	0	0			INV1	0	0	0	0	0	0			INV1	0	0	0	0	0	0			INV1	0	0	0	0	0	0			INV1	0	0	0	0	0	0			INV1	0
			INV2	0	0	0	0	0	0			INV2	0	0	0	0	0	0			INV2	0	0	0	0	0	0			INV2	0	0	0	0	0	0			INV2	0	0	0	0	0	0			INV2	0
			DEL	4	0	0	8	0.333333	1			DEL	10	0	0	2	0.833333	1			DEL	12	0	0	1	0.923077	1			DEL	6	0	0	6	0.5	1			DEL	10	0	0	2	0.833333	1			DEL	12
			TAN	12	0	0	8	0.6	1			TAN	13	0	0	7	0.65	1			TAN	18	0	0	2	0.9	1			TAN	11	4	0	5	0.75	1			TAN	15	0	0	5	0.75	1			TAN	19
			INVTX1	0	0	0	0	0	0			INVTX1	0	0	0	0	0	0			INVTX1	0	0	0	0	0	0			INVTX1	0	0	0	0	0	0			INVTX1	0	0	0	0	0	0			INVTX1	0
			INVTX2	0	0	0	0	0	0			INVTX2	0	0	0	0	0	0			INVTX2	0	0	0	0	0	0			INVTX2	0	0	0	0	0	0			INVTX2	0	0	0	0	0	0			INVTX2	0
			ITX1	0	0	0	0	0	0			ITX1	0	0	0	0	0	0			ITX1	0	0	0	0	0	0			ITX1	0	0	0	0	0	0			ITX1	0	0	0	0	0	0			ITX1	0
			ITX2	0	0	0	0	0	0			ITX2	0	0	0	0	0	0			ITX2	0	0	0	0	0	0			ITX2	0	0	0	0	0	0			ITX2	0	0	0	0	0	0			ITX2	0
			XXX	0	0	0	0	0	0			XXX	0	0	0	0	0	0			XXX	0	0	0	0	0	0			XXX	0	0	0	0	0	0			XXX	0	0	0	0	0	0			XXX	0
			COMPLEX_INVERSION	4	7	0	3	0.785714	1			COMPLEX_INVERSION	7	6	0	2	0.866667	1			COMPLEX_INVERSION	13	0	0	2	0.866667	1			COMPLEX_INVERSION	4	0	0	11	0.266667	1			COMPLEX_INVERSION	9	5	0	1	0.933333	1			COMPLEX_INVERSION	7
			COMPLEX_INVERTED_DUPLICATION	6	0	2	1	0.857143	0.75			COMPLEX_INVERTED_DUPLICATION	6	0	0	1	0.857143	1			COMPLEX_INVERTED_DUPLICATION	6	0	0	1	0.857143	1			COMPLEX_INVERTED_DUPLICATION	0	1	0	6	0.142857	1			COMPLEX_INVERTED_DUPLICATION	6	0	0	1	0.857143	1			COMPLEX_INVERTED_DUPLICATION	6
			COMPLEX_DUPLICATION	6	4	0	7	0.588235	1			COMPLEX_DUPLICATION	12	2	0	3	0.823529	1			COMPLEX_DUPLICATION	17	0	0	0	1	1			COMPLEX_DUPLICATION	0	1	0	16	0.0588235	1			COMPLEX_DUPLICATION	12	3	0	2	0.882353	1			COMPLEX_DUPLICATION	15
			COMPLEX_TRANSLOCATION	2	1	0	0	1	1			COMPLEX_TRANSLOCATION	1	2	0	0	1	1			COMPLEX_TRANSLOCATION	3	0	0	0	1	1			COMPLEX_TRANSLOCATION	0	1	0	2	0.333333	1			COMPLEX_TRANSLOCATION	2	1	0	0	1	1			COMPLEX_TRANSLOCATION	3
			COMPLEX_INVERTED_TRANSLOCATION	2	1	0	0	1	1			COMPLEX_INVERTED_TRANSLOCATION	1	1	0	1	0.666667	1			COMPLEX_INVERTED_TRANSLOCATION	2	1	0	0	1	1			COMPLEX_INVERTED_TRANSLOCATION	0	0	0	3	0	0			COMPLEX_INVERTED_TRANSLOCATION	2	1	0	0	1	1			COMPLEX_INVERTED_TRANSLOCATION	2
			COMPLEX_INTERCHROMOSOMAL_TRANSLOCATION	0	1	0	5	0.166667	1			COMPLEX_INTERCHROMOSOMAL_TRANSLOCATION	5	0	0	1	0.833333	1			COMPLEX_INTERCHROMOSOMAL_TRANSLOCATION	5	0	0	1	0.833333	1			COMPLEX_INTERCHROMOSOMAL_TRANSLOCATION	0	1	0	5	0.166667	1			COMPLEX_INTERCHROMOSOMAL_TRANSLOCATION	5	0	0	1	0.833333	1			COMPLEX_INTERCHROMOSOMAL_TRANSLOCATION	5
			COMPLEX_INTERCHROMOSOMAL_DUPLICATION	8	0	0	4	0.666667	1			COMPLEX_INTERCHROMOSOMAL_DUPLICATION	9	0	0	3	0.75	1			COMPLEX_INTERCHROMOSOMAL_DUPLICATION	11	0	0	1	0.916667	1			COMPLEX_INTERCHROMOSOMAL_DUPLICATION	0	0	2	12	0	0			COMPLEX_INTERCHROMOSOMAL_DUPLICATION	8	3	0	1	0.916667	1			COMPLEX_INTERCHROMOSOMAL_DUPLICATION	9
			COMPLEX_INTERCHROMOSOMAL_INVERTED_TRANSLOCATION	4	2	0	1	0.857143	1			COMPLEX_INTERCHROMOSOMAL_INVERTED_TRANSLOCATION	4	0	0	3	0.571429	1			COMPLEX_INTERCHROMOSOMAL_INVERTED_TRANSLOCATION	7	0	0	0	1	1			COMPLEX_INTERCHROMOSOMAL_INVERTED_TRANSLOCATION	0	1	0	6	0.142857	1			COMPLEX_INTERCHROMOSOMAL_INVERTED_TRANSLOCATION	5	1	0	1	0.857143	1			COMPLEX_INTERCHROMOSOMAL_INVERTED_TRANSLOCATION	7
			COMPLEX_INTERCHROMOSOMAL_INVERTED_DUPLICATION	7	0	0	1	0.875	1			COMPLEX_INTERCHROMOSOMAL_INVERTED_DUPLICATION	6	0	0	2	0.75	1			COMPLEX_INTERCHROMOSOMAL_INVERTED_DUPLICATION	7	0	0	1	0.875	1			COMPLEX_INTERCHROMOSOMAL_INVERTED_DUPLICATION	0	2	1	6	0.25	0.666667			COMPLEX_INTERCHROMOSOMAL_INVERTED_DUPLICATION	7	0	0	1	0.875	1			COMPLEX_INTERCHROMOSOMAL_INVERTED_DUPLICATION	7
			Total	55	16	2	38	0.651376	0.972603			Total	74	11	0	25	0.772727	1			Total	101	1	0	9	0.918919	1			Total	21	11	3	78	0.290909	0.914286			Total	81	14	0	15	0.863636	1			Total	92
			Accuracy:	0.578947	0.63964							Accuracy:	0.747475	0.772727							Accuracy:	0.918182	0.918919							Accuracy:	0.205882	0.283186							Accuracy:	0.84375	0.863636							Accuracy:	0.938776
2			Stats:	TP	Half-TP	FP	FN	Sen	Spe			Stats:	TP	Half-TP	FP	FN	Sen	Spe			Stats:	TP	Half-TP	FP	FN	Sen	Spe			Stats:	TP	Half-TP	FP	FN	Sen	Spe			Stats:	TP	Half-TP	FP	FN	Sen	Spe			Stats:	TP
Raw			INS	0	0	0	0	0	0			INS	0	0	0	0	0	0			INS	0	0	0	0	0	0			INS	0	0	8	0	0	0			INS	0	0	0	0	0	0			INS	0
			INV1	0	0	3	0	0	0			INV1	0	0	0	0	0	0			INV1	0	0	0	0	0	0			INV1	0	0	1	0	0	0			INV1	0	0	3	0	0	0			INV1	0
			INV2	0	0	3	0	0	0			INV2	0	0	0	0	0	0			INV2	0	0	0	0	0	0			INV2	0	0	3	0	0	0			INV2	0	0	3	0	0	0			INV2	0
			DEL	2	0	45	5	0.285714	0.0425532			DEL	7	0	28	0	1	0.2			DEL	7	0	31	0	1	0.184211			DEL	1	2	4	4	0.428571	0.428571			DEL	7	0	59	0	1	0.106061			DEL	7
			TAN	5	0	2	1	0.833333	0.714286			TAN	6	0	0	0	1	1			TAN	6	0	0	0	1	1			TAN	4	0	7	2	0.666667	0.363636			TAN	6	0	2	0	1	0.75			TAN	6
			INVTX1	0	0	0	0	0	0			INVTX1	0	0	0	0	0	0			INVTX1	0	0	0	0	0	0			INVTX1	0	0	5	0	0	0			INVTX1	0	0	0	0	0	0			INVTX1	0
			INVTX2	0	0	0	0	0	0			INVTX2	0	0	0	0	0	0			INVTX2	0	0	1	0	0	0			INVTX2	0	0	12	0	0	0			INVTX2	0	0	0	0	0	0			INVTX2	0
			ITX1	0	0	0	0	0	0			ITX1	0	0	0	0	0	0			ITX1	0	0	0	0	0	0			ITX1	0	0	5	0	0	0			ITX1	0	0	0	0	0	0			ITX1	0
			ITX2	0	0	1	0	0	0			ITX2	0	0	0	0	0	0			ITX2	0	0	0	0	0	0			ITX2	0	0	10	0	0	0			ITX2	0	0	1	0	0	0			ITX2	0
			XXX	0	0	0	0	0	0			XXX	0	0	0	0	0	0			XXX	0	0	0	0	0	0			XXX	0	0	0	0	0	0			XXX	0	0	0	0	0	0			XXX	0
			COMPLEX_INVERSION	0	12	0	1	0.923077	1			COMPLEX_INVERSION	5	8	0	1	0.928571	1			COMPLEX_INVERSION	0	12	0	2	0.857143	1			COMPLEX_INVERSION	1	0	3	13	0.0714286	0.25			COMPLEX_INVERSION	2	11	0	0	1	1			COMPLEX_INVERSION	0
			COMPLEX_INVERTED_DUPLICATION	0	13	0	0	1	1			COMPLEX_INVERTED_DUPLICATION	0	13	0	0	1	1			COMPLEX_INVERTED_DUPLICATION	0	13	0	0	1	1			COMPLEX_INVERTED_DUPLICATION	0	0	0	13	0	0			COMPLEX_INVERTED_DUPLICATION	0	13	0	0	1	1			COMPLEX_INVERTED_DUPLICATION	0
			COMPLEX_DUPLICATION	0	17	0	4	0.809524	1			COMPLEX_DUPLICATION	0	16	0	5	0.761905	1			COMPLEX_DUPLICATION	0	17	0	4	0.809524	1			COMPLEX_DUPLICATION	0	6	0	15	0.285714	1			COMPLEX_DUPLICATION	0	17	0	4	0.809524	1			COMPLEX_DUPLICATION	0
			COMPLEX_TRANSLOCATION	0	6	0	1	0.857143	1			COMPLEX_TRANSLOCATION	0	6	0	1	0.857143	1			COMPLEX_TRANSLOCATION	0	6	0	1	0.857143	1			COMPLEX_TRANSLOCATION	0	3	0	4	0.428571	1			COMPLEX_TRANSLOCATION	0	6	0	1	0.857143	1			COMPLEX_TRANSLOCATION	0
			COMPLEX_INVERTED_TRANSLOCATION	0	7	0	0	1	1			COMPLEX_INVERTED_TRANSLOCATION	0	6	0	1	0.857143	1			COMPLEX_INVERTED_TRANSLOCATION	0	6	0	1	0.857143	1			COMPLEX_INVERTED_TRANSLOCATION	0	2	0	5	0.285714	1			COMPLEX_INVERTED_TRANSLOCATION	0	7	0	0	1	1			COMPLEX_INVERTED_TRANSLOCATION	0
			COMPLEX_INTERCHROMOSOMAL_TRANSLOCATION	0	3	0	0	1	1			COMPLEX_INTERCHROMOSOMAL_TRANSLOCATION	0	3	0	0	1	1			COMPLEX_INTERCHROMOSOMAL_TRANSLOCATION	0	3	0	0	1	1			COMPLEX_INTERCHROMOSOMAL_TRANSLOCATION	0	0	0	3	0	0			COMPLEX_INTERCHROMOSOMAL_TRANSLOCATION	0	3	0	0	1	1			COMPLEX_INTERCHROMOSOMAL_TRANSLOCATION	0
			COMPLEX_INTERCHROMOSOMAL_DUPLICATION	0	17	0	1	0.944444	1			COMPLEX_INTERCHROMOSOMAL_DUPLICATION	0	15	0	3	0.833333	1			COMPLEX_INTERCHROMOSOMAL_DUPLICATION	0	17	0	1	0.944444	1			COMPLEX_INTERCHROMOSOMAL_DUPLICATION	0	6	0	12	0.333333	1			COMPLEX_INTERCHROMOSOMAL_DUPLICATION	0	17	0	1	0.944444	1			COMPLEX_INTERCHROMOSOMAL_DUPLICATION	0
			COMPLEX_INTERCHROMOSOMAL_INVERTED_TRANSLOCATION	0	3	0	0	1	1			COMPLEX_INTERCHROMOSOMAL_INVERTED_TRANSLOCATION	0	3	0	0	1	1			COMPLEX_INTERCHROMOSOMAL_INVERTED_TRANSLOCATION	0	3	0	0	1	1			COMPLEX_INTERCHROMOSOMAL_INVERTED_TRANSLOCATION	0	1	0	2	0.333333	1			COMPLEX_INTERCHROMOSOMAL_INVERTED_TRANSLOCATION	0	3	0	0	1	1			COMPLEX_INTERCHROMOSOMAL_INVERTED_TRANSLOCATION	0
			COMPLEX_INTERCHROMOSOMAL_INVERTED_DUPLICATION	0	10	0	0	1	1			COMPLEX_INTERCHROMOSOMAL_INVERTED_DUPLICATION	0	10	0	0	1	1			COMPLEX_INTERCHROMOSOMAL_INVERTED_DUPLICATION	0	10	0	0	1	1			COMPLEX_INTERCHROMOSOMAL_INVERTED_DUPLICATION	0	3	0	7	0.3	1			COMPLEX_INTERCHROMOSOMAL_INVERTED_DUPLICATION	0	10	0	0	1	1			COMPLEX_INTERCHROMOSOMAL_INVERTED_DUPLICATION	0
			Total	7	88	54	13	0.87963	0.637584			Total	18	80	28	11	0.899083	0.777778			Total	13	87	32	9	0.917431	0.757576			Total	6	23	58	80	0.266055	0.333333			Total	15	87	68	6	0.944444	0.6			Total	13
			Accuracy:	0.0945946	0.58642							Accuracy:	0.315789	0.715328							Accuracy:	0.240741	0.70922							Accuracy:	0.0416667	0.173653							Accuracy:	0.168539	0.579545							Accuracy:	0.141304
			--									--									--									--									--									--
2			Stats:	TP	Half-TP	FP	FN	Sen	Spe			Stats:	TP	Half-TP	FP	FN	Sen	Spe			Stats:	TP	Half-TP	FP	FN	Sen	Spe			Stats:	TP	Half-TP	FP	FN	Sen	Spe			Stats:	TP	Half-TP	FP	FN	Sen	Spe			Stats:	TP
CLOVE			INS	0	0	0	0	0	0			INS	0	0	0	0	0	0			INS	0	0	0	0	0	0			INS	0	0	0	0	0	0			INS	0	0	0	0	0	0			INS	0
			INV1	0	0	0	0	0	0			INV1	0	0	0	0	0	0			INV1	0	0	0	0	0	0			INV1	0	0	0	0	0	0			INV1	0	0	0	0	0	0			INV1	0
			INV2	0	0	0	0	0	0			INV2	0	0	0	0	0	0			INV2	0	0	0	0	0	0			INV2	0	0	0	0	0	0			INV2	0	0	0	0	0	0			INV2	0
			DEL	2	0	0	5	0.285714	1			DEL	7	0	0	1	0.875	1			DEL	7	0	0	1	0.875	1			DEL	1	2	0	4	0.428571	1			DEL	7	0	0	0	1	1			DEL	7
			TAN	5	0	0	1	0.833333	1			TAN	6	0	0	0	1	1			TAN	6	0	0	0	1	1			TAN	4	0	0	2	0.666667	1			TAN	6	0	0	0	1	1			TAN	6
			INVTX1	0	0	0	0	0	0			INVTX1	0	0	0	0	0	0			INVTX1	0	0	0	0	0	0			INVTX1	0	0	0	0	0	0			INVTX1	0	0	0	0	0	0			INVTX1	0
			INVTX2	0	0	0	0	0	0			INVTX2	0	0	0	0	0	0			INVTX2	0	0	0	0	0	0			INVTX2	0	0	0	0	0	0			INVTX2	0	0	0	0	0	0			INVTX2	0
			ITX1	0	0	0	0	0	0			ITX1	0	0	0	0	0	0			ITX1	0	0	0	0	0	0			ITX1	0	0	0	0	0	0			ITX1	0	0	0	0	0	0			ITX1	0
			ITX2	0	0	0	0	0	0			ITX2	0	0	0	0	0	0			ITX2	0	0	0	0	0	0			ITX2	0	0	0	0	0	0			ITX2	0	0	0	0	0	0			ITX2	0
			XXX	0	0	0	0	0	0			XXX	0	0	0	0	0	0			XXX	0	0	0	0	0	0			XXX	0	0	0	0	0	0			XXX	0	0	0	0	0	0			XXX	0
			COMPLEX_INVERSION	6	5	0	2	0.846154	1			COMPLEX_INVERSION	10	3	0	1	0.928571	1			COMPLEX_INVERSION	12	0	0	2	0.857143	1			COMPLEX_INVERSION	1	0	0	13	0.0714286	1			COMPLEX_INVERSION	11	2	0	0	1	1			COMPLEX_INVERSION	10
			COMPLEX_INVERTED_DUPLICATION	13	0	4	0	1	0.764706			COMPLEX_INVERTED_DUPLICATION	10	1	0	2	0.846154	1			COMPLEX_INVERTED_DUPLICATION	13	0	0	0	1	1			COMPLEX_INVERTED_DUPLICATION	0	0	0	13	0	0			COMPLEX_INVERTED_DUPLICATION	13	0	3	0	1	0.8125			COMPLEX_INVERTED_DUPLICATION	13
			COMPLEX_DUPLICATION	13	2	4	6	0.714286	0.789474			COMPLEX_DUPLICATION	14	0	0	7	0.666667	1			COMPLEX_DUPLICATION	15	1	0	5	0.761905	1			COMPLEX_DUPLICATION	0	5	0	16	0.238095	1			COMPLEX_DUPLICATION	16	1	1	4	0.809524	0.944444			COMPLEX_DUPLICATION	16
			COMPLEX_TRANSLOCATION	1	2	0	4	0.428571	1			COMPLEX_TRANSLOCATION	5	1	0	1	0.857143	1			COMPLEX_TRANSLOCATION	6	0	0	1	0.857143	1			COMPLEX_TRANSLOCATION	0	3	0	4	0.428571	1			COMPLEX_TRANSLOCATION	6	0	0	1	0.857143	1			COMPLEX_TRANSLOCATION	6
			COMPLEX_INVERTED_TRANSLOCATION	1	6	0	0	1	1			COMPLEX_INVERTED_TRANSLOCATION	5	1	0	1	0.857143	1			COMPLEX_INVERTED_TRANSLOCATION	6	0	0	1	0.857143	1			COMPLEX_INVERTED_TRANSLOCATION	0	1	0	6	0.142857	1			COMPLEX_INVERTED_TRANSLOCATION	6	1	0	0	1	1			COMPLEX_INVERTED_TRANSLOCATION	7
			COMPLEX_INTERCHROMOSOMAL_TRANSLOCATION	0	0	0	3	0	0			COMPLEX_INTERCHROMOSOMAL_TRANSLOCATION	2	0	0	1	0.666667	1			COMPLEX_INTERCHROMOSOMAL_TRANSLOCATION	2	0	0	1	0.666667	1			COMPLEX_INTERCHROMOSOMAL_TRANSLOCATION	0	0	0	3	0	0			COMPLEX_INTERCHROMOSOMAL_TRANSLOCATION	2	0	0	1	0.666667	1			COMPLEX_INTERCHROMOSOMAL_TRANSLOCATION	2
			COMPLEX_INTERCHROMOSOMAL_DUPLICATION	8	2	0	8	0.555556	1			COMPLEX_INTERCHROMOSOMAL_DUPLICATION	11	2	0	5	0.722222	1			COMPLEX_INTERCHROMOSOMAL_DUPLICATION	17	0	0	1	0.944444	1			COMPLEX_INTERCHROMOSOMAL_DUPLICATION	0	2	3	16	0.111111	0.4			COMPLEX_INTERCHROMOSOMAL_DUPLICATION	9	6	0	3	0.833333	1			COMPLEX_INTERCHROMOSOMAL_DUPLICATION	10
			COMPLEX_INTERCHROMOSOMAL_INVERTED_TRANSLOCATION	2	0	0	1	0.666667	1			COMPLEX_INTERCHROMOSOMAL_INVERTED_TRANSLOCATION	3	0	0	0	1	1			COMPLEX_INTERCHROMOSOMAL_INVERTED_TRANSLOCATION	3	0	0	0	1	1			COMPLEX_INTERCHROMOSOMAL_INVERTED_TRANSLOCATION	0	1	0	2	0.333333	1			COMPLEX_INTERCHROMOSOMAL_INVERTED_TRANSLOCATION	3	0	0	0	1	1			COMPLEX_INTERCHROMOSOMAL_INVERTED_TRANSLOCATION	3
			COMPLEX_INTERCHROMOSOMAL_INVERTED_DUPLICATION	10	0	0	0	1	1			COMPLEX_INTERCHROMOSOMAL_INVERTED_DUPLICATION	9	0	0	1	0.9	1			COMPLEX_INTERCHROMOSOMAL_INVERTED_DUPLICATION	10	0	0	0	1	1			COMPLEX_INTERCHROMOSOMAL_INVERTED_DUPLICATION	0	1	2	9	0.1	0.333333			COMPLEX_INTERCHROMOSOMAL_INVERTED_DUPLICATION	10	0	0	0	1	1			COMPLEX_INTERCHROMOSOMAL_INVERTED_DUPLICATION	10
			Total	61	17	8	30	0.722222	0.906977			Total	82	8	0	20	0.818182	1			Total	97	1	0	12	0.890909	1			Total	6	15	5	88	0.192661	0.807692			Total	89	10	4	9	0.916667	0.961165			Total	90
			Accuracy:	0.616162	0.672414							Accuracy:	0.803922	0.818182							Accuracy:	0.889908	0.890909							Accuracy:	0.0606061	0.184211							Accuracy:	0.872549	0.883929							Accuracy:	0.882353
3			Stats:	TP	Half-TP	FP	FN	Sen	Spe			Stats:	TP	Half-TP	FP	FN	Sen	Spe			Stats:	TP	Half-TP	FP	FN	Sen	Spe			Stats:	TP	Half-TP	FP	FN	Sen	Spe			Stats:	TP	Half-TP	FP	FN	Sen	Spe			Stats:	TP
Raw			INS	0	0	0	0	0	0			INS	0	0	0	0	0	0			INS	0	0	0	0	0	0			INS	0	0	4	0	0	0			INS	0	0	0	0	0	0			INS	0
			INV1	0	0	0	0	0	0			INV1	0	0	0	0	0	0			INV1	0	0	0	0	0	0			INV1	0	0	0	0	0	0			INV1	0	0	0	0	0	0			INV1	0
			INV2	0	0	0	0	0	0			INV2	0	0	0	0	0	0			INV2	0	0	1	0	0	0			INV2	0	0	0	0	0	0			INV2	0	0	0	0	0	0			INV2	0
			DEL	5	0	31	5	0.5	0.138889			DEL	10	0	26	0	1	0.277778			DEL	10	0	27	0	1	0.27027			DEL	2	1	5	7	0.3	0.375			DEL	10	0	48	0	1	0.172414			DEL	10
			TAN	11	0	0	4	0.733333	1			TAN	10	0	0	5	0.666667	1			TAN	14	0	0	1	0.933333	1			TAN	9	3	1	3	0.8	0.923077			TAN	12	0	0	3	0.8	1			TAN	15
			INVTX1	0	0	0	0	0	0			INVTX1	0	0	0	0	0	0			INVTX1	0	0	0	0	0	0			INVTX1	0	0	10	0	0	0			INVTX1	0	0	0	0	0	0			INVTX1	0
			INVTX2	0	0	0	0	0	0			INVTX2	0	0	0	0	0	0			INVTX2	0	0	0	0	0	0			INVTX2	0	0	9	0	0	0			INVTX2	0	0	0	0	0	0			INVTX2	0
			ITX1	0	0	0	0	0	0			ITX1	0	0	0	0	0	0			ITX1	0	0	0	0	0	0			ITX1	0	0	8	0	0	0			ITX1	0	0	0	0	0	0			ITX1	0
			ITX2	0	0	0	0	0	0			ITX2	0	0	0	0	0	0			ITX2	0	0	0	0	0	0			ITX2	0	0	2	0	0	0			ITX2	0	0	0	0	0	0			ITX2	0
			XXX	0	0	0	0	0	0			XXX	0	0	0	0	0	0			XXX	0	0	0	0	0	0			XXX	0	0	0	0	0	0			XXX	0	0	0	0	0	0			XXX	0
			COMPLEX_INVERSION	0	15	0	0	1	1			COMPLEX_INVERSION	2	13	0	0	1	1			COMPLEX_INVERSION	0	15	0	0	1	1			COMPLEX_INVERSION	1	0	1	14	0.0666667	0.5			COMPLEX_INVERSION	0	15	0	0	1	1			COMPLEX_INVERSION	0
			COMPLEX_INVERTED_DUPLICATION	0	13	0	2	0.866667	1			COMPLEX_INVERTED_DUPLICATION	0	13	0	2	0.866667	1			COMPLEX_INVERTED_DUPLICATION	0	13	0	2	0.866667	1			COMPLEX_INVERTED_DUPLICATION	0	2	0	13	0.133333	1			COMPLEX_INVERTED_DUPLICATION	0	14	0	1	0.933333	1			COMPLEX_INVERTED_DUPLICATION	0
			COMPLEX_DUPLICATION	0	8	0	1	0.888889	1			COMPLEX_DUPLICATION	0	8	0	1	0.888889	1			COMPLEX_DUPLICATION	0	8	0	1	0.888889	1			COMPLEX_DUPLICATION	0	4	0	5	0.444444	1			COMPLEX_DUPLICATION	0	8	0	1	0.888889	1			COMPLEX_DUPLICATION	0
			COMPLEX_TRANSLOCATION	0	5	0	1	0.833333	1			COMPLEX_TRANSLOCATION	0	4	0	2	0.666667	1			COMPLEX_TRANSLOCATION	0	5	0	1	0.833333	1			COMPLEX_TRANSLOCATION	0	2	0	4	0.333333	1			COMPLEX_TRANSLOCATION	0	5	0	1	0.833333	1			COMPLEX_TRANSLOCATION	0
			COMPLEX_INVERTED_TRANSLOCATION	0	3	0	0	1	1			COMPLEX_INVERTED_TRANSLOCATION	0	3	0	0	1	1			COMPLEX_INVERTED_TRANSLOCATION	0	3	0	0	1	1			COMPLEX_INVERTED_TRANSLOCATION	0	0	0	3	0	0			COMPLEX_INVERTED_TRANSLOCATION	0	3	0	0	1	1			COMPLEX_INVERTED_TRANSLOCATION	0
			COMPLEX_INTERCHROMOSOMAL_TRANSLOCATION	0	2	0	0	1	1			COMPLEX_INTERCHROMOSOMAL_TRANSLOCATION	0	2	0	0	1	1			COMPLEX_INTERCHROMOSOMAL_TRANSLOCATION	0	2	0	0	1	1			COMPLEX_INTERCHROMOSOMAL_TRANSLOCATION	0	1	0	1	0.5	1			COMPLEX_INTERCHROMOSOMAL_TRANSLOCATION	0	2	0	0	1	1			COMPLEX_INTERCHROMOSOMAL_TRANSLOCATION	0
			COMPLEX_INTERCHROMOSOMAL_DUPLICATION	0	16	0	0	1	1			COMPLEX_INTERCHROMOSOMAL_DUPLICATION	0	16	0	0	1	1			COMPLEX_INTERCHROMOSOMAL_DUPLICATION	0	16	0	0	1	1			COMPLEX_INTERCHROMOSOMAL_DUPLICATION	0	7	0	9	0.4375	1			COMPLEX_INTERCHROMOSOMAL_DUPLICATION	0	16	0	0	1	1			COMPLEX_INTERCHROMOSOMAL_DUPLICATION	0
			COMPLEX_INTERCHROMOSOMAL_INVERTED_TRANSLOCATION	0	1	0	2	0.333333	1			COMPLEX_INTERCHROMOSOMAL_INVERTED_TRANSLOCATION	0	1	0	2	0.333333	1			COMPLEX_INTERCHROMOSOMAL_INVERTED_TRANSLOCATION	0	2	0	1	0.666667	1			COMPLEX_INTERCHROMOSOMAL_INVERTED_TRANSLOCATION	0	1	0	2	0.333333	1			COMPLEX_INTERCHROMOSOMAL_INVERTED_TRANSLOCATION	0	1	0	2	0.333333	1			COMPLEX_INTERCHROMOSOMAL_INVERTED_TRANSLOCATION	0
			COMPLEX_INTERCHROMOSOMAL_INVERTED_DUPLICATION	0	18	0	0	1	1			COMPLEX_INTERCHROMOSOMAL_INVERTED_DUPLICATION	0	16	0	2	0.888889	1			COMPLEX_INTERCHROMOSOMAL_INVERTED_DUPLICATION	0	18	0	0	1	1			COMPLEX_INTERCHROMOSOMAL_INVERTED_DUPLICATION	0	6	0	12	0.333333	1			COMPLEX_INTERCHROMOSOMAL_INVERTED_DUPLICATION	0	18	0	0	1	1			COMPLEX_INTERCHROMOSOMAL_INVERTED_DUPLICATION	0
			Total	16	81	31	15	0.866071	0.757812			Total	22	76	26	14	0.875	0.790323			Total	24	82	28	6	0.946429	0.791045			Total	12	27	40	73	0.348214	0.493671			Total	22	82	48	8	0.928571	0.684211			Total	25
			Accuracy:	0.258065	0.678322							Accuracy:	0.354839	0.710145							Accuracy:	0.413793	0.757143							Accuracy:	0.096	0.256579							Accuracy:	0.282051	0.65							Accuracy:	0.316456
			--									--									--									--									--									--
3			Stats:	TP	Half-TP	FP	FN	Sen	Spe			Stats:	TP	Half-TP	FP	FN	Sen	Spe			Stats:	TP	Half-TP	FP	FN	Sen	Spe			Stats:	TP	Half-TP	FP	FN	Sen	Spe			Stats:	TP	Half-TP	FP	FN	Sen	Spe			Stats:	TP
CLOVE			INS	0	0	0	0	0	0			INS	0	0	0	0	0	0			INS	0	0	0	0	0	0			INS	0	0	0	0	0	0			INS	0	0	0	0	0	0			INS	0
			INV1	0	0	0	0	0	0			INV1	0	0	0	0	0	0			INV1	0	0	0	0	0	0			INV1	0	0	0	0	0	0			INV1	0	0	0	0	0	0			INV1	0
			INV2	0	0	0	0	0	0			INV2	0	0	0	0	0	0			INV2	0	0	0	0	0	0			INV2	0	0	0	0	0	0			INV2	0	0	0	0	0	0			INV2	0
			DEL	5	0	0	5	0.5	1			DEL	10	0	0	0	1	1			DEL	10	0	0	0	1	1			DEL	2	1	0	7	0.3	1			DEL	10	0	0	0	1	1			DEL	10
			TAN	11	0	0	4	0.733333	1			TAN	10	0	0	5	0.666667	1			TAN	14	0	0	1	0.933333	1			TAN	9	3	0	3	0.8	1			TAN	12	0	0	3	0.8	1			TAN	15
			INVTX1	0	0	0	0	0	0			INVTX1	0	0	0	0	0	0			INVTX1	0	0	0	0	0	0			INVTX1	0	0	0	0	0	0			INVTX1	0	0	0	0	0	0			INVTX1	0
			INVTX2	0	0	0	0	0	0			INVTX2	0	0	0	0	0	0			INVTX2	0	0	0	0	0	0			INVTX2	0	0	0	0	0	0			INVTX2	0	0	0	0	0	0			INVTX2	0
			ITX1	0	0	0	0	0	0			ITX1	0	0	0	0	0	0			ITX1	0	0	0	0	0	0			ITX1	0	0	0	0	0	0			ITX1	0	0	0	0	0	0			ITX1	0
			ITX2	0	0	0	0	0	0			ITX2	0	0	0	0	0	0			ITX2	0	0	0	0	0	0			ITX2	0	0	0	0	0	0			ITX2	0	0	0	0	0	0			ITX2	0
			XXX	0	0	0	0	0	0			XXX	0	0	0	0	0	0			XXX	0	0	0	0	0	0			XXX	0	0	0	0	0	0			XXX	0	0	0	0	0	0			XXX	0
			COMPLEX_INVERSION	6	8	0	1	0.933333	1			COMPLEX_INVERSION	13	2	0	0	1	1			COMPLEX_INVERSION	15	0	0	0	1	1			COMPLEX_INVERSION	1	0	0	14	0.0666667	1			COMPLEX_INVERSION	12	3	0	0	1	1			COMPLEX_INVERSION	9
			COMPLEX_INVERTED_DUPLICATION	11	2	1	2	0.866667	0.928571			COMPLEX_INVERTED_DUPLICATION	10	1	0	4	0.733333	1			COMPLEX_INVERTED_DUPLICATION	13	0	0	2	0.866667	1			COMPLEX_INVERTED_DUPLICATION	0	2	0	13	0.133333	1			COMPLEX_INVERTED_DUPLICATION	12	1	0	2	0.866667	1			COMPLEX_INVERTED_DUPLICATION	12
			COMPLEX_DUPLICATION	2	4	1	3	0.666667	0.857143			COMPLEX_DUPLICATION	8	0	0	1	0.888889	1			COMPLEX_DUPLICATION	7	0	0	2	0.777778	1			COMPLEX_DUPLICATION	0	3	0	6	0.333333	1			COMPLEX_DUPLICATION	8	0	0	1	0.888889	1			COMPLEX_DUPLICATION	7
			COMPLEX_TRANSLOCATION	1	3	0	2	0.666667	1			COMPLEX_TRANSLOCATION	4	0	0	2	0.666667	1			COMPLEX_TRANSLOCATION	5	0	0	1	0.833333	1			COMPLEX_TRANSLOCATION	0	2	0	4	0.333333	1			COMPLEX_TRANSLOCATION	5	0	0	1	0.833333	1			COMPLEX_TRANSLOCATION	5
			COMPLEX_INVERTED_TRANSLOCATION	0	3	0	0	1	1			COMPLEX_INVERTED_TRANSLOCATION	3	0	0	0	1	1			COMPLEX_INVERTED_TRANSLOCATION	3	0	0	0	1	1			COMPLEX_INVERTED_TRANSLOCATION	0	0	0	3	0	0			COMPLEX_INVERTED_TRANSLOCATION	3	0	0	0	1	1			COMPLEX_INVERTED_TRANSLOCATION	3
			COMPLEX_INTERCHROMOSOMAL_TRANSLOCATION	0	0	0	2	0	0			COMPLEX_INTERCHROMOSOMAL_TRANSLOCATION	2	0	0	0	1	1			COMPLEX_INTERCHROMOSOMAL_TRANSLOCATION	2	0	0	0	1	1			COMPLEX_INTERCHROMOSOMAL_TRANSLOCATION	0	0	0	2	0	0			COMPLEX_INTERCHROMOSOMAL_TRANSLOCATION	2	0	0	0	1	1			COMPLEX_INTERCHROMOSOMAL_TRANSLOCATION	2
			COMPLEX_INTERCHROMOSOMAL_DUPLICATION	5	3	0	8	0.5	1			COMPLEX_INTERCHROMOSOMAL_DUPLICATION	14	1	0	3	0.833333	1			COMPLEX_INTERCHROMOSOMAL_DUPLICATION	16	0	0	2	0.888889	1			COMPLEX_INTERCHROMOSOMAL_DUPLICATION	0	2	0	14	0.125	1			COMPLEX_INTERCHROMOSOMAL_DUPLICATION	9	7	0	1	0.941176	1			COMPLEX_INTERCHROMOSOMAL_DUPLICATION	9
			COMPLEX_INTERCHROMOSOMAL_INVERTED_TRANSLOCATION	0	0	0	3	0	0			COMPLEX_INTERCHROMOSOMAL_INVERTED_TRANSLOCATION	1	0	0	2	0.333333	1			COMPLEX_INTERCHROMOSOMAL_INVERTED_TRANSLOCATION	2	0	0	1	0.666667	1			COMPLEX_INTERCHROMOSOMAL_INVERTED_TRANSLOCATION	0	1	0	2	0.333333	1			COMPLEX_INTERCHROMOSOMAL_INVERTED_TRANSLOCATION	1	0	0	2	0.333333	1			COMPLEX_INTERCHROMOSOMAL_INVERTED_TRANSLOCATION	2
			COMPLEX_INTERCHROMOSOMAL_INVERTED_DUPLICATION	12	3	0	4	0.789474	1			COMPLEX_INTERCHROMOSOMAL_INVERTED_DUPLICATION	15	1	0	2	0.888889	1			COMPLEX_INTERCHROMOSOMAL_INVERTED_DUPLICATION	18	0	0	0	1	1			COMPLEX_INTERCHROMOSOMAL_INVERTED_DUPLICATION	1	2	3	15	0.166667	0.5			COMPLEX_INTERCHROMOSOMAL_INVERTED_DUPLICATION	16	2	0	0	1	1			COMPLEX_INTERCHROMOSOMAL_INVERTED_DUPLICATION	18
			Total	53	26	2	34	0.699115	0.975309			Total	90	5	0	19	0.833333	1			Total	105	0	0	9	0.921053	1			Total	13	16	3	83	0.258929	0.90625			Total	90	13	0	10	0.911504	1			Total	92
			Accuracy:	0.595506	0.686957							Accuracy:	0.825688	0.833333							Accuracy:	0.921053	0.921053							Accuracy:	0.131313	0.252174							Accuracy:	0.9	0.911504							Accuracy:	0.929293
4			Stats:	TP	Half-TP	FP	FN	Sen	Spe			Stats:	TP	Half-TP	FP	FN	Sen	Spe			Stats:	TP	Half-TP	FP	FN	Sen	Spe			Stats:	TP	Half-TP	FP	FN	Sen	Spe			Stats:	TP	Half-TP	FP	FN	Sen	Spe			Stats:	TP
Raw			INS	0	0	0	0	0	0			INS	0	0	0	0	0	0			INS	0	0	0	0	0	0			INS	0	0	6	0	0	0			INS	0	0	0	0	0	0			INS	0
			INV1	0	0	1	0	0	0			INV1	0	0	0	0	0	0			INV1	0	0	0	0	0	0			INV1	0	0	0	0	0	0			INV1	0	0	1	0	0	0			INV1	0
			INV2	0	0	1	0	0	0			INV2	0	0	0	0	0	0			INV2	0	0	1	0	0	0			INV2	0	0	1	0	0	0			INV2	0	0	1	0	0	0			INV2	0
			DEL	9	0	41	5	0.642857	0.18			DEL	14	0	23	0	1	0.378378			DEL	14	0	24	0	1	0.368421			DEL	7	1	11	6	0.571429	0.421053			DEL	14	0	51	0	1	0.215385			DEL	14
			TAN	11	0	3	7	0.611111	0.785714			TAN	12	0	0	6	0.666667	1			TAN	18	0	1	0	1	0.947368			TAN	9	6	3	3	0.833333	0.833333			TAN	13	0	3	5	0.722222	0.8125			TAN	18
			INVTX1	0	0	1	0	0	0			INVTX1	0	0	0	0	0	0			INVTX1	0	0	0	0	0	0			INVTX1	0	0	7	0	0	0			INVTX1	0	0	1	0	0	0			INVTX1	0
			INVTX2	0	0	0	0	0	0			INVTX2	0	0	0	0	0	0			INVTX2	0	0	0	0	0	0			INVTX2	0	0	9	0	0	0			INVTX2	0	0	0	0	0	0			INVTX2	0
			ITX1	0	0	0	0	0	0			ITX1	0	0	0	0	0	0			ITX1	0	0	0	0	0	0			ITX1	0	0	4	0	0	0			ITX1	0	0	0	0	0	0			ITX1	0
			ITX2	0	0	0	0	0	0			ITX2	0	0	0	0	0	0			ITX2	0	0	0	0	0	0			ITX2	0	0	8	0	0	0			ITX2	0	0	0	0	0	0			ITX2	0
			XXX	0	0	0	0	0	0			XXX	0	0	0	0	0	0			XXX	0	0	0	0	0	0			XXX	0	0	0	0	0	0			XXX	0	0	0	0	0	0			XXX	0
			COMPLEX_INVERSION	0	10	0	2	0.833333	1			COMPLEX_INVERSION	0	10	0	3	0.769231	1			COMPLEX_INVERSION	0	11	0	2	0.846154	1			COMPLEX_INVERSION	0	0	0	12	0	0			COMPLEX_INVERSION	0	10	0	2	0.833333	1			COMPLEX_INVERSION	0
			COMPLEX_INVERTED_DUPLICATION	0	11	0	1	0.916667	1			COMPLEX_INVERTED_DUPLICATION	0	11	0	1	0.916667	1			COMPLEX_INVERTED_DUPLICATION	0	11	0	1	0.916667	1			COMPLEX_INVERTED_DUPLICATION	0	1	0	11	0.0833333	1			COMPLEX_INVERTED_DUPLICATION	0	12	0	0	1	1			COMPLEX_INVERTED_DUPLICATION	0
			COMPLEX_DUPLICATION	0	12	0	1	0.923077	1			COMPLEX_DUPLICATION	0	11	0	2	0.846154	1			COMPLEX_DUPLICATION	0	12	0	1	0.923077	1			COMPLEX_DUPLICATION	0	4	0	9	0.307692	1			COMPLEX_DUPLICATION	0	12	0	1	0.923077	1			COMPLEX_DUPLICATION	0
			COMPLEX_TRANSLOCATION	0	2	0	1	0.666667	1			COMPLEX_TRANSLOCATION	0	2	0	1	0.666667	1			COMPLEX_TRANSLOCATION	0	2	0	1	0.666667	1			COMPLEX_TRANSLOCATION	0	2	0	1	0.666667	1			COMPLEX_TRANSLOCATION	0	2	0	1	0.666667	1			COMPLEX_TRANSLOCATION	0
			COMPLEX_INVERTED_TRANSLOCATION	0	4	0	0	1	1			COMPLEX_INVERTED_TRANSLOCATION	0	4	0	0	1	1			COMPLEX_INVERTED_TRANSLOCATION	0	4	0	0	1	1			COMPLEX_INVERTED_TRANSLOCATION	0	1	0	3	0.25	1			COMPLEX_INVERTED_TRANSLOCATION	0	4	0	0	1	1			COMPLEX_INVERTED_TRANSLOCATION	0
			COMPLEX_INTERCHROMOSOMAL_TRANSLOCATION	0	3	0	0	1	1			COMPLEX_INTERCHROMOSOMAL_TRANSLOCATION	0	3	0	0	1	1			COMPLEX_INTERCHROMOSOMAL_TRANSLOCATION	0	3	0	0	1	1			COMPLEX_INTERCHROMOSOMAL_TRANSLOCATION	0	0	0	3	0	0			COMPLEX_INTERCHROMOSOMAL_TRANSLOCATION	0	3	0	0	1	1			COMPLEX_INTERCHROMOSOMAL_TRANSLOCATION	0
			COMPLEX_INTERCHROMOSOMAL_DUPLICATION	0	11	0	0	1	1			COMPLEX_INTERCHROMOSOMAL_DUPLICATION	0	10	0	1	0.909091	1			COMPLEX_INTERCHROMOSOMAL_DUPLICATION	0	10	0	1	0.909091	1			COMPLEX_INTERCHROMOSOMAL_DUPLICATION	0	3	0	8	0.272727	1			COMPLEX_INTERCHROMOSOMAL_DUPLICATION	0	11	0	0	1	1			COMPLEX_INTERCHROMOSOMAL_DUPLICATION	0
			COMPLEX_INTERCHROMOSOMAL_INVERTED_TRANSLOCATION	0	4	0	2	0.666667	1			COMPLEX_INTERCHROMOSOMAL_INVERTED_TRANSLOCATION	0	3	0	3	0.5	1			COMPLEX_INTERCHROMOSOMAL_INVERTED_TRANSLOCATION	0	4	0	2	0.666667	1			COMPLEX_INTERCHROMOSOMAL_INVERTED_TRANSLOCATION	0	2	0	4	0.333333	1			COMPLEX_INTERCHROMOSOMAL_INVERTED_TRANSLOCATION	0	4	0	2	0.666667	1			COMPLEX_INTERCHROMOSOMAL_INVERTED_TRANSLOCATION	0
			COMPLEX_INTERCHROMOSOMAL_INVERTED_DUPLICATION	0	18	0	1	0.947368	1			COMPLEX_INTERCHROMOSOMAL_INVERTED_DUPLICATION	0	15	0	4	0.789474	1			COMPLEX_INTERCHROMOSOMAL_INVERTED_DUPLICATION	0	18	0	1	0.947368	1			COMPLEX_INTERCHROMOSOMAL_INVERTED_DUPLICATION	0	5	0	14	0.263158	1			COMPLEX_INTERCHROMOSOMAL_INVERTED_DUPLICATION	0	18	0	1	0.947368	1			COMPLEX_INTERCHROMOSOMAL_INVERTED_DUPLICATION	0
			Total	20	75	47	20	0.826087	0.669014			Total	26	69	23	21	0.818966	0.805085			Total	32	75	26	9	0.922414	0.804511			Total	16	25	49	74	0.356522	0.455556			Total	27	76	57	12	0.895652	0.64375			Total	32
			Accuracy:	0.229885	0.58642							Accuracy:	0.371429	0.683453							Accuracy:	0.477612	0.753521							Accuracy:	0.115108	0.25							Accuracy:	0.28125	0.598837							Accuracy:	0.326531
			--									--									--									--									--									--
4			Stats:	TP	Half-TP	FP	FN	Sen	Spe			Stats:	TP	Half-TP	FP	FN	Sen	Spe			Stats:	TP	Half-TP	FP	FN	Sen	Spe			Stats:	TP	Half-TP	FP	FN	Sen	Spe			Stats:	TP	Half-TP	FP	FN	Sen	Spe			Stats:	TP
CLOVE			INS	0	0	0	0	0	0			INS	0	0	0	0	0	0			INS	0	0	0	0	0	0			INS	0	0	0	0	0	0			INS	0	0	0	0	0	0			INS	0
			INV1	0	0	0	0	0	0			INV1	0	0	0	0	0	0			INV1	0	0	0	0	0	0			INV1	0	0	0	0	0	0			INV1	0	0	0	0	0	0			INV1	0
			INV2	0	0	0	0	0	0			INV2	0	0	0	0	0	0			INV2	0	0	0	0	0	0			INV2	0	0	0	0	0	0			INV2	0	0	0	0	0	0			INV2	0
			DEL	9	0	0	5	0.642857	1			DEL	14	0	0	0	1	1			DEL	14	0	0	0	1	1			DEL	7	1	0	6	0.571429	1			DEL	14	0	0	0	1	1			DEL	14
			TAN	11	0	0	7	0.611111	1			TAN	12	0	0	6	0.666667	1			TAN	18	0	0	0	1	1			TAN	9	6	0	4	0.789474	1			TAN	13	0	0	5	0.722222	1			TAN	18
			INVTX1	0	0	0	0	0	0			INVTX1	0	0	0	0	0	0			INVTX1	0	0	0	0	0	0			INVTX1	0	0	0	0	0	0			INVTX1	0	0	0	0	0	0			INVTX1	0
			INVTX2	0	0	0	0	0	0			INVTX2	0	0	0	0	0	0			INVTX2	0	0	0	0	0	0			INVTX2	0	0	0	0	0	0			INVTX2	0	0	0	0	0	0			INVTX2	0
			ITX1	0	0	0	0	0	0			ITX1	0	0	0	0	0	0			ITX1	0	0	0	0	0	0			ITX1	0	0	0	0	0	0			ITX1	0	0	0	0	0	0			ITX1	0
			ITX2	0	0	0	0	0	0			ITX2	0	0	0	0	0	0			ITX2	0	0	0	0	0	0			ITX2	0	0	0	0	0	0			ITX2	0	0	0	0	0	0			ITX2	0
			XXX	0	0	0	0	0	0			XXX	0	0	0	0	0	0			XXX	0	0	0	0	0	0			XXX	0	0	0	0	0	0			XXX	0	0	0	0	0	0			XXX	0
			COMPLEX_INVERSION	5	4	0	3	0.75	1			COMPLEX_INVERSION	6	4	0	3	0.769231	1			COMPLEX_INVERSION	11	0	0	2	0.846154	1			COMPLEX_INVERSION	0	0	0	12	0	0			COMPLEX_INVERSION	9	1	0	2	0.833333	1			COMPLEX_INVERSION	10
			COMPLEX_INVERTED_DUPLICATION	10	1	0	1	0.916667	1			COMPLEX_INVERTED_DUPLICATION	10	1	0	1	0.916667	1			COMPLEX_INVERTED_DUPLICATION	11	0	0	1	0.916667	1			COMPLEX_INVERTED_DUPLICATION	0	1	0	11	0.0833333	1			COMPLEX_INVERTED_DUPLICATION	10	2	0	0	1	1			COMPLEX_INVERTED_DUPLICATION	11
			COMPLEX_DUPLICATION	7	2	1	4	0.692308	0.9			COMPLEX_DUPLICATION	10	0	0	3	0.769231	1			COMPLEX_DUPLICATION	12	0	1	1	0.923077	0.923077			COMPLEX_DUPLICATION	0	2	0	11	0.153846	1			COMPLEX_DUPLICATION	11	1	0	1	0.923077	1			COMPLEX_DUPLICATION	12
			COMPLEX_TRANSLOCATION	1	0	0	2	0.333333	1			COMPLEX_TRANSLOCATION	2	0	0	1	0.666667	1			COMPLEX_TRANSLOCATION	2	0	0	1	0.666667	1			COMPLEX_TRANSLOCATION	0	2	0	1	0.666667	1			COMPLEX_TRANSLOCATION	2	0	0	1	0.666667	1			COMPLEX_TRANSLOCATION	2
			COMPLEX_INVERTED_TRANSLOCATION	1	3	0	0	1	1			COMPLEX_INVERTED_TRANSLOCATION	3	1	0	0	1	1			COMPLEX_INVERTED_TRANSLOCATION	4	0	0	0	1	1			COMPLEX_INVERTED_TRANSLOCATION	0	0	0	4	0	0			COMPLEX_INVERTED_TRANSLOCATION	3	1	0	0	1	1			COMPLEX_INVERTED_TRANSLOCATION	4
			COMPLEX_INTERCHROMOSOMAL_TRANSLOCATION	0	0	0	3	0	0			COMPLEX_INTERCHROMOSOMAL_TRANSLOCATION	3	0	0	0	1	1			COMPLEX_INTERCHROMOSOMAL_TRANSLOCATION	3	0	0	0	1	1			COMPLEX_INTERCHROMOSOMAL_TRANSLOCATION	0	0	0	3	0	0			COMPLEX_INTERCHROMOSOMAL_TRANSLOCATION	3	0	0	0	1	1			COMPLEX_INTERCHROMOSOMAL_TRANSLOCATION	3
			COMPLEX_INTERCHROMOSOMAL_DUPLICATION	4	1	0	6	0.454545	1			COMPLEX_INTERCHROMOSOMAL_DUPLICATION	8	0	0	3	0.727273	1			COMPLEX_INTERCHROMOSOMAL_DUPLICATION	9	0	0	2	0.818182	1			COMPLEX_INTERCHROMOSOMAL_DUPLICATION	0	1	1	10	0.0909091	0.5			COMPLEX_INTERCHROMOSOMAL_DUPLICATION	5	4	0	2	0.818182	1			COMPLEX_INTERCHROMOSOMAL_DUPLICATION	7
			COMPLEX_INTERCHROMOSOMAL_INVERTED_TRANSLOCATION	2	1	0	3	0.5	1			COMPLEX_INTERCHROMOSOMAL_INVERTED_TRANSLOCATION	3	0	0	3	0.5	1			COMPLEX_INTERCHROMOSOMAL_INVERTED_TRANSLOCATION	3	1	0	2	0.666667	1			COMPLEX_INTERCHROMOSOMAL_INVERTED_TRANSLOCATION	0	0	0	5	0	0			COMPLEX_INTERCHROMOSOMAL_INVERTED_TRANSLOCATION	3	1	0	2	0.666667	1			COMPLEX_INTERCHROMOSOMAL_INVERTED_TRANSLOCATION	3
			COMPLEX_INTERCHROMOSOMAL_INVERTED_DUPLICATION	15	0	0	4	0.789474	1			COMPLEX_INTERCHROMOSOMAL_INVERTED_DUPLICATION	12	3	0	4	0.789474	1			COMPLEX_INTERCHROMOSOMAL_INVERTED_DUPLICATION	18	0	0	1	0.947368	1			COMPLEX_INTERCHROMOSOMAL_INVERTED_DUPLICATION	0	3	3	16	0.157895	0.5			COMPLEX_INTERCHROMOSOMAL_INVERTED_DUPLICATION	16	0	0	3	0.842105	1			COMPLEX_INTERCHROMOSOMAL_INVERTED_DUPLICATION	18
			Total	65	12	1	38	0.669565	0.987179			Total	83	9	0	24	0.793103	1			Total	105	1	1	10	0.913793	0.990654			Total	16	16	4	83	0.278261	0.888889			Total	89	10	0	16	0.86087	1			Total	102
			Accuracy:	0.625	0.663793							Accuracy:	0.775701	0.793103							Accuracy:	0.905172	0.905983							Accuracy:	0.15534	0.268908							Accuracy:	0.847619	0.86087							Accuracy:	0.93578
5			Stats:	TP	Half-TP	FP	FN	Sen	Spe			Stats:	TP	Half-TP	FP	FN	Sen	Spe			Stats:	TP	Half-TP	FP	FN	Sen	Spe			Stats:	TP	Half-TP	FP	FN	Sen	Spe			Stats:	TP	Half-TP	FP	FN	Sen	Spe			Stats:	TP
Raw			INS	0	0	0	0	0	0			INS	0	0	0	0	0	0			INS	0	0	0	0	0	0			INS	0	0	7	0	0	0			INS	0	0	0	0	0	0			INS	0
			INV1	0	0	1	0	0	0			INV1	0	0	0	0	0	0			INV1	0	0	0	0	0	0			INV1	0	0	0	0	0	0			INV1	0	0	1	0	0	0			INV1	0
			INV2	0	0	1	0	0	0			INV2	0	0	0	0	0	0			INV2	0	0	0	0	0	0			INV2	0	0	3	0	0	0			INV2	0	0	1	0	0	0			INV2	0
			DEL	7	0	35	3	0.7	0.166667			DEL	8	0	34	2	0.8	0.190476			DEL	9	0	33	2	0.818182	0.214286			DEL	7	3	27	0	1	0.27027			DEL	9	0	56	1	0.9	0.138462			DEL	10
			TAN	6	0	0	5	0.545455	1			TAN	8	0	0	3	0.727273	1			TAN	10	0	0	1	0.909091	1			TAN	5	3	3	3	0.727273	0.727273			TAN	8	0	0	3	0.727273	1			TAN	10
			INVTX1	0	0	0	0	0	0			INVTX1	0	0	0	0	0	0			INVTX1	0	0	0	0	0	0			INVTX1	0	0	6	0	0	0			INVTX1	0	0	0	0	0	0			INVTX1	0
			INVTX2	0	0	1	0	0	0			INVTX2	0	0	0	0	0	0			INVTX2	0	0	0	0	0	0			INVTX2	0	0	4	0	0	0			INVTX2	0	0	1	0	0	0			INVTX2	0
			ITX1	0	0	0	0	0	0			ITX1	0	0	0	0	0	0			ITX1	0	0	0	0	0	0			ITX1	0	0	3	0	0	0			ITX1	0	0	0	0	0	0			ITX1	0
			ITX2	0	0	0	0	0	0			ITX2	0	0	0	0	0	0			ITX2	0	0	0	0	0	0			ITX2	0	0	9	0	0	0			ITX2	0	0	0	0	0	0			ITX2	0
			XXX	0	0	0	0	0	0			XXX	0	0	0	0	0	0			XXX	0	0	0	0	0	0			XXX	0	0	0	0	0	0			XXX	0	0	0	0	0	0			XXX	0
			COMPLEX_INVERSION	0	14	0	0	1	1			COMPLEX_INVERSION	1	12	0	1	0.928571	1			COMPLEX_INVERSION	0	14	0	0	1	1			COMPLEX_INVERSION	3	0	0	11	0.214286	1			COMPLEX_INVERSION	0	14	0	0	1	1			COMPLEX_INVERSION	0
			COMPLEX_INVERTED_DUPLICATION	0	15	0	1	0.9375	1			COMPLEX_INVERTED_DUPLICATION	0	15	0	1	0.9375	1			COMPLEX_INVERTED_DUPLICATION	0	15	0	1	0.9375	1			COMPLEX_INVERTED_DUPLICATION	0	3	0	14	0.176471	1			COMPLEX_INVERTED_DUPLICATION	0	15	0	1	0.9375	1			COMPLEX_INVERTED_DUPLICATION	0
			COMPLEX_DUPLICATION	0	5	0	1	0.833333	1			COMPLEX_DUPLICATION	0	5	0	1	0.833333	1			COMPLEX_DUPLICATION	0	5	0	1	0.833333	1			COMPLEX_DUPLICATION	0	1	0	4	0.2	1			COMPLEX_DUPLICATION	0	5	0	1	0.833333	1			COMPLEX_DUPLICATION	0
			COMPLEX_TRANSLOCATION	0	6	0	1	0.857143	1			COMPLEX_TRANSLOCATION	0	5	0	2	0.714286	1			COMPLEX_TRANSLOCATION	0	6	0	1	0.857143	1			COMPLEX_TRANSLOCATION	0	0	0	7	0	0			COMPLEX_TRANSLOCATION	0	6	0	1	0.857143	1			COMPLEX_TRANSLOCATION	0
			COMPLEX_INVERTED_TRANSLOCATION	0	3	0	2	0.6	1			COMPLEX_INVERTED_TRANSLOCATION	0	4	0	1	0.8	1			COMPLEX_INVERTED_TRANSLOCATION	0	3	0	2	0.6	1			COMPLEX_INVERTED_TRANSLOCATION	0	2	0	3	0.4	1			COMPLEX_INVERTED_TRANSLOCATION	0	4	0	1	0.8	1			COMPLEX_INVERTED_TRANSLOCATION	0
			COMPLEX_INTERCHROMOSOMAL_TRANSLOCATION	0	5	0	0	1	1			COMPLEX_INTERCHROMOSOMAL_TRANSLOCATION	0	5	0	0	1	1			COMPLEX_INTERCHROMOSOMAL_TRANSLOCATION	0	5	0	0	1	1			COMPLEX_INTERCHROMOSOMAL_TRANSLOCATION	0	3	0	2	0.6	1			COMPLEX_INTERCHROMOSOMAL_TRANSLOCATION	0	5	0	0	1	1			COMPLEX_INTERCHROMOSOMAL_TRANSLOCATION	0
			COMPLEX_INTERCHROMOSOMAL_DUPLICATION	0	10	0	1	0.909091	1			COMPLEX_INTERCHROMOSOMAL_DUPLICATION	0	8	0	3	0.727273	1			COMPLEX_INTERCHROMOSOMAL_DUPLICATION	0	10	0	1	0.909091	1			COMPLEX_INTERCHROMOSOMAL_DUPLICATION	0	3	0	8	0.272727	1			COMPLEX_INTERCHROMOSOMAL_DUPLICATION	0	10	0	1	0.909091	1			COMPLEX_INTERCHROMOSOMAL_DUPLICATION	0
			COMPLEX_INTERCHROMOSOMAL_INVERTED_TRANSLOCATION	0	3	0	0	1	1			COMPLEX_INTERCHROMOSOMAL_INVERTED_TRANSLOCATION	0	3	0	0	1	1			COMPLEX_INTERCHROMOSOMAL_INVERTED_TRANSLOCATION	0	3	0	0	1	1			COMPLEX_INTERCHROMOSOMAL_INVERTED_TRANSLOCATION	0	3	0	0	1	1			COMPLEX_INTERCHROMOSOMAL_INVERTED_TRANSLOCATION	0	3	0	0	1	1			COMPLEX_INTERCHROMOSOMAL_INVERTED_TRANSLOCATION	0
			COMPLEX_INTERCHROMOSOMAL_INVERTED_DUPLICATION	0	17	0	1	0.944444	1			COMPLEX_INTERCHROMOSOMAL_INVERTED_DUPLICATION	0	16	0	2	0.888889	1			COMPLEX_INTERCHROMOSOMAL_INVERTED_DUPLICATION	0	16	0	2	0.888889	1			COMPLEX_INTERCHROMOSOMAL_INVERTED_DUPLICATION	0	10	0	8	0.555556	1			COMPLEX_INTERCHROMOSOMAL_INVERTED_DUPLICATION	0	17	0	1	0.944444	1			COMPLEX_INTERCHROMOSOMAL_INVERTED_DUPLICATION	0
			Total	13	78	38	15	0.858491	0.705426			Total	17	73	34	16	0.849057	0.725806			Total	19	77	33	11	0.897196	0.744186			Total	15	31	62	60	0.433962	0.425926			Total	17	79	59	10	0.90566	0.619355			Total	20
			Accuracy:	0.19697	0.631944							Accuracy:	0.253731	0.642857							Accuracy:	0.301587	0.685714							Accuracy:	0.109489	0.27381							Accuracy:	0.197674	0.581818							Accuracy:	0.232558
			--									--									--									--									--									--
5			Stats:	TP	Half-TP	FP	FN	Sen	Spe			Stats:	TP	Half-TP	FP	FN	Sen	Spe			Stats:	TP	Half-TP	FP	FN	Sen	Spe			Stats:	TP	Half-TP	FP	FN	Sen	Spe			Stats:	TP	Half-TP	FP	FN	Sen	Spe			Stats:	TP
CLOVE			INS	0	0	0	0	0	0			INS	0	0	0	0	0	0			INS	0	0	0	0	0	0			INS	0	0	0	0	0	0			INS	0	0	0	0	0	0			INS	0
			INV1	0	0	0	0	0	0			INV1	0	0	0	0	0	0			INV1	0	0	0	0	0	0			INV1	0	0	0	0	0	0			INV1	0	0	0	0	0	0			INV1	0
			INV2	0	0	0	0	0	0			INV2	0	0	0	0	0	0			INV2	0	0	0	0	0	0			INV2	0	0	0	0	0	0			INV2	0	0	0	0	0	0			INV2	0
			DEL	7	0	0	3	0.7	1			DEL	8	0	0	2	0.8	1			DEL	9	0	0	2	0.818182	1			DEL	7	3	0	0	1	1			DEL	9	0	0	1	0.9	1			DEL	10
			TAN	6	0	0	5	0.545455	1			TAN	8	0	0	3	0.727273	1			TAN	10	0	0	1	0.909091	1			TAN	5	3	0	3	0.727273	1			TAN	8	0	0	3	0.727273	1			TAN	10
			INVTX1	0	0	0	0	0	0			INVTX1	0	0	0	0	0	0			INVTX1	0	0	0	0	0	0			INVTX1	0	0	0	0	0	0			INVTX1	0	0	0	0	0	0			INVTX1	0
			INVTX2	0	0	0	0	0	0			INVTX2	0	0	0	0	0	0			INVTX2	0	0	0	0	0	0			INVTX2	0	0	0	0	0	0			INVTX2	0	0	0	0	0	0			INVTX2	0
			ITX1	0	0	0	0	0	0			ITX1	0	0	0	0	0	0			ITX1	0	0	0	0	0	0			ITX1	0	0	0	0	0	0			ITX1	0	0	0	0	0	0			ITX1	0
			ITX2	0	0	0	0	0	0			ITX2	0	0	0	0	0	0			ITX2	0	0	0	0	0	0			ITX2	0	0	0	0	0	0			ITX2	0	0	0	0	0	0			ITX2	0
			XXX	0	0	0	0	0	0			XXX	0	0	0	0	0	0			XXX	0	0	0	0	0	0			XXX	0	0	0	0	0	0			XXX	0	0	0	0	0	0			XXX	0
			COMPLEX_INVERSION	8	6	0	0	1	1			COMPLEX_INVERSION	8	5	0	1	0.928571	1			COMPLEX_INVERSION	13	1	0	0	1	1			COMPLEX_INVERSION	3	0	0	11	0.214286	1			COMPLEX_INVERSION	10	4	0	0	1	1			COMPLEX_INVERSION	10
			COMPLEX_INVERTED_DUPLICATION	15	0	1	1	0.9375	0.9375			COMPLEX_INVERTED_DUPLICATION	14	1	0	1	0.9375	1			COMPLEX_INVERTED_DUPLICATION	15	0	0	1	0.9375	1			COMPLEX_INVERTED_DUPLICATION	0	2	0	14	0.125	1			COMPLEX_INVERTED_DUPLICATION	15	0	0	1	0.9375	1			COMPLEX_INVERTED_DUPLICATION	15
			COMPLEX_DUPLICATION	4	0	1	2	0.666667	0.8			COMPLEX_DUPLICATION	4	0	0	2	0.666667	1			COMPLEX_DUPLICATION	5	0	0	1	0.833333	1			COMPLEX_DUPLICATION	0	1	0	4	0.2	1			COMPLEX_DUPLICATION	5	0	1	1	0.833333	0.833333			COMPLEX_DUPLICATION	5
			COMPLEX_TRANSLOCATION	3	2	0	2	0.714286	1			COMPLEX_TRANSLOCATION	4	1	0	2	0.714286	1			COMPLEX_TRANSLOCATION	6	0	0	1	0.857143	1			COMPLEX_TRANSLOCATION	0	0	0	7	0	0			COMPLEX_TRANSLOCATION	5	0	0	2	0.714286	1			COMPLEX_TRANSLOCATION	6
			COMPLEX_INVERTED_TRANSLOCATION	1	2	0	2	0.6	1			COMPLEX_INVERTED_TRANSLOCATION	3	1	0	1	0.8	1			COMPLEX_INVERTED_TRANSLOCATION	3	0	0	2	0.6	1			COMPLEX_INVERTED_TRANSLOCATION	0	2	0	3	0.4	1			COMPLEX_INVERTED_TRANSLOCATION	3	1	1	1	0.8	0.8			COMPLEX_INVERTED_TRANSLOCATION	3
			COMPLEX_INTERCHROMOSOMAL_TRANSLOCATION	0	3	0	2	0.6	1			COMPLEX_INTERCHROMOSOMAL_TRANSLOCATION	3	0	0	2	0.6	1			COMPLEX_INTERCHROMOSOMAL_TRANSLOCATION	4	0	0	1	0.8	1			COMPLEX_INTERCHROMOSOMAL_TRANSLOCATION	0	1	0	4	0.2	1			COMPLEX_INTERCHROMOSOMAL_TRANSLOCATION	4	0	0	1	0.8	1			COMPLEX_INTERCHROMOSOMAL_TRANSLOCATION	4
			COMPLEX_INTERCHROMOSOMAL_DUPLICATION	1	3	0	7	0.363636	1			COMPLEX_INTERCHROMOSOMAL_DUPLICATION	7	1	0	3	0.727273	1			COMPLEX_INTERCHROMOSOMAL_DUPLICATION	10	0	0	1	0.909091	1			COMPLEX_INTERCHROMOSOMAL_DUPLICATION	1	1	0	9	0.181818	1			COMPLEX_INTERCHROMOSOMAL_DUPLICATION	6	3	0	2	0.818182	1			COMPLEX_INTERCHROMOSOMAL_DUPLICATION	8
			COMPLEX_INTERCHROMOSOMAL_INVERTED_TRANSLOCATION	2	0	0	1	0.666667	1			COMPLEX_INTERCHROMOSOMAL_INVERTED_TRANSLOCATION	2	0	0	1	0.666667	1			COMPLEX_INTERCHROMOSOMAL_INVERTED_TRANSLOCATION	3	0	0	0	1	1			COMPLEX_INTERCHROMOSOMAL_INVERTED_TRANSLOCATION	0	1	0	2	0.333333	1			COMPLEX_INTERCHROMOSOMAL_INVERTED_TRANSLOCATION	2	0	0	1	0.666667	1			COMPLEX_INTERCHROMOSOMAL_INVERTED_TRANSLOCATION	3
			COMPLEX_INTERCHROMOSOMAL_INVERTED_DUPLICATION	11	2	0	5	0.722222	1			COMPLEX_INTERCHROMOSOMAL_INVERTED_DUPLICATION	12	2	0	4	0.777778	1			COMPLEX_INTERCHROMOSOMAL_INVERTED_DUPLICATION	13	1	0	4	0.777778	1			COMPLEX_INTERCHROMOSOMAL_INVERTED_DUPLICATION	0	4	1	14	0.222222	0.8			COMPLEX_INTERCHROMOSOMAL_INVERTED_DUPLICATION	13	2	0	3	0.833333	1			COMPLEX_INTERCHROMOSOMAL_INVERTED_DUPLICATION	14
			Total	58	18	2	30	0.716981	0.974359			Total	73	11	0	22	0.792453	1			Total	91	2	0	14	0.869159	1			Total	16	18	1	71	0.32381	0.971429			Total	80	10	2	16	0.849057	0.978261			Total	88
			Accuracy:	0.644444	0.703704							Accuracy:	0.768421	0.792453							Accuracy:	0.866667	0.869159							Accuracy:	0.181818	0.320755							Accuracy:	0.816327	0.833333							Accuracy:	0.88
[truncated: 27 more columns]

## Sheet: Sheet3
method	data	accuracy	mean	p-value	p-text
crest	raw	0.681818	0.695705	0.009157	p=0.0092
crest	classified	0.715596	0.769534	0.009157	p=0.0092
crest	raw	0.725926	0.695705	0.009157	p=0.0092
crest	classified	0.796296	0.769534	0.009157	p=0.0092
crest	raw	0.710145	0.695705	0.009157	p=0.0092
crest	classified	0.839286	0.769534	0.009157	p=0.0092
crest	raw	0.703704	0.695705	0.009157	p=0.0092
crest	classified	0.763158	0.769534	0.009157	p=0.0092
crest	raw	0.656934	0.695705	0.009157	p=0.0092
crest	classified	0.733333	0.769534	0.009157	p=0.0092
socrates	raw	0.753623	0.736998	0.000378	p=0.0004
socrates	classified	0.908257	0.896027	0.000378	p=0.0004
socrates	raw	0.714286	0.736998	0.000378	p=0.0004
socrates	classified	0.898148	0.896027	0.000378	p=0.0004
socrates	raw	0.757143	0.736998	0.000378	p=0.0004
socrates	classified	0.9375	0.896027	0.000378	p=0.0004
socrates	raw	0.764286	0.736998	0.000378	p=0.0004
socrates	classified	0.869565	0.896027	0.000378	p=0.0004
socrates	raw	0.695652	0.736998	0.000378	p=0.0004
socrates	classified	0.866667	0.896027	0.000378	p=0.0004
delly	raw	0.549383	0.60811	0.04702	p=0.047
delly	classified	0.654545	0.675668	0.04702	p=0.047
delly	raw	0.58642	0.60811	0.04702	p=0.047
delly	classified	0.686957	0.675668	0.04702	p=0.047
delly	raw	0.678322	0.60811	0.04702	p=0.047
delly	classified	0.654867	0.675668	0.04702	p=0.047
delly	raw	0.590062	0.60811	0.04702	p=0.047
delly	classified	0.681034	0.675668	0.04702	p=0.047
delly	raw	0.636364	0.60811	0.04702	p=0.047
delly	classified	0.700935	0.675668	0.04702	p=0.047
crest+delly	raw	0.575581	0.605049	0.0003256	p=0.0003
crest+delly	classified	0.816514	0.836989	0.0003256	p=0.0003
crest+delly	raw	0.586207	0.605049	0.0003256	p=0.0003
crest+delly	classified	0.875	0.836989	0.0003256	p=0.0003
crest+delly	raw	0.654088	0.605049	0.0003256	p=0.0003
crest+delly	classified	0.910714	0.836989	0.0003256	p=0.0003
crest+delly	raw	0.613095	0.605049	0.0003256	p=0.0003
crest+delly	classified	0.807018	0.836989	0.0003256	p=0.0003
crest+delly	raw	0.596273	0.605049	0.0003256	p=0.0003
crest+delly	classified	0.775701	0.836989	0.0003256	p=0.0003
delly+socrates	raw	0.596591	0.610406	2.051e-05	p<0.0001
delly+socrates	classified	0.926606	0.905995	2.051e-05	p<0.0001
delly+socrates	raw	0.561111	0.610406	2.051e-05	p<0.0001
delly+socrates	classified	0.883929	0.905995	2.051e-05	p<0.0001
delly+socrates	raw	0.666667	0.610406	2.051e-05	p<0.0001
delly+socrates	classified	0.946429	0.905995	2.051e-05	p<0.0001
delly+socrates	raw	0.626437	0.610406	2.051e-05	p<0.0001
delly+socrates	classified	0.895652	0.905995	2.051e-05	p<0.0001
delly+socrates	raw	0.601227	0.610406	2.051e-05	p<0.0001
delly+socrates	classified	0.877358	0.905995	2.051e-05	p<0.0001
crest+socrates	raw	0.826772	0.804658	0.005004	p=0.005
crest+socrates	classified	0.917431	0.912657	0.005004	p=0.005
crest+socrates	raw	0.782946	0.804658	0.005004	p=0.005
crest+socrates	classified	0.925926	0.912657	0.005004	p=0.005
crest+socrates	raw	0.824427	0.804658	0.005004	p=0.005
crest+socrates	classified	0.946429	0.912657	0.005004	p=0.005
crest+socrates	raw	0.837209	0.804658	0.005004	p=0.005
crest+socrates	classified	0.878261	0.912657	0.005004	p=0.005
crest+socrates	raw	0.751938	0.804658	0.005004	p=0.005
crest+socrates	classified	0.895238	0.912657	0.005004	p=0.005
crest+delly+socrates	raw	0.683871	0.689123	3.906e-05	p<0.0001
crest+delly+socrates	classified	0.93578	0.912255	3.906e-05	p<0.0001
crest+delly+socrates	raw	0.6375	0.689123	3.906e-05	p<0.0001
crest+delly+socrates	classified	0.878261	0.912255	3.906e-05	p<0.0001
crest+delly+socrates	raw	0.736486	0.689123	3.906e-05	p<0.0001
crest+delly+socrates	classified	0.955357	0.912255	3.906e-05	p<0.0001
crest+delly+socrates	raw	0.709677	0.689123	3.906e-05	p<0.0001
crest+delly+socrates	classified	0.895652	0.912255	3.906e-05	p<0.0001
crest+delly+socrates	raw	0.678082	0.689123	3.906e-05	p<0.0001
crest+delly+socrates	classified	0.896226	0.912255	3.906e-05	p<0.0001
