# Supplementary material for: CLOVE: classification of genomic fusions into structural variation events
Source: BMC Bioinformatics. 2017 Jul 20;18:346. doi: 10.1186/s12859-017-1760-3 (PMC5520322; doi:10.1186/s12859-017-1760-3)
Supplement: Supplementary file 3 — Data S1. Description of data: VCF file of variant calls of CLOVE on the NA12878 genome. (VCF 271 kb) [file 12859_2017_1760_MOESM3_ESM.vcf]

##fileformat=VCFv4.2
##fileDate=20160329
##INFO=<ID=CIEND,Number=2,Type=Integer,Description="PE confidence interval around END">
##INFO=<ID=CIPOS,Number=2,Type=Integer,Description="PE confidence interval around POS">
##INFO=<ID=CHR2,Number=1,Type=String,Description="Chromosome for END coordinate in case of a translocation">
##INFO=<ID=START>,Number=1,Type=Integer,Description="Start position of the interval (for certain types only)">
##INFO=<ID=END,Number=1,Type=Integer,Description="End position of the structural variant">
##INFO=<ID=PE,Number=1,Type=Integer,Description="Paired-end support of the structural variant">
##INFO=<ID=MAPQ,Number=1,Type=Integer,Description="Median mapping quality of paired-ends">
##INFO=<ID=SR,Number=1,Type=Integer,Description="Split-read support">
##INFO=<ID=SRQ,Number=1,Type=Float,Description="Split-read consensus alignment quality">
##INFO=<ID=CONSENSUS,Number=1,Type=String,Description="Split-read consensus sequence">
##INFO=<ID=CT,Number=1,Type=String,Description="Paired-end signature induced connection type">
##INFO=<ID=IMPRECISE,Number=0,Type=Flag,Description="Imprecise structural variation">
##INFO=<ID=PRECISE,Number=0,Type=Flag,Description="Precise structural variation">
##INFO=<ID=SVTYPE,Number=1,Type=String,Description="Type of structural variant">
##INFO=<ID=SVMETHOD,Number=1,Type=String,Description="Type of approach used to detect SV">
##INFO=<ID=ADP,Number=1,Type=Integer,Description="Average Read Depth">
##INFO=<ID=SUPPORT,Number=2,Type=Integer,Description="SV support by (i) number of aligners, and (ii) number of calls between all aligners">
##FILTER=<ID=LowQual,Description="PE support below 3 or mapping quality below 20.">
##FORMAT=<ID=GT,Number=1,Type=String,Description="Genotype">
##FORMAT=<ID=GL,Number=G,Type=Float,Description="Log10-scaled genotype likelihoods for RR,RA,AA genotypes">
##FORMAT=<ID=GQ,Number=1,Type=Integer,Description="Genotype Quality">
##FORMAT=<ID=FT,Number=1,Type=String,Description="Per-sample genotype filter">
##FORMAT=<ID=RC,Number=1,Type=Integer,Description="Raw high-quality read counts for the SV">
##FORMAT=<ID=DR,Number=1,Type=Integer,Description="# high-quality reference pairs">
##FORMAT=<ID=DV,Number=1,Type=Integer,Description="# high-quality variant pairs">
##FORMAT=<ID=RR,Number=1,Type=Integer,Description="# high-quality reference junction reads">
##FORMAT=<ID=RV,Number=1,Type=Integer,Description="# high-quality variant junction reads">
##ALT=<ID=DEL,Description="Deletion">
##ALT=<ID=TAN,Description="Tandem Duplication">
##ALT=<ID=INV,Description="Inversion">
##ALT=<ID=INS,Description="Insertion">
##ALT=<ID=DUP,Description="Complex Duplication">
##ALT=<ID=TRA,Description="Complex Translocation">
##ALT=<ID=CIV,Description="Complex Inversion">
##ALT=<ID=CVT,Description="Complex Inverted Translocation">
##ALT=<ID=CVD,Description="Complex Inverted Duplication">
##ALT=<ID=CIT,Description="Complex Interchromosomal Translocation">
##ALT=<ID=CID,Description="Complex Interchromosomal Duplication">
##ALT=<ID=IVT,Description="Complex Inverted Interchromosomal Translocation">
##ALT=<ID=IVD,Description="Complex Inverted Interchromosomal Duplication">
#CHROM	POS	ID	REF	ALT	QUAL	FILTER	INFO	FORMAT
chrUn_gl000220	45590	SOC68823	.	<DEL>	.	PASS	SVTYPE=DEL; CHR2=chrUn_gl000220; END=45652; ADP=0.0
chrUn_gl000220	119187	SOC68824	.	<DEL>	.	PASS	SVTYPE=DEL; CHR2=chrUn_gl000220; END=119165; ADP=0.0
chrUn_gl000220	120209	SOC68828	.	<DEL>	.	PASS	SVTYPE=DEL; CHR2=chrUn_gl000220; END=120240; ADP=0.0
chrUn_gl000220	125562	SOC68842	.	<DEL>	.	PASS	SVTYPE=DEL; CHR2=chrUn_gl000220; END=125593; ADP=0.0
chrUn_gl000220	137207	SOC68870+SOC68871	.	<CIV>	.	PASS	SVTYPE=CIV; CHR2=chrUn_gl000220; END=137233; ADP=0.0
chr7_gl000195_random	4607	SOC65819	.	<DEL>	.	PASS	SVTYPE=DEL; CHR2=chr7_gl000195_random; END=6133; ADP=0.0
chrUn_gl000219	51060	SOC32537+SOC32539	.	<CID>	.	PASS	SVTYPE=CID; CHR2=chr16; START=28100723; END=28100753; ADP=37.064516129032256
chrUn_gl000217	109879	SOC68799	.	<DEL>	.	PASS	SVTYPE=DEL; CHR2=chrUn_gl000217; END=110568; ADP=0.0
chrUn_gl000216	545	SOC68024-SOC68025-SOC68028	.	<DEL>	.	PASS	SVTYPE=DEL; CHR2=chrUn_gl000216; END=1789; ADP=0.0
chrUn_gl000216	545	SOC68026	.	<DEL>	.	PASS	SVTYPE=DEL; CHR2=chrUn_gl000216; END=4115; ADP=0.0
chrUn_gl000216	545	SOC68027	.	<DEL>	.	PASS	SVTYPE=DEL; CHR2=chrUn_gl000216; END=9613; ADP=0.0
chrUn_gl000216	544	SOC45703+SOC45701	.	<IVD>	.	PASS	SVTYPE=IVD; CHR2=chr2; START=89875282; END=89876038; ADP=151.96036988110964
chrUn_gl000216	545	SOC68210+SOC68690	.	<IVD>	.	PASS	SVTYPE=IVD; CHR2=chrY; START=13817433; END=13842791; ADP=46.134074687487676
chrUn_gl000216	13218	SOC68077	.	<DEL>	.	PASS	SVTYPE=DEL; CHR2=chrUn_gl000216; END=19874; ADP=0.0
chrUn_gl000216	13218	SOC68078	.	<DEL>	.	PASS	SVTYPE=DEL; CHR2=chrUn_gl000216; END=23491; ADP=0.0
chrUn_gl000216	38037	SOC68120	.	<DEL>	.	PASS	SVTYPE=DEL; CHR2=chrUn_gl000216; END=38103; ADP=0.0
chrUn_gl000216	65091	SOC68134	.	<DEL>	.	PASS	SVTYPE=DEL; CHR2=chrUn_gl000216; END=65120; ADP=0.0
chrUn_gl000216	80624	SOC16266+SOC16104-SOC16105-SOC16106	.	<CID>	.	PASS	SVTYPE=CID; CHR2=chr10; START=42356026; END=42815413; ADP=769.6959389448571
chrUn_gl000214	84837	SOC68020	.	<DEL>	.	PASS	SVTYPE=DEL; CHR2=chrUn_gl000214; END=85775; ADP=0.0
chrY	13448929	SOC69807	.	<TAN>	.	PASS	SVTYPE=TAN; CHR2=chrY; END=13140128; ADP=69.368925719393
chrY	13449689	SOC69818	.	<TAN>	.	PASS	SVTYPE=TAN; CHR2=chrY; END=13448674; ADP=397.79527559055117
chrY	13449696	SOC69819	.	<DEL>	.	PASS	SVTYPE=DEL; CHR2=chrY; END=58976169; ADP=0.9412778130490761
chrY	13449696	SOC51549+SOC50860	.	<IVD>	.	PASS	SVTYPE=IVD; CHR2=chr21; START=10781640; END=10795779; ADP=78.57835926449788
chrY	13450192	SOC60009+SOC60010	.	<CID>	.	PASS	SVTYPE=CID; CHR2=chr4; START=49139031; END=49152609; ADP=814.5051181972162
chrY	13450394	SOC69824	.	<TAN>	.	PASS	SVTYPE=TAN; CHR2=chrY; END=13458767; ADP=100.5245999522331
chrY	13453608	SOC60093+SOC59406	.	<CID>	.	PASS	SVTYPE=CID; CHR2=chr4; START=49120153; END=49142609; ADP=432.91873357973014
chrY	13453600	SOC68387+SOC68601	.	<CID>	.	PASS	SVTYPE=CID; CHR2=chrUn_gl000216; START=20426; END=33035; ADP=0.0
chrY	13453600	SOC59438+SOC60097-SOC60095-null	.	<CID>	.	PASS	SVTYPE=CID; CHR2=chr4; START=49094800; END=49123147; ADP=833.7063637646395
chrY	13453599	SOC60087-SOC59535+SOC60096	.	<CID>	.	PASS	SVTYPE=CID; CHR2=chr4; START=49093997; END=49151711; ADP=659.2445638049034
chrY	13453601	SOC60089+SOC60098	.	<CID>	.	PASS	SVTYPE=CID; CHR2=chr4; START=49101491; END=49150563; ADP=509.3596478715383
chrY	13453604	SOC60091+SOC60101	.	<CID>	.	PASS	SVTYPE=CID; CHR2=chr4; START=49104628; END=49155211; ADP=593.7327811165586
chrY	13453604	SOC60088+SOC60100	.	<CID>	.	PASS	SVTYPE=CID; CHR2=chr4; START=49096607; END=49139178; ADP=600.904890538382
chrY	13453805	SOC59458+SOC59291	.	<CID>	.	PASS	SVTYPE=CID; CHR2=chr4; START=49101627; END=49138126; ADP=568.1477808219178
chrY	13453803	SOC46742+SOC46382	.	<CID>	.	PASS	SVTYPE=CID; CHR2=chr2; START=89854144; END=89865319; ADP=96.90882247673586
chrY	13455892	SOC68482+SOC68277	.	<CID>	.	PASS	SVTYPE=CID; CHR2=chrUn_gl000216; START=5914; END=58901; ADP=0.0
chrY	13455863	SOC70436+SOC69872	.	<CVD>	.	PASS	SVTYPE=CVD; CHR2=chrY; START=13658793; END=13869633; ADP=8.356097722928652
chrY	13666053	SOC70062	.	<DEL>	.	PASS	SVTYPE=DEL; CHR2=chrY; END=13651360; ADP=0.20569017152191668
chrY	13669237	SOC70116	.	<DEL>	.	PASS	SVTYPE=DEL; CHR2=chrY; END=13858454; ADP=8.543246871300525
chrY	13669427	SOC70117	.	<DEL>	.	PASS	SVTYPE=DEL; CHR2=chrY; END=13869106; ADP=8.554928434779995
chrY	13676550	SOC70133	.	<DEL>	.	PASS	SVTYPE=DEL; CHR2=chrY; END=13813092; ADP=1.165144535341033
chrY	13677141	SOC70137	.	<DEL>	.	PASS	SVTYPE=DEL; CHR2=chrY; END=13804656; ADP=0.14874445158962937
chrY	13677141	SOC70138	.	<DEL>	.	PASS	SVTYPE=DEL; CHR2=chrY; END=13836328; ADP=1.1958589323181688
chrY	13677141	SOC70139	.	<DEL>	.	PASS	SVTYPE=DEL; CHR2=chrY; END=13837100; ADP=1.1903249603020793
chrY	13677141	SOC70140	.	<DEL>	.	PASS	SVTYPE=DEL; CHR2=chrY; END=13850248; ADP=9.061771400182547
chrY	13677141	SOC70141	.	<DEL>	.	PASS	SVTYPE=DEL; CHR2=chrY; END=13860256; ADP=8.842578939895366
chrY	13677141	SOC70142	.	<DEL>	.	PASS	SVTYPE=DEL; CHR2=chrY; END=13867046; ADP=8.592378254275845
chrY	13677141	SOC70143	.	<DEL>	.	PASS	SVTYPE=DEL; CHR2=chrY; END=13869344; ADP=9.056305345417842
chrY	13677141	SOC70144	.	<DEL>	.	PASS	SVTYPE=DEL; CHR2=chrY; END=13869744; ADP=9.13810863853958
chrY	13705748	SOC70185	.	<DEL>	.	PASS	SVTYPE=DEL; CHR2=chrY; END=13813552; ADP=1.4398486127473262
chrY	13705748	SOC70186	.	<DEL>	.	PASS	SVTYPE=DEL; CHR2=chrY; END=13832735; ADP=1.3816719953380687
chrY	13705748	SOC70187	.	<DEL>	.	PASS	SVTYPE=DEL; CHR2=chrY; END=13838827; ADP=1.7707885600925772
chrY	13705748	SOC70188	.	<DEL>	.	PASS	SVTYPE=DEL; CHR2=chrY; END=13839019; ADP=1.847670143318076
chrY	13705748	SOC70189	.	<DEL>	.	PASS	SVTYPE=DEL; CHR2=chrY; END=13843013; ADP=10.597469110618952
chrY	13705748	SOC70190	.	<DEL>	.	PASS	SVTYPE=DEL; CHR2=chrY; END=13846256; ADP=10.946322958998485
chrY	13705748	SOC70191	.	<DEL>	.	PASS	SVTYPE=DEL; CHR2=chrY; END=13851563; ADP=10.787997037321519
chrY	13802311	SOC70211	.	<DEL>	.	PASS	SVTYPE=DEL; CHR2=chrY; END=13808610; ADP=1.5416005080978088
chrY	13809962	SOC70230	.	<DEL>	.	PASS	SVTYPE=DEL; CHR2=chrY; END=13809876; ADP=1.2705882352941176
chrY	13814716	SOC70253	.	<DEL>	.	PASS	SVTYPE=DEL; CHR2=chrY; END=13839291; ADP=3.6700984780662487
chrY	13855596	SOC70367-SOC70368	.	<TAN>	.	PASS	SVTYPE=TAN; CHR2=chrY; END=13842646; ADP=85.91483283144159
chrY	13855595	SOC70364	.	<DEL>	.	PASS	SVTYPE=DEL; CHR2=chrY; END=13864572; ADP=1.8103832442067735
chrY	13859631	SOC70379+SOC70275	.	<DUP>	.	PASS	SVTYPE=DUP; CHR2=chrY; START=13823863; END=13849541; ADP=54.100042836559055
chrY	13868460	SOC68391+SOC68226	.	<IVD>	.	PASS	SVTYPE=IVD; CHR2=chrUn_gl000216; START=1648; END=33035; ADP=0.0
chrY	28788920	SOC70486	.	<DEL>	.	PASS	SVTYPE=DEL; CHR2=chrY; END=28787360; ADP=0.06991661321359846
chrY	58973042	SOC59399+SOC59285	.	<CID>	.	PASS	SVTYPE=CID; CHR2=chr4; START=49101019; END=49119862; ADP=726.064105285502
chrY	58973031	SOC48674+SOC48536	.	<IVD>	.	PASS	SVTYPE=IVD; CHR2=chr20; START=29825479; END=29827295; ADP=54.78095762245459
chrY	58975778	SOC70593	.	<TAN>	.	PASS	SVTYPE=TAN; CHR2=chrY; END=58978521; ADP=300.1505102040816
chrY	58976821	SOC33125+SOC33124	.	<CID>	.	PASS	SVTYPE=CID; CHR2=chr16; START=33901663; END=33901862; ADP=100.535
chrY	58977522	SOC70610	.	<TAN>	.	PASS	SVTYPE=TAN; CHR2=chrY; END=58981054; ADP=357.74525898669685
chrY	58979518	SOC50895+SOC51904	.	<IVD>	.	PASS	SVTYPE=IVD; CHR2=chr21; START=10774605; END=10783943; ADP=92.20591069707677
chrY	58982865	SOC68504+null	.	<CID>	.	PASS	SVTYPE=CID; CHR2=chrUn_gl000216; START=2901; END=65296; ADP=0.0
chrY	59024405	SOC70697	.	<TAN>	.	PASS	SVTYPE=TAN; CHR2=chrY; END=59024418; ADP=432.42857142857144
chrX	4379954	SOC69135	.	<DEL>	.	PASS	SVTYPE=DEL; CHR2=chrX; END=4380007; ADP=3.769230769230769
chrX	5729125	SOC69141+SOC69142	.	<CVD>	.	PASS	SVTYPE=CVD; CHR2=chrX; START=5730607; END=5730792; ADP=79.41935483870968
chrX	7623881	SOC69151-DEL00008029	.	<DEL>	.	PASS	SVTYPE=DEL; CHR2=chrX; END=7673882; ADP=0.00276
chrX	10738668	DEL00008032	N	<DEL>	.	PASS	IMPRECISE;CIEND=-39,39;CIPOS=-39,39;SVTYPE=DEL;SVMETHOD=EMBL.DELLYv0.6.8;CHR2=chrX;END=10788680;CT=3to5;INSLEN=0;PE=48;MAPQ=37; ADP=0.0022595029093599407
chrX	12428632	SOC69163	.	<DEL>	.	PASS	SVTYPE=DEL; CHR2=chrX; END=12428659; ADP=28.73076923076923
chrX	14729540	SOC69168+SOC69169	.	<CIV>	.	PASS	SVTYPE=CIV; CHR2=chrX; END=14731320; ADP=53.81021897810219
chrX	15400034	SOC69171	.	<TAN>	.	PASS	SVTYPE=TAN; CHR2=chrX; END=15399999; ADP=71.66666666666667
chrX	16402897	SOC69175	.	<DEL>	.	PASS	SVTYPE=DEL; CHR2=chrX; END=16402929; ADP=2.3870967741935485
chrX	17520630	DEL00008049	N	<DEL>	.	PASS	PRECISE;CIEND=-248,248;CIPOS=-248,248;SVTYPE=DEL;SVMETHOD=EMBL.DELLYv0.6.8;CHR2=chrX;END=17520946;CT=3to5;INSLEN=0;PE=4;MAPQ=60;SR=7;SRQ=1;CONSENSUS=ACAAGGCAAGTAATGCCATTTGACTTAAGAACAATCTGCATTTAAGAAGTCAGGGTTTTCTAGTCTGCCCGATGCTTCTGCTTTAGAACAAATTAAAGAGGGG; ADP=6.3238095238095235
chrX	18875392	SOC69186	.	<DEL>	.	PASS	SVTYPE=DEL; CHR2=chrX; END=18875440; ADP=22.680851063829788
chrX	23990112	SOC69196	.	<DEL>	.	PASS	SVTYPE=DEL; CHR2=chrX; END=126058153; ADP=8.025533947747013
chrX	26954934	SOC69210	.	<DEL>	.	PASS	SVTYPE=DEL; CHR2=chrX; END=26955005; ADP=27.742857142857144
chrX	27447160	SOC69214	.	<DEL>	.	PASS	SVTYPE=DEL; CHR2=chrX; END=27447197; ADP=21.444444444444443
chrX	32001083	SOC54429+SOC54428	.	<IVD>	.	PASS	SVTYPE=IVD; CHR2=chr3; START=49218081; END=49218384; ADP=68.08223684210526
chrX	34829037	SOC69245	.	<TAN>	.	PASS	SVTYPE=TAN; CHR2=chrX; END=34829136; ADP=70.21
chrX	40505187	DEL00008085	N	<DEL>	.	PASS	PRECISE;CIEND=-12,12;CIPOS=-12,12;SVTYPE=DEL;SVMETHOD=EMBL.DELLYv0.6.8;CHR2=chrX;END=40505512;CT=3to5;INSLEN=0;PE=9;MAPQ=60;SR=7;SRQ=1;CONSENSUS=TTACAGGCATGAGCCACCGCGCCCGGCCCCAATTCCTTTCATTTTTGAGATTGGGGAGCACAAGCTGGCCCAGTGTCACACCACGGCAGCTGATCCAGGACTCAG; ADP=9.290123456790123
chrX	47093162	SOC69273	.	<DEL>	.	PASS	SVTYPE=DEL; CHR2=chrX; END=47093216; ADP=24.150943396226417
chrX	48127600	SOC69275	.	<DEL>	.	PASS	SVTYPE=DEL; CHR2=chrX; END=48127763; ADP=0.7407407407407407
chrX	54501938	SOC69290	.	<DEL>	.	PASS	SVTYPE=DEL; CHR2=chrX; END=54501977; ADP=19.526315789473685
chrX	55678959	DEL00008103+SOC69282	N	<DUP>	.	PASS	SVTYPE=DUP; CHR2=chrX; START=52886730; END=52891981; ADP=67.67783701447068
chrX	66333799	SOC69320	.	<DEL>	.	PASS	SVTYPE=DEL; CHR2=chrX; END=66333973; ADP=24.930635838150287
chrX	69303061	SOC69331	.	<DEL>	.	PASS	SVTYPE=DEL; CHR2=chrX; END=69303274; ADP=23.169811320754718
chrX	74599737	SOC69350	.	<DEL>	.	PASS	SVTYPE=DEL; CHR2=chrX; END=74599801; ADP=0.3492063492063492
chrX	80058629	SOC69374	.	<DEL>	.	PASS	SVTYPE=DEL; CHR2=chrX; END=80058597; ADP=20.225806451612904
chrX	84343823	SOC69388	.	<DEL>	.	PASS	SVTYPE=DEL; CHR2=chrX; END=84343873; ADP=23.20408163265306
chrX	87780018	SOC69468	.	<DEL>	.	PASS	SVTYPE=DEL; CHR2=chrX; END=87780044; ADP=5.92
chrX	102735530	SOC69513	.	<DEL>	.	PASS	SVTYPE=DEL; CHR2=chrX; END=102735562; ADP=24.741935483870968
chrX	103940264	SOC69516	.	<DEL>	.	PASS	SVTYPE=DEL; CHR2=chrX; END=103940277; ADP=24.416666666666668
chrX	108353215	SOC69523-DEL00008199	.	<DEL>	.	PASS	SVTYPE=DEL; CHR2=chrX; END=108357411; ADP=27.043861740166864
chrX	109926449	SOC69529	.	<DEL>	.	PASS	SVTYPE=DEL; CHR2=chrX; END=109926482; ADP=26.75
chrX	112788553	SOC69539	.	<DEL>	.	PASS	SVTYPE=DEL; CHR2=chrX; END=112788682; ADP=0.375
chrX	112877029	DEL00008201	N	<DEL>	.	PASS	PRECISE;CIEND=-57,57;CIPOS=-57,57;SVTYPE=DEL;SVMETHOD=EMBL.DELLYv0.6.8;CHR2=chrX;END=112877361;CT=3to5;INSLEN=0;PE=11;MAPQ=60;SR=21;SRQ=1;CONSENSUS=GCTATTTTTTAATTAGCTGCCAGGAGACGGCTGCTCCTTAAATTTTTCTGACTCACTTGTTTTTAAAAGTAAACTTCATTTTGACATATTTGTAGTTCCACCCGCAATTGAACTATTTGGATATTGCTATATTTCTCTGA; ADP=6.051359516616314
chrX	118705017	SOC69559	.	<DEL>	.	PASS	SVTYPE=DEL; CHR2=chrX; END=118705007; ADP=17.11111111111111
chrX	122951241	SOC69566-DEL00008221	.	<DEL>	.	PASS	SVTYPE=DEL; CHR2=chrX; END=122952851; ADP=25.27781230577999
chrX	127943444	SOC69582	.	<DEL>	.	PASS	SVTYPE=DEL; CHR2=chrX; END=127943543; ADP=19.5
chrX	138157986	SOC69603	.	<DEL>	.	PASS	SVTYPE=DEL; CHR2=chrX; END=138158177; ADP=23.021052631578947
chrX	138941978	DEL00008258	N	<DEL>	.	PASS	PRECISE;CIEND=-107,107;CIPOS=-107,107;SVTYPE=DEL;SVMETHOD=EMBL.DELLYv0.6.8;CHR2=chrX;END=138942301;CT=3to5;INSLEN=0;PE=5;MAPQ=60;SR=14;SRQ=1;CONSENSUS=CCAATTGTTTAAAGCCAGAAGGGTATATAAATGCCAATTTTCAACAATATATATGGCACAAATGAAAAGAAAGTGCTTAACAAAAGAAAATGGAAAAGGCTTTTTTAAAACAGAATAGAGTTCATTAGACTTTT; ADP=21.012422360248447
chrX	147930887	SOC46314+SOC46315	.	<CID>	.	PASS	SVTYPE=CID; CHR2=chr2; START=33141309; END=237011638; ADP=10.13465891775424
chrX	147930883	SOC7595+SOC7597	.	<CID>	.	PASS	SVTYPE=CID; CHR2=chr1; START=77957079; END=151459696; ADP=-17.052403562006457
chrX	149927934	DEL00008281	N	<DEL>	.	PASS	PRECISE;CIEND=-27,27;CIPOS=-27,27;SVTYPE=DEL;SVMETHOD=EMBL.DELLYv0.6.8;CHR2=chrX;END=149928853;CT=3to5;INSLEN=0;PE=18;MAPQ=37;SR=9;SRQ=0.871304;CONSENSUS=CGGGTGGTTGGTGGAGTGAACATTAGCAGAAAATCCAACAGAACCATGCCTGATCTGAGAAGGCAGTGGCTCGATTGGCTGCCGAGAAAGGGGGTCTTTGGGCATCCATCAGAGG; ADP=20.515250544662308
chrX	150203897	SOC69651	.	<DEL>	.	PASS	SVTYPE=DEL; CHR2=chrX; END=150203866; ADP=18.366666666666667
chr22	17770350	SOC51942-DEL00004504	.	<DEL>	.	PASS	SVTYPE=DEL; CHR2=chr22; END=17779109; ADP=24.96722996117835
chr22	19099924	DEL00004508-SOC51953	N	<DEL>	.	PASS	IMPRECISE;CIEND=-130,130;CIPOS=-130,130;SVTYPE=DEL;SVMETHOD=EMBL.DELLYv0.6.8;CHR2=chr22;END=19100623;CT=3to5;INSLEN=0;PE=8;MAPQ=37; ADP=26.196275071633238
chr22	23478438	DEL00004519	N	<DEL>	.	PASS	IMPRECISE;CIEND=-168,168;CIPOS=-168,168;SVTYPE=DEL;SVMETHOD=EMBL.DELLYv0.6.8;CHR2=chr22;END=23479662;CT=3to5;INSLEN=0;PE=7;MAPQ=37; ADP=27.8323793949305
chr22	24274142	SOC51967-DEL00004523	.	<DEL>	.	PASS	SVTYPE=DEL; CHR2=chr22; END=24311298; ADP=19.225030278562777
chr22	30737506	SOC51992	.	<DEL>	.	PASS	SVTYPE=DEL; CHR2=chr22; END=30737594; ADP=25.689655172413794
chr22	31024800	SOC51993	.	<DEL>	.	PASS	SVTYPE=DEL; CHR2=chr22; END=31024767; ADP=26.25
chr22	33751615	SOC51998	.	<DEL>	.	PASS	SVTYPE=DEL; CHR2=chr22; END=33751767; ADP=23.192052980132452
chr22	35832905	SOC52004	.	<DEL>	.	PASS	SVTYPE=DEL; CHR2=chr22; END=35832887; ADP=24.88235294117647
chr22	37905684	DEL00004564	N	<DEL>	.	PASS	IMPRECISE;CIEND=-13,13;CIPOS=-13,13;SVTYPE=DEL;SVMETHOD=EMBL.DELLYv0.6.8;CHR2=chr22;END=37906155;CT=3to5;INSLEN=0;PE=17;MAPQ=37; ADP=21.21276595744681
chr22	38482352	SOC52014	.	<DEL>	.	PASS	SVTYPE=DEL; CHR2=chr22; END=38482395; ADP=1.1666666666666667
chr22	38672257	SOC52016	.	<DEL>	.	PASS	SVTYPE=DEL; CHR2=chr22; END=38672234; ADP=6.318181818181818
chr22	42929969	SOC52027	.	<DEL>	.	PASS	SVTYPE=DEL; CHR2=chr22; END=42929948; ADP=25.15
chr22	43410387	SOC52029	.	<DEL>	.	PASS	SVTYPE=DEL; CHR2=chr22; END=43410346; ADP=13.525
chr22	44523622	SOC52036	.	<DEL>	.	PASS	SVTYPE=DEL; CHR2=chr22; END=44523670; ADP=18.5531914893617
chr22	45151988	SOC52039	.	<DEL>	.	PASS	SVTYPE=DEL; CHR2=chr22; END=45151968; ADP=24.736842105263158
chr22	46144990	SOC52043	.	<DEL>	.	PASS	SVTYPE=DEL; CHR2=chr22; END=46145013; ADP=1.0
chr22	48648552	DEL00004596	N	<DEL>	.	PASS	IMPRECISE;CIEND=-198,198;CIPOS=-198,198;SVTYPE=DEL;SVMETHOD=EMBL.DELLYv0.6.8;CHR2=chr22;END=48648995;CT=3to5;INSLEN=0;PE=14;MAPQ=60; ADP=26.08371040723982
chr22	49077626	SOC52064-DEL00004597	.	<DEL>	.	PASS	SVTYPE=DEL; CHR2=chr22; END=49077903; ADP=22.083333333333332
chr22	49670661	SOC52077	.	<DEL>	.	PASS	SVTYPE=DEL; CHR2=chr22; END=49670688; ADP=1.6538461538461537
chr22	49670853	SOC52078	.	<TAN>	.	PASS	SVTYPE=TAN; CHR2=chr22; END=49670796; ADP=84.39655172413794
chr22	49935427	SOC52084	.	<DEL>	.	PASS	SVTYPE=DEL; CHR2=chr22; END=49935454; ADP=20.653846153846153
chr22	50061307	DEL00004601	N	<DEL>	.	PASS	IMPRECISE;CIEND=-294,294;CIPOS=-294,294;SVTYPE=DEL;SVMETHOD=EMBL.DELLYv0.6.8;CHR2=chr22;END=50061868;CT=3to5;INSLEN=0;PE=3;MAPQ=60; ADP=28.642857142857142
chr22	50632359	SOC52092	.	<TAN>	.	PASS	SVTYPE=TAN; CHR2=chr22; END=50632400; ADP=71.16666666666667
chr22	50673684	SOC52093	.	<TAN>	.	PASS	SVTYPE=TAN; CHR2=chr22; END=50673753; ADP=78.8
chr21	10774756	SOC48717	.	<TAN>	.	PASS	SVTYPE=TAN; CHR2=chr21; END=10801401; ADP=88.29205133978833
chr21	10787956	SOC48791	.	<TAN>	.	PASS	SVTYPE=TAN; CHR2=chr21; END=10811952; ADP=84.21265158144769
chr21	11067294	SOC48973	.	<TAN>	.	PASS	SVTYPE=TAN; CHR2=chr21; END=11067283; ADP=438.1666666666667
chr21	11098088	DEL00004387	N	<DEL>	.	PASS	IMPRECISE;CIEND=-295,295;CIPOS=-295,295;SVTYPE=DEL;SVMETHOD=EMBL.DELLYv0.6.8;CHR2=chr21;END=14744440;CT=3to5;INSLEN=0;PE=6;MAPQ=25; ADP=16.978160083875633
chr21	15629252	SOC48985	.	<DEL>	.	PASS	SVTYPE=DEL; CHR2=chr21; END=15629290; ADP=21.945945945945947
chr21	15847471	SOC48986	.	<DEL>	.	PASS	SVTYPE=DEL; CHR2=chr21; END=15847538; ADP=22.954545454545453
chr21	18612329	SOC48996-DEL00004413	.	<DEL>	.	PASS	SVTYPE=DEL; CHR2=chr21; END=18613634; ADP=23.426380368098158
chr21	18825805	SOC48998	.	<DEL>	.	PASS	SVTYPE=DEL; CHR2=chr21; END=18825868; ADP=21.43548387096774
chr21	20542917	SOC49003	.	<DEL>	.	PASS	SVTYPE=DEL; CHR2=chr21; END=20542951; ADP=2.606060606060606
chr21	27374151	SOC49030+SOC49031	.	<CIV>	.	PASS	SVTYPE=CIV; CHR2=chr21; END=27374701; ADP=52.72776769509982
chr21	28579392	SOC49034	.	<DEL>	.	PASS	SVTYPE=DEL; CHR2=chr21; END=28579420; ADP=3.185185185185185
chr21	36011351	SOC49064	.	<TAN>	.	PASS	SVTYPE=TAN; CHR2=chr21; END=36011404; ADP=69.55555555555556
chr21	37014963	SOC49068	.	<DEL>	.	PASS	SVTYPE=DEL; CHR2=chr21; END=37015169; ADP=0.5121951219512195
chr21	39129288	DEL00004456	N	<DEL>	.	PASS	IMPRECISE;CIEND=-31,31;CIPOS=-31,31;SVTYPE=DEL;SVMETHOD=EMBL.DELLYv0.6.8;CHR2=chr21;END=39129730;CT=3to5;INSLEN=0;PE=10;MAPQ=37; ADP=17.290249433106577
chr21	39863887	SOC49081	.	<DEL>	.	PASS	SVTYPE=DEL; CHR2=chr21; END=39863993; ADP=0.8476190476190476
chr21	42402896	DEL00004467	N	<DEL>	.	PASS	PRECISE;CIEND=-101,101;CIPOS=-101,101;SVTYPE=DEL;SVMETHOD=EMBL.DELLYv0.6.8;CHR2=chr21;END=42403218;CT=3to5;INSLEN=0;PE=4;MAPQ=60;SR=12;SRQ=1;CONSENSUS=TTGAGGGTCTTCCTTTCCATGATTCGTCATTCACCATCACTCTACACAGTTTTGTCTTTAGAAAATACCTAGAAAGCTGTCATTCATTGGCAGGTCTCCTCCGATTCTCTTTCTGGTTGAAAG; ADP=5.361370716510903
chr21	43089416	SOC49110	.	<DEL>	.	PASS	SVTYPE=DEL; CHR2=chr21; END=43089459; ADP=1.1666666666666667
chr21	43227329	SOC49111	.	<DEL>	.	PASS	SVTYPE=DEL; CHR2=chr21; END=43226752; ADP=2.4774305555555554
chr21	44970364	SOC49128-DEL00004474	.	<DEL>	.	PASS	SVTYPE=DEL; CHR2=chr21; END=44973301; ADP=27.272479564032697
chr21	45382774	SOC49131	.	<TAN>	.	PASS	SVTYPE=TAN; CHR2=chr21; END=45382790; ADP=71.47058823529412
chr21	45789321	DEL00004476	N	<DEL>	.	PASS	IMPRECISE;CIEND=-230,230;CIPOS=-230,230;SVTYPE=DEL;SVMETHOD=EMBL.DELLYv0.6.8;CHR2=chr21;END=45789836;CT=3to5;INSLEN=0;PE=4;MAPQ=60; ADP=15.75875486381323
chr21	46401927	DEL00004480	N	<DEL>	.	PASS	IMPRECISE;CIEND=-207,207;CIPOS=-207,207;SVTYPE=DEL;SVMETHOD=EMBL.DELLYv0.6.8;CHR2=chr21;END=46402385;CT=3to5;INSLEN=0;PE=9;MAPQ=57; ADP=7.560175054704596
chr21	46448032	DEL00004481	N	<DEL>	.	PASS	IMPRECISE;CIEND=-1,1;CIPOS=-1,1;SVTYPE=DEL;SVMETHOD=EMBL.DELLYv0.6.8;CHR2=chr21;END=46448654;CT=3to5;INSLEN=0;PE=15;MAPQ=37; ADP=25.164251207729468
chr21	47407708	DEL00004487	N	<DEL>	.	PASS	IMPRECISE;CIEND=-116,116;CIPOS=-116,116;SVTYPE=DEL;SVMETHOD=EMBL.DELLYv0.6.8;CHR2=chr21;END=47408052;CT=3to5;INSLEN=0;PE=3;MAPQ=60; ADP=16.285714285714285
chr21	47819328	SOC49149	.	<TAN>	.	PASS	SVTYPE=TAN; CHR2=chr21; END=47819146; ADP=98.45901639344262
chr20	1857859	SOC47000	.	<DEL>	.	PASS	SVTYPE=DEL; CHR2=chr20; END=1857696; ADP=28.506172839506174
chr20	2216985	SOC47002	.	<TAN>	.	PASS	SVTYPE=TAN; CHR2=chr20; END=2217104; ADP=140.44166666666666
chr20	2360614	SOC47006-DEL00004134+null	.	<DUP>	.	PASS	SVTYPE=DUP; CHR2=chr20; START=2359702; END=2359903; ADP=61.83168316831683
chr20	2803162	DEL00004135	N	<DEL>	.	PASS	PRECISE;CIEND=-65,65;CIPOS=-65,65;SVTYPE=DEL;SVMETHOD=EMBL.DELLYv0.6.8;CHR2=chr20;END=2806425;CT=3to5;INSLEN=0;PE=19;MAPQ=37;SR=7;SRQ=1;CONSENSUS=GTTACTCTGCAGTGACAATTCCCTACCTTGAAAATATTTTCCATCTTAAAAGAACTTGATTTAACATCTGTTGGTTCTGTCATATTTTCCAGGTTGCGTCTTCAAATGTCTTGCCCCC; ADP=26.0567136725935
chr20	4422115	SOC47020	.	<DEL>	.	PASS	SVTYPE=DEL; CHR2=chr20; END=4422143; ADP=8.074074074074074
chr20	7424975	SOC47034	.	<DEL>	.	PASS	SVTYPE=DEL; CHR2=chr20; END=7424972; ADP=28.5
chr20	8414040	SOC47035-DEL00004149	.	<DEL>	.	PASS	SVTYPE=DEL; CHR2=chr20; END=8414457; ADP=20.670673076923077
chr20	11517278	DEL00004157	N	<DEL>	.	PASS	PRECISE;CIEND=-53,53;CIPOS=-53,53;SVTYPE=DEL;SVMETHOD=EMBL.DELLYv0.6.8;CHR2=chr20;END=11517602;CT=3to5;INSLEN=0;PE=6;MAPQ=60;SR=6;SRQ=1;CONSENSUS=GCAATTTGCACAGTGCTCCACACTTTCCCCTAATTCCTTCTCTTCAAATTCTGTCTTACGTGCAAACTTCCAGGATTTAGCTGTCCGCTGGATGACGATAGATAGTGAGTG; ADP=20.0
chr20	14466373	SOC47052	.	<DEL>	.	PASS	SVTYPE=DEL; CHR2=chr20; END=14466308; ADP=20.609375
chr20	15827556	SOC47059	.	<DEL>	.	PASS	SVTYPE=DEL; CHR2=chr20; END=15827589; ADP=4.03125
chr20	21190232	SOC47071	.	<TAN>	.	PASS	SVTYPE=TAN; CHR2=chr20; END=21190476; ADP=83.95918367346938
chr20	21849902	SOC47075	.	<DEL>	.	PASS	SVTYPE=DEL; CHR2=chr20; END=21850190; ADP=23.571428571428573
chr20	23103192	DEL00004181	N	<DEL>	.	PASS	IMPRECISE;CIEND=-240,240;CIPOS=-240,240;SVTYPE=DEL;SVMETHOD=EMBL.DELLYv0.6.8;CHR2=chr20;END=23103649;CT=3to5;INSLEN=0;PE=4;MAPQ=60; ADP=8.5
chr20	23103634	SOC47081	.	<DEL>	.	PASS	SVTYPE=DEL; CHR2=chr20; END=23103193; ADP=7.722727272727273
chr20	24388731	DEL00004187	N	<DEL>	.	PASS	IMPRECISE;CIEND=-14,14;CIPOS=-14,14;SVTYPE=DEL;SVMETHOD=EMBL.DELLYv0.6.8;CHR2=chr20;END=24389537;CT=3to5;INSLEN=0;PE=24;MAPQ=37; ADP=25.906832298136646
chr20	25582240	SOC47094	.	<TAN>	.	PASS	SVTYPE=TAN; CHR2=chr20; END=25582369; ADP=69.82307692307693
chr20	25583258	DEL00004190	N	<DEL>	.	PASS	IMPRECISE;CIEND=-42,42;CIPOS=-42,42;SVTYPE=DEL;SVMETHOD=EMBL.DELLYv0.6.8;CHR2=chr20;END=25583588;CT=3to5;INSLEN=0;PE=13;MAPQ=60; ADP=7.355623100303951
chr20	25887529	DEL00004194	N	<DEL>	.	PASS	IMPRECISE;CIEND=-77,77;CIPOS=-77,77;SVTYPE=DEL;SVMETHOD=EMBL.DELLYv0.6.8;CHR2=chr20;END=29436623;CT=3to5;INSLEN=0;PE=3;MAPQ=23; ADP=10.07758404752989
chr20	29611848	SOC47464+SOC47430	.	<CID>	.	PASS	SVTYPE=CID; CHR2=chr3; START=31558199; END=59991117; ADP=51.725784960735126
chr20	31310855	DEL00004216	N	<DEL>	.	PASS	IMPRECISE;CIEND=-145,145;CIPOS=-145,145;SVTYPE=DEL;SVMETHOD=EMBL.DELLYv0.6.8;CHR2=chr20;END=31312768;CT=3to5;INSLEN=0;PE=9;MAPQ=37; ADP=25.455543933054393
chr20	31400138	SOC47123	.	<DEL>	.	PASS	SVTYPE=DEL; CHR2=chr20; END=31400187; ADP=19.4375
chr20	32604889	SOC47131	.	<TAN>	.	PASS	SVTYPE=TAN; CHR2=chr20; END=32604919; ADP=79.80645161290323
chr20	32677054	SOC47132	.	<DEL>	.	PASS	SVTYPE=DEL; CHR2=chr20; END=32677027; ADP=0.9230769230769231
chr20	33115831	DEL00004226	N	<DEL>	.	PASS	PRECISE;CIEND=-114,114;CIPOS=-114,114;SVTYPE=DEL;SVMETHOD=EMBL.DELLYv0.6.8;CHR2=chr20;END=33116165;CT=3to5;INSLEN=0;PE=9;MAPQ=60;SR=19;SRQ=1;CONSENSUS=AAGAACCATCAGTTCATGTTTCTACATTGGTTTTAATTTGGAAAGGGGTTTGGCCAATTTAAAAACTACCCTACTGGAGTTTACAAAAATAACATAAACCAGTTTATGTGAGACTTGGGAGGAGAGGAGTCCACTGAGAC; ADP=12.495495495495495
chr20	33621638	DEL00004227	N	<DEL>	.	PASS	PRECISE;CIEND=-11,11;CIPOS=-11,11;SVTYPE=DEL;SVMETHOD=EMBL.DELLYv0.6.8;CHR2=chr20;END=33621960;CT=3to5;INSLEN=0;PE=11;MAPQ=60;SR=12;SRQ=0.929688;CONSENSUS=TTTGAGACCAGCCTGACCAACATGGCAAAACCCGTCTCTATTCAAAAAAAGAGAAAATATAAAAAATAAAAGAGTAAAAAAAAAGAAGAGGTACCTCTTTTTATTTGCTTACCATCAAAATCTCCTCA; ADP=15.557632398753894
chr20	37055110	SOC47146-DEL00004232	.	<DEL>	.	PASS	SVTYPE=DEL; CHR2=chr20; END=37055811; ADP=23.89857142857143
chr20	37967384	SOC47152	.	<DEL>	.	PASS	SVTYPE=DEL; CHR2=chr20; END=37967452; ADP=22.044776119402986
chr20	41791262	SOC47165	.	<DEL>	.	PASS	SVTYPE=DEL; CHR2=chr20; END=41791448; ADP=25.454054054054055
chr20	42676125	SOC47171-DEL00004247	.	<DEL>	.	PASS	SVTYPE=DEL; CHR2=chr20; END=42676525; ADP=11.37092731829574
chr20	48563777	SOC4634+SOC4630	.	<IVD>	.	PASS	SVTYPE=IVD; CHR2=chr1; START=24924047; END=197997328; ADP=-2.2612642140801373
chr20	48563777	SOC47445+SOC47443	.	<IVD>	.	PASS	SVTYPE=IVD; CHR2=chr3; START=3640079; END=5236215; ADP=52.876218018879335
chr20	48563779	SOC12026+SOC12021	.	<IVD>	.	PASS	SVTYPE=IVD; CHR2=chr10; START=34878697; END=50360123; ADP=57.83212484223838
chr20	48563777	SOC47961+SOC47959	.	<CID>	.	PASS	SVTYPE=CID; CHR2=chr5; START=35475296; END=133144548; ADP=7.412439357962531
chr20	48563776	SOC47860+SOC47858	.	<CID>	.	PASS	SVTYPE=CID; CHR2=chr4; START=82108893; END=139938667; ADP=-22.140054496148394
chr20	48563777	SOC4636+SOC4631	.	<IVD>	.	PASS	SVTYPE=IVD; CHR2=chr1; START=97669057; END=211423088; ADP=7.308167837074997
chr20	48563777	SOC48082+SOC48079	.	<CID>	.	PASS	SVTYPE=CID; CHR2=chr7; START=1050916; END=154002424; ADP=-5.040730046017395
chr20	52647064	SOC47220-DEL00004269	.	<DEL>	.	PASS	SVTYPE=DEL; CHR2=chr20; END=52658003; ADP=28.272810385810935
chr20	54963150	SOC47231	.	<TAN>	.	PASS	SVTYPE=TAN; CHR2=chr20; END=54963210; ADP=101.18032786885246
chr20	57422296	SOC47245	.	<DEL>	.	PASS	SVTYPE=DEL; CHR2=chr20; END=57422321; ADP=5.125
chr20	58360957	SOC47251	.	<DEL>	.	PASS	SVTYPE=DEL; CHR2=chr20; END=58360917; ADP=11.487179487179487
chr20	59906629	SOC47257	.	<TAN>	.	PASS	SVTYPE=TAN; CHR2=chr20; END=59906690; ADP=69.7741935483871
chr20	59906631	SOC47258	.	<TAN>	.	PASS	SVTYPE=TAN; CHR2=chr20; END=59906769; ADP=72.48920863309353
chr20	61304250	SOC47272-DEL00004293	.	<DEL>	.	PASS	SVTYPE=DEL; CHR2=chr20; END=61305140; ADP=20.56130483689539
chr20	61661184	SOC47276	.	<TAN>	.	PASS	SVTYPE=TAN; CHR2=chr20; END=61661143; ADP=70.11904761904762
chr20	61724698	SOC47279	.	<DEL>	.	PASS	SVTYPE=DEL; CHR2=chr20; END=61725616; ADP=0.6455834242093784
chr20	61765968	DEL00004296	N	<DEL>	.	PASS	IMPRECISE;CIEND=-182,182;CIPOS=-182,182;SVTYPE=DEL;SVMETHOD=EMBL.DELLYv0.6.8;CHR2=chr20;END=61766512;CT=3to5;INSLEN=0;PE=4;MAPQ=60; ADP=19.699815837937386
chr20	62596197	DEL00004302	N	<DEL>	.	PASS	IMPRECISE;CIEND=-69,69;CIPOS=-69,69;SVTYPE=DEL;SVMETHOD=EMBL.DELLYv0.6.8;CHR2=chr20;END=62597441;CT=3to5;INSLEN=0;PE=12;MAPQ=37; ADP=18.679002413515686
chrM	1	SOC67958	.	<TAN>	.	PASS	SVTYPE=TAN; CHR2=chrM; END=16571; ADP=16908.164745639973
chrM	4894	SOC67977	.	<TAN>	.	PASS	SVTYPE=TAN; CHR2=chrM; END=4947; ADP=14661.592592592593
chrM	14824	SOC68007	.	<TAN>	.	PASS	SVTYPE=TAN; CHR2=chrM; END=14868; ADP=17487.733333333334
chrM	15268	SOC68009	.	<TAN>	.	PASS	SVTYPE=TAN; CHR2=chrM; END=15307; ADP=16016.9
chrUn_gl000234	37525	SOC69122	.	<DEL>	.	PASS	SVTYPE=DEL; CHR2=chrUn_gl000234; END=37765; ADP=0.0
chrUn_gl000232	7309	SOC69112	.	<DEL>	.	PASS	SVTYPE=DEL; CHR2=chrUn_gl000232; END=7379; ADP=0.0
chrUn_gl000232	17219	SOC69114	.	<DEL>	.	PASS	SVTYPE=DEL; CHR2=chrUn_gl000232; END=17246; ADP=0.0
chr9	320170	DEL00007714	N	<DEL>	.	PASS	IMPRECISE;CIEND=-91,91;CIPOS=-91,91;SVTYPE=DEL;SVMETHOD=EMBL.DELLYv0.6.8;CHR2=chr9;END=322394;CT=3to5;INSLEN=0;PE=5;MAPQ=37; ADP=15.337831758884391
chr9	3780632	DEL00007715	N	<DEL>	.	PASS	PRECISE;CIEND=-142,142;CIPOS=-142,142;SVTYPE=DEL;SVMETHOD=EMBL.DELLYv0.6.8;CHR2=chr9;END=3780959;CT=3to5;INSLEN=0;PE=3;MAPQ=60;SR=11;SRQ=1;CONSENSUS=CCGAGGTTTTAAAACCTCTAAACCCAGCCTCTTTCAGCTACTATAAAGATATAAAAAATGTCTTGTACCAATTAGATTGTGTTCAGCTGCAAGTAGCAGAGTACCTGATTTTTAATGTCTTAA; ADP=7.039877300613497
chr9	4346671	DEL00007718	N	<DEL>	.	PASS	PRECISE;CIEND=-39,39;CIPOS=-39,39;SVTYPE=DEL;SVMETHOD=EMBL.DELLYv0.6.8;CHR2=chr9;END=4346983;CT=3to5;INSLEN=0;PE=5;MAPQ=60;SR=23;SRQ=0.987143;CONSENSUS=CCTTTATGCCCATCCTTGGTCAGCTTCTCTAGTAGGACTAACAAGCAGTGGCAACAAGATTTAATAATGGATGGAATTTCAGGCAATAGCTGTGTCTTAGTCCATTTTGTATTGCTATAAAGAAATATCTAAGGCTAGGT; ADP=10.958199356913184
chr9	4537277	DEL00007721	N	<DEL>	.	PASS	PRECISE;CIEND=-79,79;CIPOS=-79,79;SVTYPE=DEL;SVMETHOD=EMBL.DELLYv0.6.8;CHR2=chr9;END=4537621;CT=3to5;INSLEN=0;PE=7;MAPQ=60;SR=9;SRQ=1;CONSENSUS=TGAAGATGTTTAATGTGGGGGAAATGCTTATGACTTAACATTAAATGAAAATTGCTTTTTAAAAAAATCACATGCTACAACATGGATGTACCTTGAAAACATGCTACGTGAAATA; ADP=28.303206997084548
chr9	8640847	SOC67163-DEL00007733	.	<DEL>	.	PASS	SVTYPE=DEL; CHR2=chr9; END=8641663; ADP=26.608588957055215
chr9	9961086	SOC67174	.	<DEL>	.	PASS	SVTYPE=DEL; CHR2=chr9; END=9961061; ADP=27.125
chr9	9978105	SOC67176	.	<TAN>	.	PASS	SVTYPE=TAN; CHR2=chr9; END=9978116; ADP=76.58333333333333
chr9	10404561	SOC67178-DEL00007738	.	<DEL>	.	PASS	SVTYPE=DEL; CHR2=chr9; END=10405092; ADP=25.528301886792452
chr9	10604189	SOC67181	.	<DEL>	.	PASS	SVTYPE=DEL; CHR2=chr9; END=10604167; ADP=11.0
chr9	12182211	SOC67188	.	<DEL>	.	PASS	SVTYPE=DEL; CHR2=chr9; END=12182177; ADP=19.575757575757574
chr9	15602580	SOC67205	.	<DEL>	.	PASS	SVTYPE=DEL; CHR2=chr9; END=15602667; ADP=27.6046511627907
chr9	15815306	SOC67207-DEL00007752	.	<DEL>	.	PASS	SVTYPE=DEL; CHR2=chr9; END=15821941; ADP=28.144558335845645
chr9	16389407	DEL00007755	N	<DEL>	.	PASS	PRECISE;CIEND=-40,40;CIPOS=-40,40;SVTYPE=DEL;SVMETHOD=EMBL.DELLYv0.6.8;CHR2=chr9;END=16389744;CT=3to5;INSLEN=0;PE=18;MAPQ=60;SR=21;SRQ=1;CONSENSUS=GATAGAGCAACCAGGGGAGCCGCAACACTCAGCCCAGCCTAAGCCTTTGTGTACAGGATCAGGTCCTAAGAGTGACAGCCATCTCCAGGTCATATTCTTCCAAGGAAAAGTCAGTGGTACCATGAAGGGGCTGGGTAAGCATTTG; ADP=8.205357142857142
chr9	22554010	SOC67239	.	<TAN>	.	PASS	SVTYPE=TAN; CHR2=chr9; END=22554227; ADP=82.22935779816514
chr9	22653394	SOC67240-DEL00007763	.	<DEL>	.	PASS	SVTYPE=DEL; CHR2=chr9; END=22653769; ADP=27.058823529411764
chr9	22999503	DEL00007764	N	<DEL>	.	PASS	PRECISE;CIEND=-123,123;CIPOS=-123,123;SVTYPE=DEL;SVMETHOD=EMBL.DELLYv0.6.8;CHR2=chr9;END=22999836;CT=3to5;INSLEN=0;PE=7;MAPQ=60;SR=19;SRQ=1;CONSENSUS=AGGGATAACATAATGTGCCAGCACTGTGTCCTGACAAAGAAATCTAAATCCATTCACAGGCATAAAAAATTTGAATGCCAGATCCAGAAGAGGCGCGACAGTGTTTGGTAAATCTGTGAATAGACAAAGATTTAGATTAT; ADP=9.11144578313253
chr9	23075443	SOC67242-DEL00007765	.	<DEL>	.	PASS	SVTYPE=DEL; CHR2=chr9; END=23075120; ADP=6.751552795031056
chr9	27219689	SOC67257	.	<TAN>	.	PASS	SVTYPE=TAN; CHR2=chr9; END=27219724; ADP=70.83333333333333
chr9	28769530	SOC67263	.	<DEL>	.	PASS	SVTYPE=DEL; CHR2=chr9; END=28769495; ADP=12.147058823529411
chr9	32107427	SOC67284	.	<DEL>	.	PASS	SVTYPE=DEL; CHR2=chr9; END=32107358; ADP=15.25
chr9	33050837	DEL00007789	N	<DEL>	.	PASS	PRECISE;CIEND=-120,120;CIPOS=-120,120;SVTYPE=DEL;SVMETHOD=EMBL.DELLYv0.6.8;CHR2=chr9;END=33051149;CT=3to5;INSLEN=0;PE=3;MAPQ=60;SR=13;SRQ=1;CONSENSUS=ATTGCGCCACTGCACTCCAGCCTGGGGGAGAAGGTGAGACTCCATCTCAAAAAAAAAAATAAAAAATAAGCTATCAAACCATGAAAAAACAAGGAGAAAAATGCATCTTATTAAGAAGTCAAAATGAAAA; ADP=15.257234726688102
chr9	36423654	SOC67309-DEL00007802	.	<DEL>	.	PASS	SVTYPE=DEL; CHR2=chr9; END=36423971; ADP=2.3354430379746836
chr9	44768536	SOC67322	.	<DEL>	.	PASS	SVTYPE=DEL; CHR2=chr9; END=67689694; ADP=11.964272178756072
chr9	47180098	SOC67323	.	<TAN>	.	PASS	SVTYPE=TAN; CHR2=chr9; END=47180113; ADP=87.0
chr9	69786358	DEL00007840	N	<DEL>	.	PASS	IMPRECISE;CIEND=-228,228;CIPOS=-228,228;SVTYPE=DEL;SVMETHOD=EMBL.DELLYv0.6.8;CHR2=chr9;END=69787405;CT=3to5;INSLEN=0;PE=11;MAPQ=37; ADP=28.698852772466537
chr9	71738120	SOC67348-DEL00007844	.	<DEL>	.	PASS	SVTYPE=DEL; CHR2=chr9; END=71743355; ADP=0.0561711883836454
chr9	75669530	DEL00007858	N	<DEL>	.	PASS	PRECISE;CIEND=-195,195;CIPOS=-195,195;SVTYPE=DEL;SVMETHOD=EMBL.DELLYv0.6.8;CHR2=chr9;END=75669810;CT=3to5;INSLEN=0;PE=3;MAPQ=60;SR=15;SRQ=1;CONSENSUS=CATGGGTGCTCCTAAAGAAATACCATTTGTATGGAGGCACTTGTTTAAGCTGAACGAGTATGTAACTTAAGACTTGATATTATGGGAAAATTCTTCATATTTAATTAATCTAAAGCATAGGTCACAAACTCAAGCACCT; ADP=28.767025089605735
chr9	77952833	SOC67397	.	<TAN>	.	PASS	SVTYPE=TAN; CHR2=chr9; END=77952773; ADP=69.91803278688525
chr9	78736726	SOC67400-DEL00007866	.	<DEL>	.	PASS	SVTYPE=DEL; CHR2=chr9; END=78737039; ADP=23.564102564102566
chr9	83071656	SOC67431-DEL00007876	.	<DEL>	.	PASS	SVTYPE=DEL; CHR2=chr9; END=83072066; ADP=25.535452322738386
chr9	85033859	DEL00007883	N	<DEL>	.	PASS	PRECISE;CIEND=-82,82;CIPOS=-82,82;SVTYPE=DEL;SVMETHOD=EMBL.DELLYv0.6.8;CHR2=chr9;END=85034202;CT=3to5;INSLEN=0;PE=8;MAPQ=60;SR=23;SRQ=1;CONSENSUS=ATATGAAACCCAAAGTGCCTGTTAGGGTGCTGTGAAAATGTACGCCTTCCTTTTATTTATTTTTTTAAAGATTTGTTCCATGCAGGAATAGAAGCCTTTTTTGTGTGTGGTCATATTGCTGAGAATCATCTGGTAAATGAGCCAAGA; ADP=9.833333333333334
chr9	89799093	SOC67463-DEL00007897	.	<DEL>	.	PASS	SVTYPE=DEL; CHR2=chr9; END=89799408; ADP=14.493630573248408
chr9	90267806	DEL00007900	N	<DEL>	.	PASS	IMPRECISE;CIEND=-58,58;CIPOS=-58,58;SVTYPE=DEL;SVMETHOD=EMBL.DELLYv0.6.8;CHR2=chr9;END=90268109;CT=3to5;INSLEN=0;PE=9;MAPQ=60; ADP=19.91390728476821
chr9	99829529	SOC67506	.	<DEL>	.	PASS	SVTYPE=DEL; CHR2=chr9; END=99829506; ADP=24.272727272727273
chr9	100223761	SOC67509	.	<DEL>	.	PASS	SVTYPE=DEL; CHR2=chr9; END=100223786; ADP=1.25
chr9	100761075	DEL00007919	N	<DEL>	.	PASS	PRECISE;CIEND=-21,21;CIPOS=-21,21;SVTYPE=DEL;SVMETHOD=EMBL.DELLYv0.6.8;CHR2=chr9;END=100761406;CT=3to5;INSLEN=0;PE=5;MAPQ=60;SR=19;SRQ=1;CONSENSUS=TTTCATATTTCTTTATAGTGGGGGAAATTACTGGCAATAATAATTGGTTGAGAAAGTGGTGGCTTTTTACTTTTTATGTAAGTCCCAATTTTAAAGATCAGGGCCTCTCTAATTAGATGTATTTCTGTGGCTTTG; ADP=12.193939393939393
chr9	101309043	SOC67514-DEL00007921	.	<DEL>	.	PASS	SVTYPE=DEL; CHR2=chr9; END=101311665; ADP=0.06066386875238459
chr9	104219695	SOC67527-DEL00007924	.	<DEL>	.	PASS	SVTYPE=DEL; CHR2=chr9; END=104220379; ADP=26.33528550512445
chr9	105617521	SOC67536	.	<DEL>	.	PASS	SVTYPE=DEL; CHR2=chr9; END=105617548; ADP=27.423076923076923
chr9	106568301	DEL00007934	N	<DEL>	.	PASS	PRECISE;CIEND=-118,118;CIPOS=-118,118;SVTYPE=DEL;SVMETHOD=EMBL.DELLYv0.6.8;CHR2=chr9;END=106569731;CT=3to5;INSLEN=0;PE=13;MAPQ=37;SR=4;SRQ=1;CONSENSUS=AAAAAAAGACTAAGTGTGTGGTTTCACATTGTGGTGCAATCATCAGCACCATCTGTCTCCAGAATTTTTTTAATCATTCCAAATTCTGTACTTATT; ADP=24.662001399580127
chr9	113146854	SOC67574	.	<DEL>	.	PASS	SVTYPE=DEL; CHR2=chr9; END=113146889; ADP=28.264705882352942
chr9	113494228	SOC67575	.	<TAN>	.	PASS	SVTYPE=TAN; CHR2=chr9; END=113494232; ADP=73.8
chr9	115937097	DEL00007954	N	<DEL>	.	PASS	PRECISE;CIEND=-38,38;CIPOS=-38,38;SVTYPE=DEL;SVMETHOD=EMBL.DELLYv0.6.8;CHR2=chr9;END=115937393;CT=3to5;INSLEN=0;PE=4;MAPQ=60;SR=9;SRQ=0.984874;CONSENSUS=CTGGGTGAGGAAAATGGTGACAGGAGAAGGAAAACAAGAAGAGCTGTATCTACCCCTCTATTAAGAGCTAGGGAACATCCTAACTTTCATAAAGGTACAGGAAATCAGACATTCTCATA; ADP=21.420338983050847
chr9	121703881	SOC67605	.	<DEL>	.	PASS	SVTYPE=DEL; CHR2=chr9; END=121703927; ADP=21.933333333333334
chr9	122531845	DEL00007969	N	<DEL>	.	PASS	PRECISE;CIEND=-76,76;CIPOS=-76,76;SVTYPE=DEL;SVMETHOD=EMBL.DELLYv0.6.8;CHR2=chr9;END=122532164;CT=3to5;INSLEN=0;PE=5;MAPQ=60;SR=7;SRQ=1;CONSENSUS=TTCTGTCACAGTAGATATTTGCTGTCTGCAAGAGAGTAGTAAAGGGAAGGGATAAGAAAATTGCAAGGAAAAGGACAAACTTGAGCAAAAGCATAATTGTCTCAAAATACTA; ADP=6.29559748427673
chr9	129059695	SOC67626	.	<TAN>	.	PASS	SVTYPE=TAN; CHR2=chr9; END=129059641; ADP=93.85454545454546
chr9	129576547	SOC67628	.	<TAN>	.	PASS	SVTYPE=TAN; CHR2=chr9; END=129576606; ADP=120.2
chr9	130900919	DEL00007984	N	<DEL>	.	PASS	PRECISE;CIEND=0,0;CIPOS=0,0;SVTYPE=DEL;SVMETHOD=EMBL.DELLYv0.6.8;CHR2=chr9;END=130902117;CT=3to5;INSLEN=0;PE=26;MAPQ=37;SR=3;SRQ=0.978313;CONSENSUS=CCGCCTCGCGGGGGTGCCTCCCCCCCTGCGATGGGGGTCCTAAGGGCCAGGGGGGGAAGAGGCGGAGAGGGTGATAATAATTC; ADP=4.6006683375104425
chr9	136625194	SOC67665	.	<DEL>	.	PASS	SVTYPE=DEL; CHR2=chr9; END=136626287; ADP=20.532967032967033
chr9	137170179	SOC67669	.	<DEL>	.	PASS	SVTYPE=DEL; CHR2=chr9; END=137170204; ADP=0.7916666666666666
chr9	137690415	SOC67673	.	<DEL>	.	PASS	SVTYPE=DEL; CHR2=chr9; END=137690500; ADP=25.142857142857142
chr9	138193668	SOC67677	.	<DEL>	.	PASS	SVTYPE=DEL; CHR2=chr9; END=138193694; ADP=25.04
chr9	138479100	SOC67680-DEL00008004	.	<DEL>	.	PASS	SVTYPE=DEL; CHR2=chr9; END=138480200; ADP=19.76251137397634
chr9	138515388	SOC67681	.	<TAN>	.	PASS	SVTYPE=TAN; CHR2=chr9; END=138515447; ADP=69.05
chr9	139663608	DEL00008006	N	<DEL>	.	PASS	IMPRECISE;CIEND=-243,243;CIPOS=-243,243;SVTYPE=DEL;SVMETHOD=EMBL.DELLYv0.6.8;CHR2=chr9;END=139664147;CT=3to5;INSLEN=0;PE=3;MAPQ=60; ADP=2.3345724907063197
chr9	139869221	SOC67691	.	<DEL>	.	PASS	SVTYPE=DEL; CHR2=chr9; END=139869254; ADP=6.03125
chr9	140459742	DEL00008011	N	<DEL>	.	PASS	IMPRECISE;CIEND=-240,240;CIPOS=-240,240;SVTYPE=DEL;SVMETHOD=EMBL.DELLYv0.6.8;CHR2=chr9;END=140460229;CT=3to5;INSLEN=0;PE=5;MAPQ=29; ADP=21.68312757201646
chr9	140735604	DEL00008013	N	<DEL>	.	PASS	IMPRECISE;CIEND=-155,155;CIPOS=-155,155;SVTYPE=DEL;SVMETHOD=EMBL.DELLYv0.6.8;CHR2=chr9;END=140736701;CT=3to5;INSLEN=0;PE=4;MAPQ=37; ADP=3.397810218978102
chr8	626046	DEL00007321	N	<DEL>	.	PASS	IMPRECISE;CIEND=-212,212;CIPOS=-212,212;SVTYPE=DEL;SVMETHOD=EMBL.DELLYv0.6.8;CHR2=chr8;END=626494;CT=3to5;INSLEN=0;PE=7;MAPQ=29; ADP=24.619686800894854
chr8	1185579	DEL00007325	N	<DEL>	.	PASS	IMPRECISE;CIEND=-137,137;CIPOS=-137,137;SVTYPE=DEL;SVMETHOD=EMBL.DELLYv0.6.8;CHR2=chr8;END=1185962;CT=3to5;INSLEN=0;PE=9;MAPQ=36; ADP=17.706806282722514
chr8	1746468	DEL00007332	N	<DEL>	.	PASS	IMPRECISE;CIEND=-114,114;CIPOS=-114,114;SVTYPE=DEL;SVMETHOD=EMBL.DELLYv0.6.8;CHR2=chr8;END=1746913;CT=3to5;INSLEN=0;PE=11;MAPQ=37; ADP=24.123873873873872
chr8	2271860	SOC65835	.	<TAN>	.	PASS	SVTYPE=TAN; CHR2=chr8; END=2271976; ADP=113.7948717948718
chr8	2480474	DEL00007337	N	<DEL>	.	PASS	IMPRECISE;CIEND=-81,81;CIPOS=-81,81;SVTYPE=DEL;SVMETHOD=EMBL.DELLYv0.6.8;CHR2=chr8;END=2480897;CT=3to5;INSLEN=0;PE=12;MAPQ=60; ADP=4.8649289099526065
chr8	3485768	SOC65842	.	<DEL>	.	PASS	SVTYPE=DEL; CHR2=chr8; END=3485890; ADP=24.793388429752067
chr8	4222064	DEL00007342	N	<DEL>	.	PASS	PRECISE;CIEND=-57,57;CIPOS=-57,57;SVTYPE=DEL;SVMETHOD=EMBL.DELLYv0.6.8;CHR2=chr8;END=4222405;CT=3to5;INSLEN=0;PE=5;MAPQ=60;SR=10;SRQ=0.985714;CONSENSUS=TCTATTTTTAGTAATACAATTTCCTCTCTTGCTTTCTAGAAGACTCTACATTGTCAGTTAAAACATTTTTTAAAAAGATAATCAATATAATACACTGCCTGTTACTAAAATAATAACCAAATATTG; ADP=27.48235294117647
chr8	6109630	SOC65866	.	<DEL>	.	PASS	SVTYPE=DEL; CHR2=chr8; END=6109620; ADP=28.11111111111111
chr8	6539229	SOC65870	.	<TAN>	.	PASS	SVTYPE=TAN; CHR2=chr8; END=6539241; ADP=69.15384615384616
chr8	6587836	DEL00007347	N	<DEL>	.	PASS	PRECISE;CIEND=-120,120;CIPOS=-120,120;SVTYPE=DEL;SVMETHOD=EMBL.DELLYv0.6.8;CHR2=chr8;END=6588158;CT=3to5;INSLEN=0;PE=5;MAPQ=60;SR=17;SRQ=1;CONSENSUS=AAAAAACAGAAAATGTATATTTTTTAAATATCTCAGATAGATTTAAAGAAATTTTAAACATCCTAATCATAGTACTTTTGAAGCCCATTCATAGTACAACCTGTGAAGAGCCTCATGTACGCGCTAACTGGGTCCTGTCT; ADP=25.523364485981308
chr8	7942015	DEL00007350	N	<DEL>	.	PASS	IMPRECISE;CIEND=-296,296;CIPOS=-296,296;SVTYPE=DEL;SVMETHOD=EMBL.DELLYv0.6.8;CHR2=chr8;END=7950585;CT=3to5;INSLEN=0;PE=3;MAPQ=23; ADP=1.8715135955187303
chr8	11245558	SOC65889-DEL00007356	.	<DEL>	.	PASS	SVTYPE=DEL; CHR2=chr8; END=11247208; ADP=0.05579138872043663
chr8	13588207	SOC65897	.	<TAN>	.	PASS	SVTYPE=TAN; CHR2=chr8; END=13588229; ADP=79.30434782608695
chr8	13827286	SOC65902	.	<DEL>	.	PASS	SVTYPE=DEL; CHR2=chr8; END=13827357; ADP=28.914285714285715
chr8	16446782	SOC65913	.	<DEL>	.	PASS	SVTYPE=DEL; CHR2=chr8; END=16446763; ADP=9.777777777777779
chr8	17080239	SOC65920	.	<DEL>	.	PASS	SVTYPE=DEL; CHR2=chr8; END=17080265; ADP=21.36
chr8	18651451	SOC65929-DEL00007373	.	<DEL>	.	PASS	SVTYPE=DEL; CHR2=chr8; END=18652426; ADP=16.60574948665298
chr8	19055258	SOC65931	.	<DEL>	.	PASS	SVTYPE=DEL; CHR2=chr8; END=19055531; ADP=26.955882352941178
chr8	19495651	SOC65934	.	<DEL>	.	PASS	SVTYPE=DEL; CHR2=chr8; END=19495683; ADP=26.93548387096774
chr8	25066678	SOC65961-DEL00007390	.	<DEL>	.	PASS	SVTYPE=DEL; CHR2=chr8; END=25070653; ADP=24.624811273276297
chr8	25327221	SOC65963	.	<DEL>	.	PASS	SVTYPE=DEL; CHR2=chr8; END=25327279; ADP=6.315789473684211
chr8	31939316	SOC65995	.	<DEL>	.	PASS	SVTYPE=DEL; CHR2=chr8; END=31939289; ADP=2.6923076923076925
chr8	34426188	SOC66007	.	<DEL>	.	PASS	SVTYPE=DEL; CHR2=chr8; END=34426253; ADP=26.734375
chr8	37050879	SOC66015-DEL00007418	.	<DEL>	.	PASS	SVTYPE=DEL; CHR2=chr8; END=37051854; ADP=23.151950718685832
chr8	40469734	SOC66030-DEL00007430	.	<DEL>	.	PASS	SVTYPE=DEL; CHR2=chr8; END=40470384; ADP=25.129429892141758
chr8	41279344	DEL00007432	N	<DEL>	.	PASS	PRECISE;CIEND=-34,34;CIPOS=-34,34;SVTYPE=DEL;SVMETHOD=EMBL.DELLYv0.6.8;CHR2=chr8;END=41279668;CT=3to5;INSLEN=0;PE=8;MAPQ=60;SR=13;SRQ=0.9856;CONSENSUS=CAAATGAGTTCAAATAAATTCTTAGGGCCTTGATTTACTGTTAAAGCATTGGATTAGATTAACCTTAAAAGCCCCTTCAGTCCTAAAAACTCTCTAGTGGCTTCTGTTTCCAGTGGCTTCTGTTT; ADP=17.854489164086687
chr8	50523521	SOC66174	.	<DEL>	.	PASS	SVTYPE=DEL; CHR2=chr8; END=50523489; ADP=21.870967741935484
chr8	56676277	SOC66201	.	<DEL>	.	PASS	SVTYPE=DEL; CHR2=chr8; END=56676408; ADP=0.3923076923076923
chr8	59078464	DEL00007496	N	<DEL>	.	PASS	PRECISE;CIEND=-23,23;CIPOS=-23,23;SVTYPE=DEL;SVMETHOD=EMBL.DELLYv0.6.8;CHR2=chr8;END=59078801;CT=3to5;INSLEN=0;PE=11;MAPQ=60;SR=22;SRQ=0.914474;CONSENSUS=GCCGGGGATCAAGAAGTGTTTCCCTTCAGAAGGGCCAAGCTAACCAACAGTGTTTTCTCCCCAGTGATAGAAATTCTGCCACAATGGCCTTCAGTTCTGCATAAGAGCAGTGGAGGTGGGTGCAGGAGGACTGCTACAGGGAAGCCCTCTGT; ADP=9.181547619047619
chr8	60672194	SOC66226	.	<TAN>	.	PASS	SVTYPE=TAN; CHR2=chr8; END=60672266; ADP=79.41095890410959
chr8	61945872	SOC66232	.	<DEL>	.	PASS	SVTYPE=DEL; CHR2=chr8; END=61946022; ADP=27.93288590604027
chr8	68895542	SOC66249	.	<TAN>	.	PASS	SVTYPE=TAN; CHR2=chr8; END=68895541; ADP=72.0
chr8	72551418	DEL00007520	N	<DEL>	.	PASS	PRECISE;CIEND=-148,148;CIPOS=-148,148;SVTYPE=DEL;SVMETHOD=EMBL.DELLYv0.6.8;CHR2=chr8;END=72551753;CT=3to5;INSLEN=0;PE=6;MAPQ=60;SR=15;SRQ=1;CONSENSUS=GCTTGATAGTGAACAACCTCTTTATGTACAAAACCGTATTTGGTAGGCCTCATTGCTGGTAATAGTTTCACTATATCTTGATGGATATTTAAGCCACATTGATTTTTTGGTATGGGCTGTTTGGAAGGAATGTCCGAAGTAACTATA; ADP=9.218562874251496
chr8	73763370	SOC66276	.	<TAN>	.	PASS	SVTYPE=TAN; CHR2=chr8; END=73763456; ADP=84.47126436781609
chr8	75291380	SOC66286	.	<DEL>	.	PASS	SVTYPE=DEL; CHR2=chr8; END=75291384; ADP=25.666666666666668
chr8	82046277	DEL00007542	N	<DEL>	.	PASS	IMPRECISE;CIEND=-39,39;CIPOS=-39,39;SVTYPE=DEL;SVMETHOD=EMBL.DELLYv0.6.8;CHR2=chr8;END=82046678;CT=3to5;INSLEN=0;PE=5;MAPQ=37; ADP=14.1075
chr8	89351927	SOC66333	.	<DEL>	.	PASS	SVTYPE=DEL; CHR2=chr8; END=89352024; ADP=0.6666666666666666
chr8	91592347	SOC66340	.	<DEL>	.	PASS	SVTYPE=DEL; CHR2=chr8; END=91592378; ADP=22.7
chr8	91690706	SOC66341	.	<DEL>	.	PASS	SVTYPE=DEL; CHR2=chr8; END=91690734; ADP=28.703703703703702
chr8	98595409	DEL00007578	N	<DEL>	.	PASS	PRECISE;CIEND=-45,45;CIPOS=-45,45;SVTYPE=DEL;SVMETHOD=EMBL.DELLYv0.6.8;CHR2=chr8;END=98595749;CT=3to5;INSLEN=0;PE=11;MAPQ=60;SR=14;SRQ=1;CONSENSUS=GCTTGAGCCCAAAAGTTCAAGACCAGCCTGGGCAACATGACAAGACCCCTTTCTACAAAAAAAATAATAAATTTTTAAATGCATATGAACCAGTGCAAGATGTCACCAAATCACACATAGGTAAAAGACTAATTCAA; ADP=17.89085545722714
chr8	106670534	DEL00007595	N	<DEL>	.	PASS	PRECISE;CIEND=-22,22;CIPOS=-22,22;SVTYPE=DEL;SVMETHOD=EMBL.DELLYv0.6.8;CHR2=chr8;END=106670855;CT=3to5;INSLEN=0;PE=6;MAPQ=60;SR=15;SRQ=1;CONSENSUS=TCCTTTGCTTTTGTATTTCAGTGACCTTTGAATCTTATTGACCCCAGTCAGTCTTTAGAAATCAAAGCAGACTGCATCACTAGATTTTCCTGTACCTTCAGTCTATCTGTTATCTTCTTGACTGTCTAACCA; ADP=25.446875
chr8	107021577	SOC66400	.	<DEL>	.	PASS	SVTYPE=DEL; CHR2=chr8; END=107021633; ADP=21.01818181818182
chr8	108120234	DEL00007602	N	<DEL>	.	PASS	PRECISE;CIEND=-174,174;CIPOS=-174,174;SVTYPE=DEL;SVMETHOD=EMBL.DELLYv0.6.8;CHR2=chr8;END=108120558;CT=3to5;INSLEN=0;PE=6;MAPQ=60;SR=7;SRQ=0.953846;CONSENSUS=AGCCAAATGCAGGTGGAGCCAATGAACACCAGAAAAGGACTATGCTGGGTAAGAATGCATGAACATTGGAAAAGCCAGAGGAAGTGGGGGAAAGACGTCTCCAGATTCTGCTGTGGT; ADP=9.863777089783282
chr8	109545372	SOC66408	.	<TAN>	.	PASS	SVTYPE=TAN; CHR2=chr8; END=109545371; ADP=70.5
chr8	112294051	SOC66420-DEL00007614	.	<DEL>	.	PASS	SVTYPE=DEL; CHR2=chr8; END=112297140; ADP=0.016191709844559584
chr8	113225862	DEL00007617	N	<DEL>	.	PASS	PRECISE;CIEND=-47,47;CIPOS=-47,47;SVTYPE=DEL;SVMETHOD=EMBL.DELLYv0.6.8;CHR2=chr8;END=113226206;CT=3to5;INSLEN=0;PE=11;MAPQ=60;SR=10;SRQ=0.986667;CONSENSUS=ACACTCTGAGGGGGGGAATGAAAAATTAAAATCACACTTCTGATAATATCTAACTACTACTTACACTTTATTTTTTGATTGAAGATATTTATGTTTGTATGCGTGTGTATTTGGGAGATACAAAAAAGAGAGACA; ADP=17.79008746355685
chr8	116488233	DEL00007626	N	<DEL>	.	PASS	PRECISE;CIEND=-283,283;CIPOS=-283,283;SVTYPE=DEL;SVMETHOD=EMBL.DELLYv0.6.8;CHR2=chr8;END=116488563;CT=3to5;INSLEN=0;PE=3;MAPQ=60;SR=18;SRQ=1;CONSENSUS=ACAGCAAACTAAATTGTAAATTATCAAATATACAACATGCTTTACCAAAAAGAGGTGTTCAGAAAATATACTTTCTATTTGTTTAAGTGCAAGTAAAATCAGCATAAAATGTTGAACCTGACTCATAAGTAACTAT; ADP=8.109422492401215
chr8	121534130	DEL00007643	N	<DEL>	.	PASS	IMPRECISE;CIEND=-73,73;CIPOS=-73,73;SVTYPE=DEL;SVMETHOD=EMBL.DELLYv0.6.8;CHR2=chr8;END=121534542;CT=3to5;INSLEN=0;PE=5;MAPQ=60; ADP=16.931873479318735
chr8	124670706	SOC66463	.	<TAN>	.	PASS	SVTYPE=TAN; CHR2=chr8; END=124670724; ADP=69.36842105263158
chr8	132558214	SOC66500	.	<DEL>	.	PASS	SVTYPE=DEL; CHR2=chr8; END=132558255; ADP=23.45
chr8	135476988	DEL00007677	N	<DEL>	.	PASS	IMPRECISE;CIEND=-118,118;CIPOS=-118,118;SVTYPE=DEL;SVMETHOD=EMBL.DELLYv0.6.8;CHR2=chr8;END=135478051;CT=3to5;INSLEN=0;PE=9;MAPQ=37; ADP=24.961393596986817
chr8	137716829	DEL00007682	N	<DEL>	.	PASS	PRECISE;CIEND=-54,54;CIPOS=-54,54;SVTYPE=DEL;SVMETHOD=EMBL.DELLYv0.6.8;CHR2=chr8;END=137717156;CT=3to5;INSLEN=0;PE=6;MAPQ=60;SR=16;SRQ=1;CONSENSUS=GAAAAGGACAAAAACTTATGCATAGCATACTTTGGGTTGGAGCTTCTTGATCTAGTAAAGATAGAAATGAATAATTCCTTTTTTATTAATAGTGAGATTAATGGAATAAGAGAAGCCTAAGGCTGGCCT; ADP=8.085889570552148
chr8	138348309	SOC66525+null	.	<CVD>	.	PASS	SVTYPE=CVD; CHR2=chr8; START=138349693; END=138349919; ADP=61.26431718061674
chr8	138860458	DEL00007687	N	<DEL>	.	PASS	IMPRECISE;CIEND=-114,114;CIPOS=-114,114;SVTYPE=DEL;SVMETHOD=EMBL.DELLYv0.6.8;CHR2=chr8;END=138860871;CT=3to5;INSLEN=0;PE=6;MAPQ=60; ADP=25.968446601941746
chr8	139542618	SOC66531	.	<TAN>	.	PASS	SVTYPE=TAN; CHR2=chr8; END=139542691; ADP=69.82432432432432
chr8	139689760	SOC66534	.	<DEL>	.	PASS	SVTYPE=DEL; CHR2=chr8; END=139689750; ADP=20.555555555555557
chr8	140475269	DEL00007691	N	<DEL>	.	PASS	PRECISE;CIEND=-139,139;CIPOS=-139,139;SVTYPE=DEL;SVMETHOD=EMBL.DELLYv0.6.8;CHR2=chr8;END=140475602;CT=3to5;INSLEN=0;PE=5;MAPQ=29;SR=9;SRQ=1;CONSENSUS=TCACCCTAGAGAAAAGCCTCCACGTTGGGCACCAGATGTAGGGGTGGGTTGCCCCTACAAGAAAACCATAAGGAGAATACGACTTGAGTCAGCTAGGCAAGATGGGGGAAAAAATGAATGAGATAAAGTC; ADP=16.46385542168675
chr8	140760086	DEL00007692	N	<DEL>	.	PASS	IMPRECISE;CIEND=-76,76;CIPOS=-76,76;SVTYPE=DEL;SVMETHOD=EMBL.DELLYv0.6.8;CHR2=chr8;END=140760407;CT=3to5;INSLEN=0;PE=4;MAPQ=60; ADP=15.940625
chr8	142398327	SOC66550	.	<DEL>	.	PASS	SVTYPE=DEL; CHR2=chr8; END=142398401; ADP=22.753424657534246
chr8	143365073	DEL00007701	N	<DEL>	.	PASS	IMPRECISE;CIEND=-283,283;CIPOS=-283,283;SVTYPE=DEL;SVMETHOD=EMBL.DELLYv0.6.8;CHR2=chr8;END=143365573;CT=3to5;INSLEN=0;PE=3;MAPQ=60; ADP=23.723446893787575
chr8	144390130	DEL00007707	N	<DEL>	.	PASS	IMPRECISE;CIEND=-228,228;CIPOS=-228,228;SVTYPE=DEL;SVMETHOD=EMBL.DELLYv0.6.8;CHR2=chr8;END=144390607;CT=3to5;INSLEN=0;PE=10;MAPQ=57; ADP=11.207983193277311
chr8	144603554	SOC66565	.	<DEL>	.	PASS	SVTYPE=DEL; CHR2=chr8; END=144603620; ADP=2.6615384615384614
chr8	144700484	SOC66566-DEL00007709	.	<DEL>	.	PASS	SVTYPE=DEL; CHR2=chr8; END=144714693; ADP=24.71121903153153
chr8	145276940	SOC66570	.	<DEL>	.	PASS	SVTYPE=DEL; CHR2=chr8; END=145276982; ADP=22.878048780487806
chr19	423171	DEL00003227	N	<DEL>	.	PASS	IMPRECISE;CIEND=-9,9;CIPOS=-9,9;SVTYPE=DEL;SVMETHOD=EMBL.DELLYv0.6.8;CHR2=chr19;END=423592;CT=3to5;INSLEN=0;PE=23;MAPQ=37; ADP=23.173809523809524
chr19	431204	DEL00003228	N	<DEL>	.	PASS	IMPRECISE;CIEND=-305,305;CIPOS=-305,305;SVTYPE=DEL;SVMETHOD=EMBL.DELLYv0.6.8;CHR2=chr19;END=431731;CT=3to5;INSLEN=0;PE=3;MAPQ=29; ADP=25.684410646387832
chr19	603380	SOC37308	.	<TAN>	.	PASS	SVTYPE=TAN; CHR2=chr19; END=602988; ADP=72.45547073791349
chr19	786550	SOC37310	.	<DEL>	.	PASS	SVTYPE=DEL; CHR2=chr19; END=786696; ADP=23.93793103448276
chr19	835421	SOC37311	.	<TAN>	.	PASS	SVTYPE=TAN; CHR2=chr19; END=835547; ADP=70.49606299212599
chr19	1029120	DEL00003234	N	<DEL>	.	PASS	IMPRECISE;CIEND=-76,76;CIPOS=-76,76;SVTYPE=DEL;SVMETHOD=EMBL.DELLYv0.6.8;CHR2=chr19;END=1029507;CT=3to5;INSLEN=0;PE=17;MAPQ=60; ADP=28.487046632124354
chr19	1051370	SOC37314	.	<DEL>	.	PASS	SVTYPE=DEL; CHR2=chr19; END=1051420; ADP=23.020408163265305
chr19	1142115	SOC37315	.	<TAN>	.	PASS	SVTYPE=TAN; CHR2=chr19; END=1142274; ADP=78.6
chr19	1311247	SOC3683+SOC3681	.	<IVD>	.	PASS	SVTYPE=IVD; CHR2=chr1; START=174045715; END=233255186; ADP=-20.706421009800593
chr19	1311247	SOC19928+SOC19927	.	<IVD>	.	PASS	SVTYPE=IVD; CHR2=chr11; START=189435; END=93571816; ADP=3.8893986233934363
chr19	1967751	DEL00003235	N	<DEL>	.	PASS	IMPRECISE;CIEND=-254,254;CIPOS=-254,254;SVTYPE=DEL;SVMETHOD=EMBL.DELLYv0.6.8;CHR2=chr19;END=1968287;CT=3to5;INSLEN=0;PE=4;MAPQ=60; ADP=21.27289719626168
chr19	2347260	DEL00003237	N	<DEL>	.	PASS	IMPRECISE;CIEND=-205,205;CIPOS=-205,205;SVTYPE=DEL;SVMETHOD=EMBL.DELLYv0.6.8;CHR2=chr19;END=2347711;CT=3to5;INSLEN=0;PE=8;MAPQ=60; ADP=16.40888888888889
chr19	2712986	DEL00003238	N	<DEL>	.	PASS	IMPRECISE;CIEND=-190,190;CIPOS=-190,190;SVTYPE=DEL;SVMETHOD=EMBL.DELLYv0.6.8;CHR2=chr19;END=2713422;CT=3to5;INSLEN=0;PE=4;MAPQ=60; ADP=28.124137931034483
chr19	3173307	DEL00003240	N	<DEL>	.	PASS	IMPRECISE;CIEND=-45,45;CIPOS=-45,45;SVTYPE=DEL;SVMETHOD=EMBL.DELLYv0.6.8;CHR2=chr19;END=3175779;CT=3to5;INSLEN=0;PE=17;MAPQ=37; ADP=14.653986240388507
chr19	3174335	DEL00003241	N	<DEL>	.	PASS	IMPRECISE;CIEND=-117,117;CIPOS=-117,117;SVTYPE=DEL;SVMETHOD=EMBL.DELLYv0.6.8;CHR2=chr19;END=3175845;CT=3to5;INSLEN=0;PE=6;MAPQ=37; ADP=18.25579854208085
chr19	5787196	SOC37353	.	<TAN>	.	PASS	SVTYPE=TAN; CHR2=chr19; END=5787256; ADP=73.06557377049181
chr19	5828939	SOC37354	.	<DEL>	.	PASS	SVTYPE=DEL; CHR2=chr19; END=5828966; ADP=26.884615384615383
chr19	7515908	SOC37365	.	<TAN>	.	PASS	SVTYPE=TAN; CHR2=chr19; END=7515671; ADP=131.32773109243698
chr19	11517485	SOC37391-DEL00003257	.	<DEL>	.	PASS	SVTYPE=DEL; CHR2=chr19; END=11518623; ADP=20.49076517150396
chr19	15046391	SOC37413-DEL00003269	.	<DEL>	.	PASS	SVTYPE=DEL; CHR2=chr19; END=15049478; ADP=0.013933895009721323
chr19	19258018	SOC37449	.	<DEL>	.	PASS	SVTYPE=DEL; CHR2=chr19; END=19258293; ADP=0.5072992700729927
chr19	20595796	DEL00003284	N	<DEL>	.	PASS	IMPRECISE;CIEND=-97,97;CIPOS=-97,97;SVTYPE=DEL;SVMETHOD=EMBL.DELLYv0.6.8;CHR2=chr19;END=20717970;CT=3to5;INSLEN=0;PE=9;MAPQ=37; ADP=25.15642572417801
chr19	21075216	SOC37460	.	<TAN>	.	PASS	SVTYPE=TAN; CHR2=chr19; END=21075228; ADP=78.07692307692308
chr19	23465169	DEL00003297	N	<DEL>	.	PASS	IMPRECISE;CIEND=-49,49;CIPOS=-49,49;SVTYPE=DEL;SVMETHOD=EMBL.DELLYv0.6.8;CHR2=chr19;END=23466793;CT=3to5;INSLEN=0;PE=25;MAPQ=37; ADP=25.624768946395562
chr19	23986393	SOC37482-DEL00003299	.	<DEL>	.	PASS	SVTYPE=DEL; CHR2=chr19; END=23986717; ADP=4.6006191950464395
chr19	31980498	SOC37552	.	<DEL>	.	PASS	SVTYPE=DEL; CHR2=chr19; END=31980548; ADP=26.428571428571427
chr19	34882958	SOC37574	.	<TAN>	.	PASS	SVTYPE=TAN; CHR2=chr19; END=34882743; ADP=70.51388888888889
chr19	34882766	SOC37571+SOC37567	.	<DUP>	.	PASS	SVTYPE=DUP; CHR2=chr19; START=34882915; END=34883177; ADP=67.28136882129277
chr19	34882885	SOC37569	.	<TAN>	.	PASS	SVTYPE=TAN; CHR2=chr19; END=34883180; ADP=69.51351351351352
chr19	34882958	SOC37575+SOC37576	.	<DUP>	.	PASS	SVTYPE=DUP; CHR2=chr19; START=34883465; END=34883502; ADP=69.55263157894737
chr19	38321381	SOC37599	.	<DEL>	.	PASS	SVTYPE=DEL; CHR2=chr19; END=38321410; ADP=18.964285714285715
chr19	41386668	SOC37618	.	<DEL>	.	PASS	SVTYPE=DEL; CHR2=chr19; END=41386718; ADP=2.142857142857143
chr19	41925651	SOC37620	.	<DEL>	.	PASS	SVTYPE=DEL; CHR2=chr19; END=41925676; ADP=8.458333333333334
chr19	42875029	SOC37628+SOC37625	.	<CVD>	.	PASS	SVTYPE=CVD; CHR2=chr19; START=44045489; END=49466237; ADP=50.05088761719091
chr19	42875031	SOC38594+SOC38590	.	<IVD>	.	PASS	SVTYPE=IVD; CHR2=chr5; START=82807062; END=175300080; ADP=5.760921708048042
chr19	42874990	SOC22688+SOC22689	.	<CID>	.	PASS	SVTYPE=CID; CHR2=chr12; START=12181330; END=89800841; ADP=-5.202615136255946
chr19	42875030	SOC37841+SOC37835	.	<IVD>	.	PASS	SVTYPE=IVD; CHR2=chr2; START=70578228; END=74195946; ADP=51.53532294796804
chr19	44645561	SOC37636	.	<DEL>	.	PASS	SVTYPE=DEL; CHR2=chr19; END=44645603; ADP=2.8292682926829267
chr19	46545395	SOC37644	.	<DEL>	.	PASS	SVTYPE=DEL; CHR2=chr19; END=46545358; ADP=10.444444444444445
chr19	49889475	SOC37659	.	<DEL>	.	PASS	SVTYPE=DEL; CHR2=chr19; END=49889800; ADP=19.700617283950617
chr19	52175937	DEL00003401	N	<DEL>	.	PASS	PRECISE;CIEND=-14,14;CIPOS=-14,14;SVTYPE=DEL;SVMETHOD=EMBL.DELLYv0.6.8;CHR2=chr19;END=52177522;CT=3to5;INSLEN=0;PE=25;MAPQ=37;SR=28;SRQ=0.988957;CONSENSUS=AGCCATTCATGAGGCACCCACTCCCATAACCCAAACATCTCCCATTAGGTTCCATCTCTAATACTGGATAAAATTTCTTAATTTTCAACCTTTCAAGAGTTCAATAATATTTTTGTTTCAGATCTCCATCTTAACAACTAAGTGATCAGAAAATATACTTTTT; ADP=27.920454545454547
chr19	53616479	DEL00003412	N	<DEL>	.	PASS	PRECISE;CIEND=-19,19;CIPOS=-19,19;SVTYPE=DEL;SVMETHOD=EMBL.DELLYv0.6.8;CHR2=chr19;END=53616798;CT=3to5;INSLEN=0;PE=6;MAPQ=60;SR=9;SRQ=1;CONSENSUS=AAGATGAAACTAGTAGTGGCTTAAACAAATGACACTGGACTTTAAAAACCGAGGCATTACAGCAGTGTAAAGCAAAAAAAGAACAAACGAAAAAAAACCAAGGCATCATTCAGCTTCA; ADP=28.78301886792453
chr19	53917766	SOC38602+SOC38601	.	<IVD>	.	PASS	SVTYPE=IVD; CHR2=chr5; START=60627524; END=172233665; ADP=13.90012946599301
chr19	53917770	SOC38725+SOC38722	.	<CID>	.	PASS	SVTYPE=CID; CHR2=chr6; START=13692760; END=40381092; ADP=51.40356372202041
chr19	53917766	SOC38126+SOC38125	.	<IVD>	.	PASS	SVTYPE=IVD; CHR2=chr20; START=35470280; END=46070907; ADP=51.439706496633974
chr19	53917770	SOC38865+SOC38863	.	<CID>	.	PASS	SVTYPE=CID; CHR2=chr7; START=3985533; END=23451625; ADP=51.91511588894598
chr19	53917770	SOC3805+SOC3783	.	<IVD>	.	PASS	SVTYPE=IVD; CHR2=chr1; START=78240003; END=93905417; ADP=52.939853684054974
chr19	53917770	SOC37692+SOC37684	.	<CVD>	.	PASS	SVTYPE=CVD; CHR2=chr19; START=7696286; END=12109168; ADP=49.787528697225824
chr19	53917770	SOC39166+SOC39163	.	<IVD>	.	PASS	SVTYPE=IVD; CHR2=chr9; START=4240196; END=4416836; ADP=53.259950974009435
chr19	53917770	SOC30743+SOC30724	.	<IVD>	.	PASS	SVTYPE=IVD; CHR2=chr16; START=67035000; END=69043001; ADP=50.47921316811438
chr19	54424865	DEL00003414	N	<DEL>	.	PASS	IMPRECISE;CIEND=-196,196;CIPOS=-196,196;SVTYPE=DEL;SVMETHOD=EMBL.DELLYv0.6.8;CHR2=chr19;END=54425311;CT=3to5;INSLEN=0;PE=11;MAPQ=60; ADP=22.307865168539326
chr19	54425682	DEL00003415	N	<DEL>	.	PASS	IMPRECISE;CIEND=-296,296;CIPOS=-296,296;SVTYPE=DEL;SVMETHOD=EMBL.DELLYv0.6.8;CHR2=chr19;END=54426229;CT=3to5;INSLEN=0;PE=4;MAPQ=45; ADP=26.864468864468865
chr19	56389841	SOC37742+SOC37743	.	<CIV>	.	PASS	SVTYPE=CIV; CHR2=chr19; END=56389876; ADP=7.444444444444445
chr19	57207912	SOC37749	.	<DEL>	.	PASS	SVTYPE=DEL; CHR2=chr19; END=57207945; ADP=23.125
chr7	206818	DEL00006844	N	<DEL>	.	PASS	IMPRECISE;CIEND=-214,214;CIPOS=-214,214;SVTYPE=DEL;SVMETHOD=EMBL.DELLYv0.6.8;CHR2=chr7;END=207251;CT=3to5;INSLEN=0;PE=3;MAPQ=60; ADP=23.35185185185185
chr7	215946	DEL00006845	N	<DEL>	.	PASS	IMPRECISE;CIEND=-233,233;CIPOS=-233,233;SVTYPE=DEL;SVMETHOD=EMBL.DELLYv0.6.8;CHR2=chr7;END=216427;CT=3to5;INSLEN=0;PE=4;MAPQ=29; ADP=11.408333333333333
chr7	217387	SOC63916	.	<TAN>	.	PASS	SVTYPE=TAN; CHR2=chr7; END=217428; ADP=72.9047619047619
chr7	224268	DEL00006846	N	<DEL>	.	PASS	IMPRECISE;CIEND=-125,125;CIPOS=-125,125;SVTYPE=DEL;SVMETHOD=EMBL.DELLYv0.6.8;CHR2=chr7;END=225965;CT=3to5;INSLEN=0;PE=21;MAPQ=37; ADP=1.8007075471698113
chr7	533843	SOC63921	.	<DEL>	.	PASS	SVTYPE=DEL; CHR2=chr7; END=533819; ADP=25.304347826086957
chr7	1306410	SOC63932	.	<TAN>	.	PASS	SVTYPE=TAN; CHR2=chr7; END=1306390; ADP=73.33333333333333
chr7	1856043	DEL00006857	N	<DEL>	.	PASS	PRECISE;CIEND=-86,86;CIPOS=-86,86;SVTYPE=DEL;SVMETHOD=EMBL.DELLYv0.6.8;CHR2=chr7;END=1863577;CT=3to5;INSLEN=0;PE=9;MAPQ=37;SR=12;SRQ=1;CONSENSUS=ACCTGGACAGGGGTAGATGCGTCCTCAACCCTGCCAGGCCTTATTCCAGGTCACCTAAAGGGACTGAGGCTCTGTGTGGGGAGAGGAAAGGAGCCCTCGGGGGAAGTTATGCTGGGAGCCCATTTGTGGGGGGAC; ADP=23.592725341829283
chr7	1944153	DEL00006858	N	<DEL>	.	PASS	IMPRECISE;CIEND=-106,106;CIPOS=-106,106;SVTYPE=DEL;SVMETHOD=EMBL.DELLYv0.6.8;CHR2=chr7;END=1944981;CT=3to5;INSLEN=0;PE=7;MAPQ=23; ADP=27.368802902055624
chr7	2139262	SOC63940	.	<DEL>	.	PASS	SVTYPE=DEL; CHR2=chr7; END=2139236; ADP=26.04
chr7	2417155	DEL00006860	N	<DEL>	.	PASS	IMPRECISE;CIEND=-223,223;CIPOS=-223,223;SVTYPE=DEL;SVMETHOD=EMBL.DELLYv0.6.8;CHR2=chr7;END=2417813;CT=3to5;INSLEN=0;PE=3;MAPQ=37; ADP=22.32267884322679
chr7	13022101	SOC64006-DEL00006876	.	<DEL>	.	PASS	SVTYPE=DEL; CHR2=chr7; END=13028551; ADP=27.125600868351682
chr7	13663189	SOC64008-DEL00006877	.	<DEL>	.	PASS	SVTYPE=DEL; CHR2=chr7; END=13663456; ADP=7.131578947368421
chr7	14251685	DEL00006878	N	<DEL>	.	PASS	IMPRECISE;CIEND=-258,258;CIPOS=-258,258;SVTYPE=DEL;SVMETHOD=EMBL.DELLYv0.6.8;CHR2=chr7;END=14252165;CT=3to5;INSLEN=0;PE=3;MAPQ=55; ADP=24.258872651356995
chr7	14910434	DEL00006881	N	<DEL>	.	PASS	PRECISE;CIEND=-113,113;CIPOS=-113,113;SVTYPE=DEL;SVMETHOD=EMBL.DELLYv0.6.8;CHR2=chr7;END=14910753;CT=3to5;INSLEN=0;PE=4;MAPQ=60;SR=11;SRQ=0.98705;CONSENSUS=GAGCCGAGATAGTACCACTACACTCCAGCCTGGGTGACAGACCGAGACTTTGTCTTAAAAAAAAGAAAATTAACAAATAATAACTATATATTTATGGGGTAAAATGTGATGTTTTGGTACACATATACACTGTAGAATG; ADP=5.113207547169812
chr7	14987176	SOC64020	.	<DEL>	.	PASS	SVTYPE=DEL; CHR2=chr7; END=14987216; ADP=23.17948717948718
chr7	15885449	SOC64027-DEL00006884	.	<DEL>	.	PASS	SVTYPE=DEL; CHR2=chr7; END=15885867; ADP=27.940047961630697
chr7	16843873	SOC64034	.	<DEL>	.	PASS	SVTYPE=DEL; CHR2=chr7; END=16843902; ADP=25.535714285714285
chr7	19546797	SOC64048	.	<DEL>	.	PASS	SVTYPE=DEL; CHR2=chr7; END=19546773; ADP=25.304347826086957
chr7	21943258	SOC64061	.	<TAN>	.	PASS	SVTYPE=TAN; CHR2=chr7; END=21943288; ADP=70.74193548387096
chr7	24038161	SOC64072-DEL00006901	.	<DEL>	.	PASS	SVTYPE=DEL; CHR2=chr7; END=24040071; ADP=25.980094290204296
chr7	24153623	SOC64074	.	<DEL>	.	PASS	SVTYPE=DEL; CHR2=chr7; END=24153633; ADP=25.11111111111111
chr7	135458174	SOC64724	.	<DEL>	.	PASS	SVTYPE=DEL; CHR2=chr7; END=24701203; ADP=12.263750642510354
chr7	28574315	DEL00006922	N	<DEL>	.	PASS	IMPRECISE;CIEND=-5,5;CIPOS=-5,5;SVTYPE=DEL;SVMETHOD=EMBL.DELLYv0.6.8;CHR2=chr7;END=28575128;CT=3to5;INSLEN=0;PE=37;MAPQ=37; ADP=1.2352216748768472
chr7	29198129	SOC64106	.	<DEL>	.	PASS	SVTYPE=DEL; CHR2=chr7; END=29198156; ADP=28.26923076923077
chr7	29550780	SOC64107	.	<TAN>	.	PASS	SVTYPE=TAN; CHR2=chr7; END=29550806; ADP=74.48148148148148
chr7	31926491	SOC64119	.	<TAN>	.	PASS	SVTYPE=TAN; CHR2=chr7; END=31926383; ADP=122.44036697247707
chr7	32128336	SOC64120	.	<DEL>	.	PASS	SVTYPE=DEL; CHR2=chr7; END=32128360; ADP=2.3043478260869565
chr7	32571038	SOC64126	.	<TAN>	.	PASS	SVTYPE=TAN; CHR2=chr7; END=32571009; ADP=76.5
chr7	33898856	DEL00006938	N	<DEL>	.	PASS	PRECISE;CIEND=-52,52;CIPOS=-52,52;SVTYPE=DEL;SVMETHOD=EMBL.DELLYv0.6.8;CHR2=chr7;END=33899188;CT=3to5;INSLEN=0;PE=18;MAPQ=60;SR=20;SRQ=0.975172;CONSENSUS=AGCCTTGACTTTTCATCATTATTCCCCACTTCTCTTTAGTCTATGGGAAGATGAAGAATAGGATTGAGCCTGGCTTTCTAAGCAAAAGCAGTGAGCAGGGGCCTGGGCACATGTGATATGTACAGTAACTACTTTTCACATGAGT; ADP=5.552870090634441
chr7	36352672	SOC64146	.	<DEL>	.	PASS	SVTYPE=DEL; CHR2=chr7; END=36352758; ADP=24.50588235294118
chr7	37998507	SOC64153-DEL00006948	.	<DEL>	.	PASS	SVTYPE=DEL; CHR2=chr7; END=37998823; ADP=6.768253968253968
chr7	38508472	DEL00006951	N	<DEL>	.	PASS	PRECISE;CIEND=-107,107;CIPOS=-107,107;SVTYPE=DEL;SVMETHOD=EMBL.DELLYv0.6.8;CHR2=chr7;END=38508801;CT=3to5;INSLEN=0;PE=6;MAPQ=60;SR=13;SRQ=1;CONSENSUS=TATAAGAGCATATTCCGATGTGACCCTGGCTTGTAAAAACTTAATGTAACCAGCAGTAGAACATACAGACACAGAGTACCAGCATACCAGGCTCTTGATTCTGATATTATCTGCTTAAAAGTTT; ADP=23.307926829268293
chr7	40060695	SOC64163	.	<DEL>	.	PASS	SVTYPE=DEL; CHR2=chr7; END=40060722; ADP=5.1923076923076925
chr7	44663100	SOC64188	.	<TAN>	.	PASS	SVTYPE=TAN; CHR2=chr7; END=44663212; ADP=127.61946902654867
chr7	47219078	SOC64200	.	<DEL>	.	PASS	SVTYPE=DEL; CHR2=chr7; END=47219175; ADP=20.729166666666668
chr7	48012292	SOC64203	.	<DEL>	.	PASS	SVTYPE=DEL; CHR2=chr7; END=48012339; ADP=0.3695652173913043
chr7	49264361	SOC64206	.	<DEL>	.	PASS	SVTYPE=DEL; CHR2=chr7; END=49264339; ADP=25.571428571428573
chr7	51081675	SOC64220	.	<DEL>	.	PASS	SVTYPE=DEL; CHR2=chr7; END=51081734; ADP=1.4655172413793103
chr7	53376029	SOC64234	.	<DEL>	.	PASS	SVTYPE=DEL; CHR2=chr7; END=53376080; ADP=2.06
chr7	54253029	SOC64241	.	<DEL>	.	PASS	SVTYPE=DEL; CHR2=chr7; END=54253066; ADP=25.916666666666668
chr7	54817064	SOC64248	.	<TAN>	.	PASS	SVTYPE=TAN; CHR2=chr7; END=54817148; ADP=93.81176470588235
chr7	55676884	DEL00007001	N	<DEL>	.	PASS	PRECISE;CIEND=-83,83;CIPOS=-83,83;SVTYPE=DEL;SVMETHOD=EMBL.DELLYv0.6.8;CHR2=chr7;END=55677790;CT=3to5;INSLEN=0;PE=13;MAPQ=23;SR=11;SRQ=1;CONSENSUS=ATCTCTCATGAAGTTTCTTCTTCTGATAAACAGATATATAAAAGATGTTTTAAGAGAATGCAAGTAGTTACCTCATTTGTAAGAATATAAGTTGTCCAGTGATTCAGAACAATGATGTTCACTGTTCTTAAT; ADP=26.80331491712707
chr7	55971770	SOC64256-DEL00007002	.	<DEL>	.	PASS	SVTYPE=DEL; CHR2=chr7; END=55972135; ADP=18.467032967032967
chr7	56742258	SOC64260	.	<DEL>	.	PASS	SVTYPE=DEL; CHR2=chr7; END=56742285; ADP=13.192307692307692
chr7	56761980	SOC64262-DEL00007004	.	<DEL>	.	PASS	SVTYPE=DEL; CHR2=chr7; END=56769948; ADP=26.14836199322204
chr7	57568838	DEL00007009	N	<DEL>	.	PASS	PRECISE;CIEND=-59,59;CIPOS=-59,59;SVTYPE=DEL;SVMETHOD=EMBL.DELLYv0.6.8;CHR2=chr7;END=57569178;CT=3to5;INSLEN=0;PE=11;MAPQ=60;SR=10;SRQ=1;CONSENSUS=CAAATTTGAAATAGAAAAAACAATTATGATCAGATATTTTCTGATATCTCAATTATGTAATTAAAACTTTATATTCTCCAAGCCTTTAAGGCAATGTTTCCTAACCACCCTGTGTTTCAGAATTTGCTT; ADP=4.988200589970502
chr7	64315824	DEL00007053	N	<DEL>	.	PASS	PRECISE;CIEND=-59,59;CIPOS=-59,59;SVTYPE=DEL;SVMETHOD=EMBL.DELLYv0.6.8;CHR2=chr7;END=64318076;CT=3to5;INSLEN=0;PE=28;MAPQ=37;SR=22;SRQ=1;CONSENSUS=AGAGACGCTTAAATGTCAACAAAATTTCATAATACATACATGAATGAGATAAAGTCTTCTTAGTTAAGAATTTTATTTTATCAGTAAATTTAGAGAAGAATTAAAAAAAAACAGTGCTTTGGGCAAAATAACAGTGGCACATCAG; ADP=11.876055086628165
chr7	64389505	SOC64376	.	<DEL>	.	PASS	SVTYPE=DEL; CHR2=chr7; END=64389513; ADP=8.571428571428571
chr7	64853214	SOC64379	.	<DEL>	.	PASS	SVTYPE=DEL; CHR2=chr7; END=64853266; ADP=2.9215686274509802
chr7	65857660	DEL00007058	N	<DEL>	.	PASS	IMPRECISE;CIEND=-80,80;CIPOS=-80,80;SVTYPE=DEL;SVMETHOD=EMBL.DELLYv0.6.8;CHR2=chr7;END=65860104;CT=3to5;INSLEN=0;PE=15;MAPQ=37; ADP=12.501841997544004
chr7	66625495	SOC64394	.	<DEL>	.	PASS	SVTYPE=DEL; CHR2=chr7; END=66625528; ADP=24.03125
chr7	68462083	DEL00007063	N	<DEL>	.	PASS	PRECISE;CIEND=-255,255;CIPOS=-255,255;SVTYPE=DEL;SVMETHOD=EMBL.DELLYv0.6.8;CHR2=chr7;END=68462403;CT=3to5;INSLEN=0;PE=5;MAPQ=60;SR=10;SRQ=1;CONSENSUS=CCCACAAAGACTTATATAGGAGGACAGGAAACAAATCCCCACGGTAACCGATAAAAAGAAACCCAAAGCCATCACTTACCGGGGGAAATGGCTTCCAATGCTGGTTCCTTAAAGAATGAACAAGAA; ADP=5.4858934169279
chr7	69996120	SOC64429	.	<TAN>	.	PASS	SVTYPE=TAN; CHR2=chr7; END=69996170; ADP=77.37254901960785
chr7	72270265	DEL00007067	N	<DEL>	.	PASS	PRECISE;CIEND=-129,129;CIPOS=-129,129;SVTYPE=DEL;SVMETHOD=EMBL.DELLYv0.6.8;CHR2=chr7;END=72275846;CT=3to5;INSLEN=0;PE=23;MAPQ=37;SR=7;SRQ=1;CONSENSUS=AGGAATACGAAAAGGAGCCATGCAGTGGGCTCCAAATCCACGGGTGGCTGCCTGAATGATCTACCCGCCTCAGCCTCCCAAAGTGCTGGGATTACAGGCGTGAGCCAC; ADP=25.832974910394267
chr7	76870798	SOC64464-DEL00007074	.	<DEL>	.	PASS	SVTYPE=DEL; CHR2=chr7; END=76870543; ADP=25.476377952755904
chr7	78357861	DEL00007077	N	<DEL>	.	PASS	PRECISE;CIEND=-221,221;CIPOS=-221,221;SVTYPE=DEL;SVMETHOD=EMBL.DELLYv0.6.8;CHR2=chr7;END=78358202;CT=3to5;INSLEN=0;PE=3;MAPQ=60;SR=13;SRQ=0.987324;CONSENSUS=TCTTGACCTAGTACCATCAAAGTTTGAATTAAAGATTTCAAAATTGGTATGTCCATCTTTCTCTGATCTTTTTATATCTGAAAAAATGATTCATCTTCCTCTTCCTTTCTGTGGCATAGCTCCTAATATTTTCTCACAGGGT; ADP=17.905882352941177
chr7	80678617	SOC64490	.	<DEL>	.	PASS	SVTYPE=DEL; CHR2=chr7; END=80678642; ADP=21.583333333333332
chr7	80801699	DEL00007082	N	<DEL>	.	PASS	PRECISE;CIEND=0,0;CIPOS=0,0;SVTYPE=DEL;SVMETHOD=EMBL.DELLYv0.6.8;CHR2=chr7;END=80802036;CT=3to5;INSLEN=0;PE=8;MAPQ=60;SR=8;SRQ=1;CONSENSUS=GTTTATTTGGAAAAAGATGAAGATTTTAGAGGCTATTTAAGAAACTGGTTCTGGGAAAACCAGCCATAACTTAGGGGTTCTTCTTTCACCCAATCCCATTGGAATTCTGCTTTGCT; ADP=9.913690476190476
chr7	83051196	SOC64505-DEL00007089	.	<DEL>	.	PASS	SVTYPE=DEL; CHR2=chr7; END=83050169; ADP=24.714424951267056
chr7	83772835	SOC64506	.	<DEL>	.	PASS	SVTYPE=DEL; CHR2=chr7; END=83772877; ADP=27.51219512195122
chr7	86823731	SOC64520	.	<TAN>	.	PASS	SVTYPE=TAN; CHR2=chr7; END=86823790; ADP=71.43333333333334
chr7	86836629	DEL00007104	N	<DEL>	.	PASS	PRECISE;CIEND=-85,85;CIPOS=-85,85;SVTYPE=DEL;SVMETHOD=EMBL.DELLYv0.6.8;CHR2=chr7;END=86836939;CT=3to5;INSLEN=0;PE=5;MAPQ=60;SR=19;SRQ=0.974648;CONSENSUS=TCGGCAATGCTCCCCAACACTCCCAGAGAGGGGCAAGGCAAAACAGAGAAAAGTCCTTGCAGAAAAGCAAAAGCCTGGATGGACAATGCCGTGAAGACATTCCCTACTACATTCTTGAGGGAGAAGGCAGGGTAGAGGGTGG; ADP=5.207119741100324
chr7	87009562	SOC64521	.	<TAN>	.	PASS	SVTYPE=TAN; CHR2=chr7; END=87009711; ADP=92.86666666666666
chr7	88790859	SOC64532	.	<TAN>	.	PASS	SVTYPE=TAN; CHR2=chr7; END=88790931; ADP=102.12328767123287
chr7	89008318	SOC64535	.	<DEL>	.	PASS	SVTYPE=DEL; CHR2=chr7; END=89008299; ADP=8.333333333333334
chr7	89810407	SOC64541-DEL00007113	.	<DEL>	.	PASS	SVTYPE=DEL; CHR2=chr7; END=89812600; ADP=25.657390510948904
chr7	93169987	SOC64551	.	<DEL>	.	PASS	SVTYPE=DEL; CHR2=chr7; END=93170105; ADP=18.60683760683761
chr7	95386268	DEL00007128	N	<DEL>	.	PASS	PRECISE;CIEND=-147,147;CIPOS=-147,147;SVTYPE=DEL;SVMETHOD=EMBL.DELLYv0.6.8;CHR2=chr7;END=95386600;CT=3to5;INSLEN=0;PE=5;MAPQ=60;SR=4;SRQ=1;CONSENSUS=TCCCCCTCCACTCTATCATAGAAATAAAATATAAAATATACTCATTGGATTTGTTGAACGAAACTTGGATTCTACTAATTTGTTGACCTGAAATGTTTC; ADP=21.401812688821753
chr7	100385561	SOC64579	.	<DEL>	.	PASS	SVTYPE=DEL; CHR2=chr7; END=100385597; ADP=23.857142857142858
chr7	100608257	SOC64588	.	<TAN>	.	PASS	SVTYPE=TAN; CHR2=chr7; END=100608270; ADP=70.92857142857143
chr7	105741918	SOC53990+SOC53976	.	<IVD>	.	PASS	SVTYPE=IVD; CHR2=chr3; START=154455551; END=164563433; ADP=51.72612029640628
chr7	105741916	SOC64617+SOC64608	.	<CVD>	.	PASS	SVTYPE=CVD; CHR2=chr7; START=73805104; END=139369212; ADP=-13.714325333087345
chr7	105741918	SOC65326+SOC65318	.	<IVD>	.	PASS	SVTYPE=IVD; CHR2=chrX; START=85265212; END=112517703; ADP=50.366570330522435
chr7	105741916	SOC65092+SOC65083	.	<IVD>	.	PASS	SVTYPE=IVD; CHR2=chr9; START=38227057; END=91986701; ADP=35.330772273514825
chr7	105741919	SOC6574+SOC6564	.	<IVD>	.	PASS	SVTYPE=IVD; CHR2=chr1; START=29269946; END=195714721; ADP=-4.389175308211535
chr7	105741915	SOC44799+SOC44794	.	<IVD>	.	PASS	SVTYPE=IVD; CHR2=chr2; START=30316366; END=33141693; ADP=52.538024257714504
chr7	105741915	SOC64916+SOC64913	.	<CID>	.	PASS	SVTYPE=CID; CHR2=chr8; START=29502536; END=65676800; ADP=49.53447131545036
chr7	105741922	SOC32259+SOC32248	.	<IVD>	.	PASS	SVTYPE=IVD; CHR2=chr16; START=50776811; END=51075892; ADP=52.875602677526565
chr7	105741915	SOC21010+SOC21000	.	<IVD>	.	PASS	SVTYPE=IVD; CHR2=chr11; START=110406156; END=127018341; ADP=51.41568171702388
chr7	105741874	SOC57687+SOC57697	.	<CID>	.	PASS	SVTYPE=CID; CHR2=chr4; START=39670102; END=184660868; ADP=-7.706663838808439
chr7	105741918	SOC44810+SOC44791	.	<IVD>	.	PASS	SVTYPE=IVD; CHR2=chr2; START=110864663; END=154925732; ADP=-45.50624921274041
chr7	105741883	SOC53974+SOC53983	.	<CID>	.	PASS	SVTYPE=CID; CHR2=chr3; START=10286924; END=180692715; ADP=0.7780495806151941
chr7	105741882	SOC32001+SOC32256	.	<CID>	.	PASS	SVTYPE=CID; CHR2=chr16; START=336240; END=1143371; ADP=46.80110316528152
chr7	105741914	SOC29424+SOC29416	.	<IVD>	.	PASS	SVTYPE=IVD; CHR2=chr15; START=46162508; END=67716334; ADP=52.60359378406443
chr7	105741914	SOC57698+SOC57688	.	<IVD>	.	PASS	SVTYPE=IVD; CHR2=chr4; START=6271554; END=119917898; ADP=13.308726998655347
chr7	105741884	SOC50237+SOC50239	.	<CID>	.	PASS	SVTYPE=CID; CHR2=chr21; START=44124526; END=46824812; ADP=48.34690608813063
chr7	105741915	SOC6568+SOC6560	.	<IVD>	.	PASS	SVTYPE=IVD; CHR2=chr1; START=182808728; END=203886213; ADP=52.30419927689668
chr7	105741918	SOC64621+SOC64611	.	<CVD>	.	PASS	SVTYPE=CVD; CHR2=chr7; START=128567440; END=129742552; ADP=52.196434725851894
chr7	105741915	SOC65322+SOC65315	.	<CID>	.	PASS	SVTYPE=CID; CHR2=chrX; START=3716348; END=82012664; ADP=-4.72302096917279
chr7	105741921	SOC53994+SOC53980	.	<IVD>	.	PASS	SVTYPE=IVD; CHR2=chr3; START=60104502; END=64733526; ADP=50.656846312128366
chr7	105741921	SOC44817+SOC44796	.	<IVD>	.	PASS	SVTYPE=IVD; CHR2=chr2; START=111439821; END=136485043; ADP=52.19274234451815
chr7	105741915	SOC61863+SOC61849	.	<IVD>	.	PASS	SVTYPE=IVD; CHR2=chr5; START=61491437; END=167410526; ADP=11.885995178017485
chr7	105741916	SOC44804+SOC44789	.	<IVD>	.	PASS	SVTYPE=IVD; CHR2=chr2; START=63271056; END=71845685; ADP=52.925976047946094
chr7	105741915	SOC52318+SOC52315	.	<IVD>	.	PASS	SVTYPE=IVD; CHR2=chr22; START=39079148; END=42924041; ADP=50.545445726202075
chr7	105741921	SOC64923+SOC64915	.	<CID>	.	PASS	SVTYPE=CID; CHR2=chr8; START=36977694; END=70384902; ADP=49.62720869618291
chr7	105741921	SOC65236+SOC65235	.	<CID>	.	PASS	SVTYPE=CID; CHR2=chrUn_gl000220; START=130662; END=134657; ADP=0.0
chr7	105741921	SOC65094+SOC65081	.	<CID>	.	PASS	SVTYPE=CID; CHR2=chr9; START=74377420; END=101632189; ADP=51.10031066121637
chr7	105741878	SOC15620+SOC15633	.	<CID>	.	PASS	SVTYPE=CID; CHR2=chr10; START=42530204; END=44881985; ADP=95.90625661732253
chr7	105741915	SOC27354+SOC27349	.	<IVD>	.	PASS	SVTYPE=IVD; CHR2=chr14; START=37710787; END=100394153; ADP=-16.625744274394194
chr7	105741917	SOC57700+SOC57692	.	<IVD>	.	PASS	SVTYPE=IVD; CHR2=chr4; START=135776269; END=140016234; ADP=51.34407186284041
chr7	105741917	SOC65324+SOC65320	.	<CID>	.	PASS	SVTYPE=CID; CHR2=chrX; START=28149260; END=102076102; ADP=-8.284125091071452
chr7	105741877	SOC63423+SOC63432	.	<CID>	.	PASS	SVTYPE=CID; CHR2=chr6; START=85967392; END=167358464; ADP=-0.5531890088241004
chr7	105741918	SOC6572+SOC6556	.	<IVD>	.	PASS	SVTYPE=IVD; CHR2=chr1; START=228370419; END=231455450; ADP=52.509214815275826
chr7	105741918	SOC57702+SOC57696	.	<IVD>	.	PASS	SVTYPE=IVD; CHR2=chr4; START=38407721; END=87382930; ADP=-37.19077429172841
chr7	105741922	SOC15635+SOC15624	.	<IVD>	.	PASS	SVTYPE=IVD; CHR2=chr10; START=79046525; END=98876340; ADP=52.30598755933993
chr7	105741915	SOC6567+SOC6552	.	<IVD>	.	PASS	SVTYPE=IVD; CHR2=chr1; START=160113985; END=180721883; ADP=52.7549638611874
chr7	105741884	SOC29415+SOC29426	.	<CID>	.	PASS	SVTYPE=CID; CHR2=chr15; START=26242500; END=44581066; ADP=50.96297791425033
chr7	105741916	SOC29428+SOC29417	.	<IVD>	.	PASS	SVTYPE=IVD; CHR2=chr15; START=45088521; END=66365520; ADP=52.611543168679795
chr7	105741915	SOC64917+SOC64911	.	<IVD>	.	PASS	SVTYPE=IVD; CHR2=chr8; START=68252031; END=126436444; ADP=-20.99256161624314
chr7	105741915	SOC64918+SOC64914	.	<IVD>	.	PASS	SVTYPE=IVD; CHR2=chr8; START=50982144; END=141494566; ADP=5.088395633823658
chr7	105741920	SOC25555+SOC25550	.	<IVD>	.	PASS	SVTYPE=IVD; CHR2=chr13; START=39927639; END=54242703; ADP=52.81711609412881
chr7	105741914	SOC35193+SOC35192	.	<IVD>	.	PASS	SVTYPE=IVD; CHR2=chr17; START=5723175; END=49022199; ADP=49.37749688359033
chr7	105741914	SOC6565+SOC6557	.	<IVD>	.	PASS	SVTYPE=IVD; CHR2=chr1; START=7395200; END=150467738; ADP=-13.910225951885847
chr7	105741914	SOC65321+SOC65317	.	<IVD>	.	PASS	SVTYPE=IVD; CHR2=chrX; START=70561512; END=79278335; ADP=50.836242420404496
chr7	105741915	SOC6569+SOC6555	.	<IVD>	.	PASS	SVTYPE=IVD; CHR2=chr1; START=228343764; END=231544032; ADP=52.44568003502206
chr7	105741918	SOC6571+SOC6563	.	<IVD>	.	PASS	SVTYPE=IVD; CHR2=chr1; START=97669054; END=210342596; ADP=6.880962463388588
chr7	105741882	SOC32246+SOC32254	.	<CID>	.	PASS	SVTYPE=CID; CHR2=chr16; START=9796657; END=73924912; ADP=-16.984437593313
chr7	107380614	SOC64626	.	<DEL>	.	PASS	SVTYPE=DEL; CHR2=chr7; END=107380644; ADP=21.379310344827587
chr7	107410627	SOC44821+SOC44823	.	<CID>	.	PASS	SVTYPE=CID; CHR2=chr2; START=76507706; END=179015997; ADP=10.304962821934444
chr7	107410628	SOC63437+SOC63438	.	<CID>	.	PASS	SVTYPE=CID; CHR2=chr6; START=42878427; END=95370186; ADP=-30.823017993681294
chr7	107410627	SOC53995+SOC53996	.	<CID>	.	PASS	SVTYPE=CID; CHR2=chr3; START=85946391; END=121219146; ADP=48.20072562518222
chr7	108501444	SOC64636	.	<DEL>	.	PASS	SVTYPE=DEL; CHR2=chr7; END=108501546; ADP=0.7821782178217822
chr7	108884718	SOC64639	.	<DEL>	.	PASS	SVTYPE=DEL; CHR2=chr7; END=108884848; ADP=26.790697674418606
chr7	110181965	SOC64644-DEL00007169	.	<DEL>	.	PASS	SVTYPE=DEL; CHR2=chr7; END=110188433; ADP=24.291325189423226
chr7	113953518	DEL00007174	N	<DEL>	.	PASS	PRECISE;CIEND=-167,167;CIPOS=-167,167;SVTYPE=DEL;SVMETHOD=EMBL.DELLYv0.6.8;CHR2=chr7;END=113953831;CT=3to5;INSLEN=0;PE=3;MAPQ=60;SR=23;SRQ=1;CONSENSUS=AAGATGCCACAGAATATAATCTTACATTTCCATTTTACTAAATTGTTAATCTATTAAAGGTAAAACAAAAATATTGTCATTATTTGAAATTGTATAATTTTGTATAATGTTAAAAATAACTACAAGAAAGGATATATA; ADP=6.326923076923077
chr7	118263454	SOC64659	.	<DEL>	.	PASS	SVTYPE=DEL; CHR2=chr7; END=118263491; ADP=10.194444444444445
chr7	122336555	SOC64676	.	<DEL>	.	PASS	SVTYPE=DEL; CHR2=chr7; END=122336573; ADP=11.235294117647058
chr7	125265442	SOC64688-DEL00007193	.	<DEL>	.	PASS	SVTYPE=DEL; CHR2=chr7; END=125265110; ADP=6.235649546827794
chr7	126045886	SOC64691-DEL00007196	.	<DEL>	.	PASS	SVTYPE=DEL; CHR2=chr7; END=126051448; ADP=0.9848948030929688
chr7	127028675	SOC64696	.	<DEL>	.	PASS	SVTYPE=DEL; CHR2=chr7; END=127028658; ADP=11.8125
chr7	128309210	DEL00007205	N	<DEL>	.	PASS	PRECISE;CIEND=-101,101;CIPOS=-101,101;SVTYPE=DEL;SVMETHOD=EMBL.DELLYv0.6.8;CHR2=chr7;END=128309529;CT=3to5;INSLEN=0;PE=4;MAPQ=60;SR=21;SRQ=1;CONSENSUS=TATTCCACACTGACCTTGCTCTAGGCAAAGGCCCCCACCACAAAAACAATAGGGTCACTGCTGAACACCAGCTCTTACACCTACCTCGCTGATGCCTGGAATGGAAAAAGAAGTGCCGATTTTCTTTTTCTTTCTTTCTTTTTTT; ADP=16.141509433962263
chr7	128552692	DEL00007206	N	<DEL>	.	PASS	PRECISE;CIEND=-134,134;CIPOS=-134,134;SVTYPE=DEL;SVMETHOD=EMBL.DELLYv0.6.8;CHR2=chr7;END=128553632;CT=3to5;INSLEN=0;PE=12;MAPQ=23;SR=8;SRQ=0.954622;CONSENSUS=TTTGTGTGTGTGTGTGTGTAATGTGTGTGTGGCTGGAGGTGGGGGCTGAGGGAAGAAAGTGGTGCTAGAGCCTGAGGAGCCAGCGCAGGCCAGAGCTGAAGGAGTGAGGGGCCACGATG; ADP=21.492012779552716
chr7	131060854	SOC64706	.	<DEL>	.	PASS	SVTYPE=DEL; CHR2=chr7; END=131060887; ADP=16.15625
chr7	136016228	SOC64727	.	<DEL>	.	PASS	SVTYPE=DEL; CHR2=chr7; END=136016259; ADP=3.0
chr7	146883956	SOC64770	.	<DEL>	.	PASS	SVTYPE=DEL; CHR2=chr7; END=146884170; ADP=0.20657276995305165
chr7	147579859	SOC64773	.	<DEL>	.	PASS	SVTYPE=DEL; CHR2=chr7; END=147579885; ADP=1.12
chr7	150783901	SOC64784	.	<DEL>	.	PASS	SVTYPE=DEL; CHR2=chr7; END=150783923; ADP=21.857142857142858
chr7	151518088	SOC64788	.	<TAN>	.	PASS	SVTYPE=TAN; CHR2=chr7; END=151518139; ADP=100.82692307692308
chr7	151601577	SOC64790	.	<TAN>	.	PASS	SVTYPE=TAN; CHR2=chr7; END=151601684; ADP=99.20370370370371
chr7	153310138	DEL00007265	N	<DEL>	.	PASS	PRECISE;CIEND=-92,92;CIPOS=-92,92;SVTYPE=DEL;SVMETHOD=EMBL.DELLYv0.6.8;CHR2=chr7;END=153310829;CT=3to5;INSLEN=0;PE=31;MAPQ=37;SR=21;SRQ=0.987586;CONSENSUS=TAGGAAAATAGGAATAACATTTATATTTTGGGGGTCCCCCAGAAAAAAAGAGAATAAGACTATTTTTTAAAACTATAACCCTAGGAAACATTCTAGAAAAAAAAAAGATTACTCAAGAGTACTATACTTTAAAAGGACTTATCAG; ADP=1.972463768115942
chr7	154932085	DEL00007273	N	<DEL>	.	PASS	IMPRECISE;CIEND=-97,97;CIPOS=-97,97;SVTYPE=DEL;SVMETHOD=EMBL.DELLYv0.6.8;CHR2=chr7;END=154932469;CT=3to5;INSLEN=0;PE=5;MAPQ=60; ADP=13.671018276762402
chr7	154941932	DEL00007274	N	<DEL>	.	PASS	PRECISE;CIEND=-110,110;CIPOS=-110,110;SVTYPE=DEL;SVMETHOD=EMBL.DELLYv0.6.8;CHR2=chr7;END=154942262;CT=3to5;INSLEN=0;PE=8;MAPQ=60;SR=21;SRQ=0.987919;CONSENSUS=TTCATAGATATAAAATCTTAGCACCTGAAGGATACGTAGAGGTCTGGCCTCACCCTTAGTGTTACTGCTAAGAAAAGTGGGTGCAATTGATGGACACCTCCGGGATGGCCAGAGACAAGGCCAGGAGGAGCCCAGGCACCCTCCCTTCT; ADP=10.930091185410335
chr7	155139368	DEL00007277	N	<DEL>	.	PASS	IMPRECISE;CIEND=-266,266;CIPOS=-266,266;SVTYPE=DEL;SVMETHOD=EMBL.DELLYv0.6.8;CHR2=chr7;END=155140867;CT=3to5;INSLEN=0;PE=4;MAPQ=37; ADP=12.00200267022697
chr7	155947992	DEL00007285	N	<DEL>	.	PASS	IMPRECISE;CIEND=-269,269;CIPOS=-269,269;SVTYPE=DEL;SVMETHOD=EMBL.DELLYv0.6.8;CHR2=chr7;END=155948491;CT=3to5;INSLEN=0;PE=4;MAPQ=25; ADP=22.483935742971887
chr7	156266620	SOC64823	.	<DEL>	.	PASS	SVTYPE=DEL; CHR2=chr7; END=156266639; ADP=3.0
chr7	156387071	DEL00007288	N	<DEL>	.	PASS	IMPRECISE;CIEND=-230,230;CIPOS=-230,230;SVTYPE=DEL;SVMETHOD=EMBL.DELLYv0.6.8;CHR2=chr7;END=156394313;CT=3to5;INSLEN=0;PE=4;MAPQ=37; ADP=27.35782350504074
chr7	157440977	DEL00007294	N	<DEL>	.	PASS	IMPRECISE;CIEND=-133,133;CIPOS=-133,133;SVTYPE=DEL;SVMETHOD=EMBL.DELLYv0.6.8;CHR2=chr7;END=157441327;CT=3to5;INSLEN=0;PE=4;MAPQ=60; ADP=22.93409742120344
chr7	157870272	SOC64834	.	<DEL>	.	PASS	SVTYPE=DEL; CHR2=chr7; END=157870227; ADP=12.636363636363637
chr7	158029474	SOC64838-DEL00007304	.	<DEL>	.	PASS	SVTYPE=DEL; CHR2=chr7; END=158030449; ADP=24.79671457905544
chr7	158046624	DEL00007305	N	<DEL>	.	PASS	IMPRECISE;CIEND=-24,24;CIPOS=-24,24;SVTYPE=DEL;SVMETHOD=EMBL.DELLYv0.6.8;CHR2=chr7;END=158047330;CT=3to5;INSLEN=0;PE=35;MAPQ=37; ADP=1.4198581560283687
chr7	158087960	DEL00007306	N	<DEL>	.	PASS	IMPRECISE;CIEND=-192,192;CIPOS=-192,192;SVTYPE=DEL;SVMETHOD=EMBL.DELLYv0.6.8;CHR2=chr7;END=158088350;CT=3to5;INSLEN=0;PE=4;MAPQ=60; ADP=19.043701799485863
chr7	158126407	DEL00007308	N	<DEL>	.	PASS	IMPRECISE;CIEND=-20,20;CIPOS=-20,20;SVTYPE=DEL;SVMETHOD=EMBL.DELLYv0.6.8;CHR2=chr7;END=158129761;CT=3to5;INSLEN=0;PE=19;MAPQ=23; ADP=14.7804950790337
chr7	158127345	DEL00007310	N	<DEL>	.	PASS	IMPRECISE;CIEND=-194,194;CIPOS=-194,194;SVTYPE=DEL;SVMETHOD=EMBL.DELLYv0.6.8;CHR2=chr7;END=158133964;CT=3to5;INSLEN=0;PE=9;MAPQ=37; ADP=17.1186158960411
chr7	158130289	DEL00007311	N	<DEL>	.	PASS	IMPRECISE;CIEND=-289,289;CIPOS=-289,289;SVTYPE=DEL;SVMETHOD=EMBL.DELLYv0.6.8;CHR2=chr7;END=158131223;CT=3to5;INSLEN=0;PE=7;MAPQ=23; ADP=13.321543408360128
chr7	158180208	SOC64840	.	<TAN>	.	PASS	SVTYPE=TAN; CHR2=chr7; END=158180267; ADP=99.0
chr7	158245768	DEL00007313	N	<DEL>	.	PASS	IMPRECISE;CIEND=-142,142;CIPOS=-142,142;SVTYPE=DEL;SVMETHOD=EMBL.DELLYv0.6.8;CHR2=chr7;END=158246144;CT=3to5;INSLEN=0;PE=4;MAPQ=60; ADP=13.773333333333333
chr7	158254656	SOC64842	.	<TAN>	.	PASS	SVTYPE=TAN; CHR2=chr7; END=158254763; ADP=77.57407407407408
chr7	158523224	SOC64853	.	<TAN>	.	PASS	SVTYPE=TAN; CHR2=chr7; END=158523192; ADP=97.66666666666667
chr7	158598872	SOC64854	.	<TAN>	.	PASS	SVTYPE=TAN; CHR2=chr7; END=158598828; ADP=71.5111111111111
chr7	158995324	SOC64857	.	<TAN>	.	PASS	SVTYPE=TAN; CHR2=chr7; END=158996301; ADP=238.64723926380367
chr7	158995324	SOC64858	.	<TAN>	.	PASS	SVTYPE=TAN; CHR2=chr7; END=158996371; ADP=245.28625954198472
chr18	514571	DEL00003001	N	<DEL>	.	PASS	IMPRECISE;CIEND=-248,248;CIPOS=-248,248;SVTYPE=DEL;SVMETHOD=EMBL.DELLYv0.6.8;CHR2=chr18;END=515050;CT=3to5;INSLEN=0;PE=4;MAPQ=29; ADP=15.688284518828452
chr18	1872734	SOC36021	.	<DEL>	.	PASS	SVTYPE=DEL; CHR2=chr18; END=1872769; ADP=25.823529411764707
chr18	2472723	SOC36022	.	<DEL>	.	PASS	SVTYPE=DEL; CHR2=chr18; END=2472838; ADP=0.3157894736842105
chr18	5324645	DEL00003013	N	<DEL>	.	PASS	PRECISE;CIEND=-179,179;CIPOS=-179,179;SVTYPE=DEL;SVMETHOD=EMBL.DELLYv0.6.8;CHR2=chr18;END=5326245;CT=3to5;INSLEN=0;PE=9;MAPQ=37;SR=7;SRQ=0.837607;CONSENSUS=TAGGGAATGATGAAGACAGAACAACATCATAAAGGTGCACAATAAATATATATACAACATCATTCTGGATGGACAAAAGCTGGATGCATTCCCCTTGAAAACTGGCAGAAGGCAAGG; ADP=28.81238273921201
chr18	9621908	DEL00003024	N	<DEL>	.	PASS	IMPRECISE;CIEND=-146,146;CIPOS=-146,146;SVTYPE=DEL;SVMETHOD=EMBL.DELLYv0.6.8;CHR2=chr18;END=9622397;CT=3to5;INSLEN=0;PE=3;MAPQ=60; ADP=18.07377049180328
chr18	11572180	SOC36066	.	<TAN>	.	PASS	SVTYPE=TAN; CHR2=chr18; END=11572230; ADP=74.70588235294117
chr18	12062909	SOC36067	.	<TAN>	.	PASS	SVTYPE=TAN; CHR2=chr18; END=12062915; ADP=69.28571428571429
chr18	12420605	SOC36070	.	<DEL>	.	PASS	SVTYPE=DEL; CHR2=chr18; END=12420792; ADP=21.408602150537636
chr18	13143165	SOC36075-DEL00003032	.	<DEL>	.	PASS	SVTYPE=DEL; CHR2=chr18; END=13144158; ADP=25.23891129032258
chr18	21990742	SOC36127-DEL00003062	.	<DEL>	.	PASS	SVTYPE=DEL; CHR2=chr18; END=21992048; ADP=26.501149425287355
chr18	22892494	DEL00003064	N	<DEL>	.	PASS	PRECISE;CIEND=-76,76;CIPOS=-76,76;SVTYPE=DEL;SVMETHOD=EMBL.DELLYv0.6.8;CHR2=chr18;END=22892819;CT=3to5;INSLEN=0;PE=5;MAPQ=60;SR=17;SRQ=0.960584;CONSENSUS=GGTATGATTGAACTGACCTTACCTCCAAAACCGGAAAAGGAAGCATACTCAGCCTACGGTTCAGAAGTTGGAACCAACTATAGATGATCACTTTGTCTTTGGTAACTGCATGGAAGAACTTGGTGGGAGCCCTGACA; ADP=5.111111111111111
chr18	23473581	SOC36137	.	<DEL>	.	PASS	SVTYPE=DEL; CHR2=chr18; END=23473651; ADP=26.82608695652174
chr18	26363758	DEL00003072	N	<DEL>	.	PASS	PRECISE;CIEND=-15,15;CIPOS=-15,15;SVTYPE=DEL;SVMETHOD=EMBL.DELLYv0.6.8;CHR2=chr18;END=26364080;CT=3to5;INSLEN=0;PE=6;MAPQ=60;SR=21;SRQ=1;CONSENSUS=CTCCTCTAAAGGTTGGGAAAGTAGTTTTTAGAAGTAGATGCAATGACGGGAGAAGTTAACAGTCCTTCAAAAGAAAAGGCATTTAAAACTGAAAGATAAACATAGAAAAGTACTATGAAGACAGATTTTCTGTCAGGTGC; ADP=7.707165109034268
chr18	27629680	SOC36152-DEL00003078	.	<DEL>	.	PASS	SVTYPE=DEL; CHR2=chr18; END=27630007; ADP=24.800613496932517
chr18	30495688	SOC36162-DEL00003081	.	<DEL>	.	PASS	SVTYPE=DEL; CHR2=chr18; END=30501257; ADP=25.11835488505747
chr18	37061646	DEL00003097	N	<DEL>	.	PASS	PRECISE;CIEND=-86,86;CIPOS=-86,86;SVTYPE=DEL;SVMETHOD=EMBL.DELLYv0.6.8;CHR2=chr18;END=37061977;CT=3to5;INSLEN=0;PE=7;MAPQ=60;SR=26;SRQ=1;CONSENSUS=TTCCACAGCAAATAAATTATGAAATTAAAAAAGATAAATGCTCACATATGGATTGTGCAACTCATAAAGAATCAGATTCATAGACTGTTAGGTTTTTATGCACAACTATTTACATTCAATTATTCAGTCAATGCCATG; ADP=10.536363636363637
chr18	38635487	SOC36188	.	<TAN>	.	PASS	SVTYPE=TAN; CHR2=chr18; END=38635510; ADP=79.875
chr18	39064337	SOC36196	.	<DEL>	.	PASS	SVTYPE=DEL; CHR2=chr18; END=39064325; ADP=26.818181818181817
chr18	39351708	SOC36198	.	<TAN>	.	PASS	SVTYPE=TAN; CHR2=chr18; END=39351740; ADP=85.33333333333333
chr18	43261014	DEL00003106	N	<DEL>	.	PASS	PRECISE;CIEND=-42,42;CIPOS=-42,42;SVTYPE=DEL;SVMETHOD=EMBL.DELLYv0.6.8;CHR2=chr18;END=43261340;CT=3to5;INSLEN=0;PE=12;MAPQ=60;SR=17;SRQ=1;CONSENSUS=ACGCACCCAACGGTGCCATCTCTGGACACACACATGACTGGCATTGTTACTCCCATGGTAGTATCTGAGGTTTTTACTGCTTATAATAAGATGATGTTTTGGCAAGAGGGGGCATATTTGATGTGCCTCGTAACT; ADP=7.304615384615385
chr18	43666280	SOC36214	.	<DEL>	.	PASS	SVTYPE=DEL; CHR2=chr18; END=43666305; ADP=9.041666666666666
chr18	44338433	DEL00003111	N	<DEL>	.	PASS	PRECISE;CIEND=-8,8;CIPOS=-8,8;SVTYPE=DEL;SVMETHOD=EMBL.DELLYv0.6.8;CHR2=chr18;END=44338771;CT=3to5;INSLEN=0;PE=10;MAPQ=60;SR=16;SRQ=1;CONSENSUS=ATTCATAAGGCAGAAGTGGCCCCTGTGCTATCCATGAAGAGTTTCTGTATTTCTCTGCAAGGTCACAGGTAGGCTTTTTAACCAATTAAAGAAAAACTCCAACATTTAGAGGGCCCATTATTATAATAATT; ADP=8.774480712166172
chr18	44382723	DEL00003112	N	<DEL>	.	PASS	PRECISE;CIEND=-24,24;CIPOS=-24,24;SVTYPE=DEL;SVMETHOD=EMBL.DELLYv0.6.8;CHR2=chr18;END=44383074;CT=3to5;INSLEN=0;PE=8;MAPQ=60;SR=20;SRQ=1;CONSENSUS=TAGGTAGACCCTGATCACTCCACTGAAATTGTTCTTGATGAAATTACGATACGGCCTGGTTAAGAAAGCCAAAGGAAGACAAAAATTATAATTCCTCATTTATAAGATTCATATTCCTCCCTCTCCTACATTTTAATAG; ADP=20.865714285714287
chr18	44584986	SOC36221	.	<DEL>	.	PASS	SVTYPE=DEL; CHR2=chr18; END=44585022; ADP=27.885714285714286
chr18	46159351	SOC36226	.	<DEL>	.	PASS	SVTYPE=DEL; CHR2=chr18; END=46159430; ADP=26.67948717948718
chr18	46293250	SOC36228	.	<TAN>	.	PASS	SVTYPE=TAN; CHR2=chr18; END=46293303; ADP=70.07407407407408
chr18	47019868	DEL00003118	N	<DEL>	.	PASS	PRECISE;CIEND=-6,6;CIPOS=-6,6;SVTYPE=DEL;SVMETHOD=EMBL.DELLYv0.6.8;CHR2=chr18;END=47020191;CT=3to5;INSLEN=0;PE=6;MAPQ=60;SR=19;SRQ=1;CONSENSUS=TAAACAGAACTCTTTGTCTTCTCCTCCGGGTTCCTCTTTTATGTTGCATGGTGACAAGAGTAACAGACAATGATTCTATAAGCTTACTAGATTCTAGGCAGTATTTTCAGTGTTTTTACATGCATTTCCTCAAG; ADP=5.385093167701863
chr18	47094377	SOC36234	.	<DEL>	.	PASS	SVTYPE=DEL; CHR2=chr18; END=47094351; ADP=24.32
chr18	50462565	SOC36250-DEL00003129	.	<DEL>	.	PASS	SVTYPE=DEL; CHR2=chr18; END=50463031; ADP=26.73763440860215
chr18	54946737	SOC36264-DEL00003139	.	<DEL>	.	PASS	SVTYPE=DEL; CHR2=chr18; END=54948718; ADP=0.021717171717171718
chr18	55271044	SOC36266	.	<DEL>	.	PASS	SVTYPE=DEL; CHR2=chr18; END=55271095; ADP=26.34
chr18	55801592	DEL00003144	N	<DEL>	.	PASS	PRECISE;CIEND=-132,132;CIPOS=-132,132;SVTYPE=DEL;SVMETHOD=EMBL.DELLYv0.6.8;CHR2=chr18;END=55801919;CT=3to5;INSLEN=0;PE=5;MAPQ=60;SR=14;SRQ=1;CONSENSUS=ACCGCACCTGGCCTAATATTCTTAATTTGGCTGTCGGTTGTCACCCAAATCAGTTAAAGCAATTCCATTTCTTAAGTGAAAATCAGAATTTCTTTTCTTTTTTCCCCTTCTATTTTTTCTTTTAATCTTTTTTCT; ADP=7.9815950920245395
chr18	57851464	SOC36276	.	<DEL>	.	PASS	SVTYPE=DEL; CHR2=chr18; END=57851461; ADP=28.5
chr18	58328598	SOC36277	.	<TAN>	.	PASS	SVTYPE=TAN; CHR2=chr18; END=58328617; ADP=85.85
chr18	59591597	SOC36278	.	<DEL>	.	PASS	SVTYPE=DEL; CHR2=chr18; END=59591782; ADP=27.994565217391305
chr18	59852899	SOC36282	.	<TAN>	.	PASS	SVTYPE=TAN; CHR2=chr18; END=59852901; ADP=81.66666666666667
chr18	62996845	SOC36295	.	<DEL>	.	PASS	SVTYPE=DEL; CHR2=chr18; END=62996927; ADP=0.5432098765432098
chr18	63766869	SOC36297-DEL00003160	.	<DEL>	.	PASS	SVTYPE=DEL; CHR2=chr18; END=63769203; ADP=23.185169309901415
chr18	66221318	SOC36306-DEL00003166	.	<DEL>	.	PASS	SVTYPE=DEL; CHR2=chr18; END=66221642; ADP=25.492260061919506
chr18	66228957	SOC36307-DEL00003167	.	<DEL>	.	PASS	SVTYPE=DEL; CHR2=chr18; END=66229336; ADP=25.695767195767196
chr18	69472143	SOC36322	.	<DEL>	.	PASS	SVTYPE=DEL; CHR2=chr18; END=69472147; ADP=22.0
chr18	70353219	SOC36330	.	<DEL>	.	PASS	SVTYPE=DEL; CHR2=chr18; END=70353422; ADP=0.5247524752475248
chr18	71444224	DEL00003180	N	<DEL>	.	PASS	PRECISE;CIEND=-92,92;CIPOS=-92,92;SVTYPE=DEL;SVMETHOD=EMBL.DELLYv0.6.8;CHR2=chr18;END=71444560;CT=3to5;INSLEN=0;PE=6;MAPQ=60;SR=17;SRQ=1;CONSENSUS=CCTTAGAAATGGCGTTCTAATAAACTCAGCATCATGTTCAGACAGCTGATTCCTCAATTCCTTAGAAATTGATCCAACACTATTTTCTTAAAACTCTCAAGATAGGCTTGTGCCACTGGTCCACAATGGCATACATAACATG; ADP=5.152238805970149
chr18	72152442	DEL00003184	N	<DEL>	.	PASS	PRECISE;CIEND=-17,17;CIPOS=-17,17;SVTYPE=DEL;SVMETHOD=EMBL.DELLYv0.6.8;CHR2=chr18;END=72152783;CT=3to5;INSLEN=0;PE=15;MAPQ=60;SR=24;SRQ=1;CONSENSUS=AGCACAGGACAAAAAACCAGAACGACAGATCTAACCACTAACCACAGCCACATTGAGATTTACTCTCATTCCATGATGTTTTTATTGACCTTTGTAAAAAGCCTGTAAGTACTAGTGGAAAAAGCGATGCCTTATGTTTTGAAGCTCTTTTGAGCTTT; ADP=9.541176470588235
chr18	73570021	DEL00003189	N	<DEL>	.	PASS	PRECISE;CIEND=-297,297;CIPOS=-297,297;SVTYPE=DEL;SVMETHOD=EMBL.DELLYv0.6.8;CHR2=chr18;END=73570347;CT=3to5;INSLEN=0;PE=3;MAPQ=60;SR=14;SRQ=0.986047;CONSENSUS=GGAACTCAGTACAGCAAATGATCCGTTTATGTACAGAATAAGATTCCACCAATGTCAGTGTTTTAAAGAATAACAGTTATGGGAAAGGTTTTTAATGTGCTTGCTTCTTCTAGAATTGTTAAATTACCA; ADP=28.464615384615385
chr18	74135866	DEL00003191	N	<DEL>	.	PASS	IMPRECISE;CIEND=-308,308;CIPOS=-308,308;SVTYPE=DEL;SVMETHOD=EMBL.DELLYv0.6.8;CHR2=chr18;END=74136396;CT=3to5;INSLEN=0;PE=3;MAPQ=60; ADP=27.623818525519848
chr18	74679412	SOC36350	.	<TAN>	.	PASS	SVTYPE=TAN; CHR2=chr18; END=74679313; ADP=124.49
chr18	75266997	SOC36357-DEL00003198	.	<DEL>	.	PASS	SVTYPE=DEL; CHR2=chr18; END=75268160; ADP=0.058519793459552494
chr18	76274475	DEL00003206	N	<DEL>	.	PASS	IMPRECISE;CIEND=-188,188;CIPOS=-188,188;SVTYPE=DEL;SVMETHOD=EMBL.DELLYv0.6.8;CHR2=chr18;END=76274904;CT=3to5;INSLEN=0;PE=9;MAPQ=29; ADP=26.787383177570092
chr18	76592359	DEL00003208	N	<DEL>	.	PASS	IMPRECISE;CIEND=-173,173;CIPOS=-173,173;SVTYPE=DEL;SVMETHOD=EMBL.DELLYv0.6.8;CHR2=chr18;END=76592741;CT=3to5;INSLEN=0;PE=3;MAPQ=29; ADP=28.868766404199476
chr18	76960706	SOC36366	.	<TAN>	.	PASS	SVTYPE=TAN; CHR2=chr18; END=76960762; ADP=96.82456140350877
chr18	76965352	SOC36367	.	<TAN>	.	PASS	SVTYPE=TAN; CHR2=chr18; END=76965311; ADP=81.0952380952381
chr18	77057746	SOC36369-DEL00003211	.	<DEL>	.	PASS	SVTYPE=DEL; CHR2=chr18; END=77058985; ADP=27.823909531502423
chr18	77309951	DEL00003212	N	<DEL>	.	PASS	PRECISE;CIEND=-58,58;CIPOS=-58,58;SVTYPE=DEL;SVMETHOD=EMBL.DELLYv0.6.8;CHR2=chr18;END=77312092;CT=3to5;INSLEN=0;PE=15;MAPQ=37;SR=4;SRQ=0.945455;CONSENSUS=GAGACCCCGTCGTTGTCCTGGGGTGGCCGAGACAAAGCCTCACAGACCCCCAGACAGGGTGGTGCGGACGGCGGGAAAGTAGGCATCCTCCCTCCCCTG; ADP=20.681308411214953
chr18	77365834	DEL00003213	N	<DEL>	.	PASS	IMPRECISE;CIEND=-230,230;CIPOS=-230,230;SVTYPE=DEL;SVMETHOD=EMBL.DELLYv0.6.8;CHR2=chr18;END=77366255;CT=3to5;INSLEN=0;PE=3;MAPQ=60; ADP=28.07857142857143
chr18	77490464	SOC36377	.	<DEL>	.	PASS	SVTYPE=DEL; CHR2=chr18; END=77490467; ADP=19.0
chr6	666376	SOC62403-DEL00006348	.	<DEL>	.	PASS	SVTYPE=DEL; CHR2=chr6; END=667822; ADP=0.005536332179930796
chr6	676280	DEL00006349	N	<DEL>	.	PASS	IMPRECISE;CIEND=-313,313;CIPOS=-313,313;SVTYPE=DEL;SVMETHOD=EMBL.DELLYv0.6.8;CHR2=chr6;END=676813;CT=3to5;INSLEN=0;PE=3;MAPQ=36; ADP=18.10902255639098
chr6	857169	SOC62406-DEL00006352	.	<DEL>	.	PASS	SVTYPE=DEL; CHR2=chr6; END=857384; ADP=0.411214953271028
chr6	1053973	SOC62410	.	<TAN>	.	PASS	SVTYPE=TAN; CHR2=chr6; END=1054144; ADP=198.0174418604651
chr6	1682791	SOC62417-DEL00006357	.	<DEL>	.	PASS	SVTYPE=DEL; CHR2=chr6; END=1683103; ADP=11.434083601286174
chr6	4365711	SOC62429	.	<DEL>	.	PASS	SVTYPE=DEL; CHR2=chr6; END=4365733; ADP=18.952380952380953
chr6	4415025	SOC62432	.	<DEL>	.	PASS	SVTYPE=DEL; CHR2=chr6; END=4415055; ADP=25.448275862068964
chr6	5135321	DEL00006368	N	<DEL>	.	PASS	IMPRECISE;CIEND=-12,12;CIPOS=-12,12;SVTYPE=DEL;SVMETHOD=EMBL.DELLYv0.6.8;CHR2=chr6;END=5135748;CT=3to5;INSLEN=0;PE=11;MAPQ=37; ADP=8.943661971830986
chr6	5148753	SOC62438	.	<TAN>	.	PASS	SVTYPE=TAN; CHR2=chr6; END=5148669; ADP=73.10588235294118
chr6	8902170	SOC62468	.	<TAN>	.	PASS	SVTYPE=TAN; CHR2=chr6; END=8902225; ADP=69.73214285714286
chr6	10070805	DEL00006382	N	<DEL>	.	PASS	PRECISE;CIEND=-161,161;CIPOS=-161,161;SVTYPE=DEL;SVMETHOD=EMBL.DELLYv0.6.8;CHR2=chr6;END=10071119;CT=3to5;INSLEN=0;PE=4;MAPQ=60;SR=15;SRQ=0.986667;CONSENSUS=GAATAACGTCTCAGCCTGCAAAACACTAGGCAATGACACTGATTTCCTGTTTATTTTTTTAAATGTATTACATTTTCAGTGTTTGTAGAGAGAATAATTTTTTTAAAAACTCCTTTATAATGAGACTATCTTTAT; ADP=4.907348242811501
chr6	11903452	DEL00006390	N	<DEL>	.	PASS	PRECISE;CIEND=-108,108;CIPOS=-108,108;SVTYPE=DEL;SVMETHOD=EMBL.DELLYv0.6.8;CHR2=chr6;END=11903765;CT=3to5;INSLEN=0;PE=4;MAPQ=60;SR=20;SRQ=0.98705;CONSENSUS=GAATATGAAATAATTCAAGATTCCATTAAGTCAGGCACAAATTACCCTTTAATTATATTAGTAGTCTATCATCAAAAGTCTTTAGAGTGAAAAGGAACATACATGAATGTATAATAAAAGCCAAGAAAATGTAAAACTA; ADP=7.137820512820513
chr6	14745285	SOC62493	.	<DEL>	.	PASS	SVTYPE=DEL; CHR2=chr6; END=14745698; ADP=0.03398058252427184
chr6	14745300	DEL00006400	N	<DEL>	.	PASS	PRECISE;CIEND=-124,124;CIPOS=-124,124;SVTYPE=DEL;SVMETHOD=EMBL.DELLYv0.6.8;CHR2=chr6;END=14745698;CT=3to5;INSLEN=0;PE=9;MAPQ=60;SR=27;SRQ=0.854054;CONSENSUS=TTAATGTGCCAGTGCAAACTTCCATTTCACATATATTAAATCCCCTTTTTACCCTAAAAGACTGTAACTTTCTGGCAAAGTTATTTTGCCAGAAATAACTTTAAGGATCTCCTGAACAGGCACCAAAGCTCTTGTAACAATGTAGTCA; ADP=0.03526448362720403
chr6	18402087	SOC62507-DEL00006408	.	<DEL>	.	PASS	SVTYPE=DEL; CHR2=chr6; END=18402868; ADP=0.09358974358974359
chr6	18943635	SOC62510	.	<DEL>	.	PASS	SVTYPE=DEL; CHR2=chr6; END=18943686; ADP=24.14
chr6	19146978	SOC62511	.	<DEL>	.	PASS	SVTYPE=DEL; CHR2=chr6; END=19146948; ADP=22.482758620689655
chr6	23155144	SOC62532	.	<DEL>	.	PASS	SVTYPE=DEL; CHR2=chr6; END=23155171; ADP=1.3076923076923077
chr6	24646541	SOC62544	.	<DEL>	.	PASS	SVTYPE=DEL; CHR2=chr6; END=24646513; ADP=17.037037037037038
chr6	29587435	SOC62566	.	<DEL>	.	PASS	SVTYPE=DEL; CHR2=chr6; END=29587464; ADP=25.607142857142858
chr6	29725840	SOC62569	.	<DEL>	.	PASS	SVTYPE=DEL; CHR2=chr6; END=29725873; ADP=1.375
chr6	30230519	SOC62578	.	<DEL>	.	PASS	SVTYPE=DEL; CHR2=chr6; END=30230592; ADP=23.333333333333332
chr6	30416351	SOC62579	.	<TAN>	.	PASS	SVTYPE=TAN; CHR2=chr6; END=30416402; ADP=78.36538461538461
chr6	30886430	SOC62583	.	<DEL>	.	PASS	SVTYPE=DEL; CHR2=chr6; END=30886571; ADP=28.185714285714287
chr6	32007753	SOC62596	.	<DEL>	.	PASS	SVTYPE=DEL; CHR2=chr6; END=32007680; ADP=27.59722222222222
chr6	32398950	SOC62600	.	<DEL>	.	PASS	SVTYPE=DEL; CHR2=chr6; END=32398927; ADP=18.227272727272727
chr6	32450001	DEL00006451	N	<DEL>	.	PASS	IMPRECISE;CIEND=-293,293;CIPOS=-293,293;SVTYPE=DEL;SVMETHOD=EMBL.DELLYv0.6.8;CHR2=chr6;END=32537805;CT=3to5;INSLEN=0;PE=3;MAPQ=25; ADP=19.86237372299352
chr6	32452057	SOC62602	.	<DEL>	.	PASS	SVTYPE=DEL; CHR2=chr6; END=32452032; ADP=27.166666666666668
chr6	32499309	DEL00006454	N	<DEL>	.	PASS	PRECISE;CIEND=-272,272;CIPOS=-272,272;SVTYPE=DEL;SVMETHOD=EMBL.DELLYv0.6.8;CHR2=chr6;END=32500812;CT=3to5;INSLEN=0;PE=4;MAPQ=37;SR=3;SRQ=0.974286;CONSENSUS=ATGAGCCATCGTGCCTGGCCACAATTCTGTTTTAAAATAACTAATATTTTATGTGAAGAGTGTTCAATCC; ADP=0.255659121171771
chr6	32561955	SOC62604-DEL00006457	.	<DEL>	.	PASS	SVTYPE=DEL; CHR2=chr6; END=32564609; ADP=11.540143234074632
chr6	33093424	DEL00006465	N	<DEL>	.	PASS	PRECISE;CIEND=-262,262;CIPOS=-262,262;SVTYPE=DEL;SVMETHOD=EMBL.DELLYv0.6.8;CHR2=chr6;END=33093756;CT=3to5;INSLEN=0;PE=4;MAPQ=60;SR=6;SRQ=0.966038;CONSENSUS=GTAACCAGATATGTGTCAGAACACTGAAGATTTTTGAAAATCTTCAGAAATCTTAAAATGACAAGGCTGGAAATCTGTTTTCAGAAGACTGTAAAGTCAGTTGGAG; ADP=25.531722054380666
chr6	33777232	SOC62631	.	<DEL>	.	PASS	SVTYPE=DEL; CHR2=chr6; END=33777261; ADP=5.964285714285714
chr6	35754564	SOC62637	.	<TAN>	.	PASS	SVTYPE=TAN; CHR2=chr6; END=35766788; ADP=75.50028629856851
chr6	44264373	SOC62675	.	<DEL>	.	PASS	SVTYPE=DEL; CHR2=chr6; END=44264404; ADP=16.933333333333334
chr6	44961164	SOC62682	.	<DEL>	.	PASS	SVTYPE=DEL; CHR2=chr6; END=44961194; ADP=28.862068965517242
chr6	48930945	SOC62698-DEL00006506	.	<DEL>	.	PASS	SVTYPE=DEL; CHR2=chr6; END=48938534; ADP=26.26818661043753
chr6	53924803	SOC62719-DEL00006523	.	<DEL>	.	PASS	SVTYPE=DEL; CHR2=chr6; END=53934829; ADP=19.070324189526186
chr6	53928710	DEL00006524	N	<DEL>	.	PASS	IMPRECISE;CIEND=-265,265;CIPOS=-265,265;SVTYPE=DEL;SVMETHOD=EMBL.DELLYv0.6.8;CHR2=chr6;END=53934846;CT=3to5;INSLEN=0;PE=3;MAPQ=37; ADP=0.10480847595762022
chr6	53953170	SOC62720	.	<DEL>	.	PASS	SVTYPE=DEL; CHR2=chr6; END=53953206; ADP=28.228571428571428
chr6	54556449	DEL00006528	N	<DEL>	.	PASS	PRECISE;CIEND=-89,89;CIPOS=-89,89;SVTYPE=DEL;SVMETHOD=EMBL.DELLYv0.6.8;CHR2=chr6;END=54556785;CT=3to5;INSLEN=0;PE=8;MAPQ=60;SR=19;SRQ=1;CONSENSUS=AAAAAATGTAAAATTACATATGTGGCTCATATTATATTTCTATTGGACAGTGTTAGTCTGAATAAAAGAATGTCCCAAAATACATTCAAATATGAAATCATTAAAATCAATATGCTTAAGTCTCCTCCACCCCAAAATCTAA; ADP=9.791044776119403
chr6	54864378	DEL00006529	N	<DEL>	.	PASS	PRECISE;CIEND=-51,51;CIPOS=-51,51;SVTYPE=DEL;SVMETHOD=EMBL.DELLYv0.6.8;CHR2=chr6;END=54864706;CT=3to5;INSLEN=0;PE=8;MAPQ=60;SR=21;SRQ=1;CONSENSUS=CCCATTGTAGCGCTTAATACAACCTTTCTGTCTAAGTCGTTTCCTTGGTTTTATATTTCATTCCTAAGAAAACACAAGTTATCTAAGCATACTTTACAATGAATAACCAAGAACAGAGGAAAGGCCATGGCAGGTAGAATAAATAAA; ADP=5.241590214067278
chr6	55341738	SOC62726-DEL00006530	.	<DEL>	.	PASS	SVTYPE=DEL; CHR2=chr6; END=55342334; ADP=5.34453781512605
chr6	56898487	SOC62736	.	<DEL>	.	PASS	SVTYPE=DEL; CHR2=chr6; END=56898548; ADP=0.1
chr6	57284804	SOC62737	.	<TAN>	.	PASS	SVTYPE=TAN; CHR2=chr6; END=57284839; ADP=73.91666666666667
chr6	57573889	SOC62761	.	<TAN>	.	PASS	SVTYPE=TAN; CHR2=chr6; END=57573929; ADP=177.46341463414635
chr6	57595086	SOC62762	.	<TAN>	.	PASS	SVTYPE=TAN; CHR2=chr6; END=57595097; ADP=111.0
chr6	57618680	SOC62764	.	<DEL>	.	PASS	SVTYPE=DEL; CHR2=chr6; END=57618880; ADP=27.899497487437184
chr6	57644138	SOC44257+null	.	<IVD>	.	PASS	SVTYPE=IVD; CHR2=chr2; START=102615329; END=102615361; ADP=53.18181818181818
chr6	65895889	SOC62795	.	<DEL>	.	PASS	SVTYPE=DEL; CHR2=chr6; END=65895883; ADP=28.8
chr6	67008728	SOC62799-DEL00006567	.	<DEL>	.	PASS	SVTYPE=DEL; CHR2=chr6; END=67048917; ADP=24.111376530307556
chr6	67043190	SOC62800-DEL00006568	.	<DEL>	.	PASS	SVTYPE=DEL; CHR2=chr6; END=67040800; ADP=0.06153202176642947
chr6	67171427	SOC62801	.	<DEL>	.	PASS	SVTYPE=DEL; CHR2=chr6; END=67171413; ADP=8.153846153846153
chr6	68223038	SOC62810-DEL00006572	.	<DEL>	.	PASS	SVTYPE=DEL; CHR2=chr6; END=68223314; ADP=28.26181818181818
chr6	72863851	SOC62829-DEL00006581	.	<DEL>	.	PASS	SVTYPE=DEL; CHR2=chr6; END=72873541; ADP=26.491072350087727
chr6	73152037	SOC62831	.	<DEL>	.	PASS	SVTYPE=DEL; CHR2=chr6; END=73152155; ADP=28.145299145299145
chr6	73835555	SOC62834	.	<DEL>	.	PASS	SVTYPE=DEL; CHR2=chr6; END=73835571; ADP=12.733333333333333
chr6	74156166	DEL00006584	N	<DEL>	.	PASS	PRECISE;CIEND=-43,43;CIPOS=-43,43;SVTYPE=DEL;SVMETHOD=EMBL.DELLYv0.6.8;CHR2=chr6;END=74156492;CT=3to5;INSLEN=0;PE=6;MAPQ=60;SR=10;SRQ=1;CONSENSUS=GATATGTGGTAGGGAATCAAGGTTCATGTTTTTCCTACATAGATATCCAATTGACCCAGCATTATTTATTGAAAAAAAAAAATCGTCCTTTCAGCCAGGCGCGGTGGCTCACGCTTGTAATCCCAGTACTTTGG; ADP=21.80923076923077
chr6	74421253	SOC62838-DEL00006585	.	<DEL>	.	PASS	SVTYPE=DEL; CHR2=chr6; END=74421560; ADP=6.967320261437909
chr6	74832503	SOC62841-DEL00006588	.	<DEL>	.	PASS	SVTYPE=DEL; CHR2=chr6; END=74833460; ADP=26.92050209205021
chr6	74849814	SOC62842	.	<DEL>	.	PASS	SVTYPE=DEL; CHR2=chr6; END=74849698; ADP=0.1826086956521739
chr6	76053694	SOC62846	.	<DEL>	.	PASS	SVTYPE=DEL; CHR2=chr6; END=76053816; ADP=24.181818181818183
chr6	83607485	SOC62876	.	<TAN>	.	PASS	SVTYPE=TAN; CHR2=chr6; END=83607771; ADP=79.61672473867596
chr6	85318151	DEL00006616	N	<DEL>	.	PASS	PRECISE;CIEND=-51,51;CIPOS=-51,51;SVTYPE=DEL;SVMETHOD=EMBL.DELLYv0.6.8;CHR2=chr6;END=85324229;CT=3to5;INSLEN=0;PE=40;MAPQ=37;SR=25;SRQ=1;CONSENSUS=AGATAACTGATGATTATATAAGTAAGATACTGTGCTTCACTCTTCTGGAGATAAGAATTATGTTGAGAAATGTCAGGGGAAAGTTAATATTTTATTTCAAATTTCCTTCTTAATGACTGAGACATTACAAGAGGAGAAAGAATTG; ADP=23.946355109428996
chr6	85771750	SOC62883	.	<DEL>	.	PASS	SVTYPE=DEL; CHR2=chr6; END=85771808; ADP=27.649122807017545
chr6	88579097	SOC62892	.	<TAN>	.	PASS	SVTYPE=TAN; CHR2=chr6; END=88579146; ADP=71.94
chr6	92171532	SOC62908	.	<DEL>	.	PASS	SVTYPE=DEL; CHR2=chr6; END=92171514; ADP=23.823529411764707
chr6	92289320	SOC62909	.	<DEL>	.	PASS	SVTYPE=DEL; CHR2=chr6; END=92289384; ADP=19.761904761904763
chr6	93847983	SOC62913	.	<TAN>	.	PASS	SVTYPE=TAN; CHR2=chr6; END=93848013; ADP=89.45161290322581
chr6	96580133	SOC62923	.	<DEL>	.	PASS	SVTYPE=DEL; CHR2=chr6; END=96580236; ADP=1.9019607843137254
chr6	100757093	SOC62937	.	<DEL>	.	PASS	SVTYPE=DEL; CHR2=chr6; END=100757113; ADP=25.42105263157895
chr6	108031343	DEL00006680	N	<DEL>	.	PASS	PRECISE;CIEND=-131,131;CIPOS=-131,131;SVTYPE=DEL;SVMETHOD=EMBL.DELLYv0.6.8;CHR2=chr6;END=108031938;CT=3to5;INSLEN=0;PE=22;MAPQ=37;SR=20;SRQ=0.855263;CONSENSUS=TTGTAGTACAATTATTTATGAACTTCTCTATAACCTCTAGTTAGATTTGTATTTCCTAAGGATTCCTCCCACTCACTCCACAAACATTGATTGAGCACCTTTTCTGTACCAGGTGCTAGGTGAAGCATTTGATGAAAAATACAAATGTGATC; ADP=11.599326599326599
chr6	108266112	SOC62970-DEL00006681	.	<DEL>	.	PASS	SVTYPE=DEL; CHR2=chr6; END=108266416; ADP=4.353135313531353
chr6	108614101	DEL00006682	N	<DEL>	.	PASS	IMPRECISE;CIEND=-68,68;CIPOS=-68,68;SVTYPE=DEL;SVMETHOD=EMBL.DELLYv0.6.8;CHR2=chr6;END=108614648;CT=3to5;INSLEN=0;PE=3;MAPQ=60; ADP=19.53846153846154
chr6	113087048	SOC62986	.	<TAN>	.	PASS	SVTYPE=TAN; CHR2=chr6; END=113087081; ADP=71.08823529411765
chr6	117105355	SOC63003	.	<TAN>	.	PASS	SVTYPE=TAN; CHR2=chr6; END=117105360; ADP=71.83333333333333
chr6	120764822	SOC63025	.	<TAN>	.	PASS	SVTYPE=TAN; CHR2=chr6; END=120764923; ADP=84.57843137254902
chr6	123515070	DEL00006715	N	<DEL>	.	PASS	PRECISE;CIEND=-208,208;CIPOS=-208,208;SVTYPE=DEL;SVMETHOD=EMBL.DELLYv0.6.8;CHR2=chr6;END=123515386;CT=3to5;INSLEN=0;PE=4;MAPQ=60;SR=24;SRQ=1;CONSENSUS=CAGAGGCAATGGATTGTAAGGGAGCAGAAAATTACACATGCTGATTAAATTACCTTCTCTTAAAAAACATCAGTAGGTAAAATGCTTTGTGGTGGCAACTGCCTGTTAGAAAGGGCAGCAGAGACAAGAGAATGTAGT; ADP=12.495238095238095
chr6	126610889	SOC63050	.	<DEL>	.	PASS	SVTYPE=DEL; CHR2=chr6; END=126610915; ADP=19.96
chr6	128976347	SOC63055	.	<DEL>	.	PASS	SVTYPE=DEL; CHR2=chr6; END=128976565; ADP=25.493087557603687
chr6	129614855	SOC63056	.	<DEL>	.	PASS	SVTYPE=DEL; CHR2=chr6; END=129614834; ADP=1.35
chr6	129619213	SOC63057	.	<TAN>	.	PASS	SVTYPE=TAN; CHR2=chr6; END=129619296; ADP=94.13095238095238
chr6	130927069	SOC63061	.	<DEL>	.	PASS	SVTYPE=DEL; CHR2=chr6; END=130927112; ADP=2.619047619047619
chr6	131440528	SOC63066	.	<DEL>	.	PASS	SVTYPE=DEL; CHR2=chr6; END=131440608; ADP=27.531645569620252
chr6	132106601	SOC63067-DEL00006736	.	<DEL>	.	PASS	SVTYPE=DEL; CHR2=chr6; END=132108786; ADP=23.603021978021978
chr6	133371501	DEL00006743	N	<DEL>	.	PASS	PRECISE;CIEND=-75,75;CIPOS=-75,75;SVTYPE=DEL;SVMETHOD=EMBL.DELLYv0.6.8;CHR2=chr6;END=133371846;CT=3to5;INSLEN=0;PE=10;MAPQ=60;SR=23;SRQ=1;CONSENSUS=TCCATTAGAGGTTAAAAGAAAGAATGCTAAGTTCTGTTTGGCAAATAATCTTGTGGTAAGGTTTGCTCCATTGCCAATTTTTCTTTAAACAATCAAGCATTTAATTTCCAATGATTGATTCAGATGTCTTACCTGGAACAAATGTTAATTA; ADP=12.5
chr6	135354073	SOC63081	.	<TAN>	.	PASS	SVTYPE=TAN; CHR2=chr6; END=135354087; ADP=71.6
chr6	139294722	SOC27222+SOC27223	.	<CID>	.	PASS	SVTYPE=CID; CHR2=chr14; START=95384142; END=95384452; ADP=35.52090032154341
chr6	141003742	DEL00006768	N	<DEL>	.	PASS	IMPRECISE;CIEND=-319,319;CIPOS=-319,319;SVTYPE=DEL;SVMETHOD=EMBL.DELLYv0.6.8;CHR2=chr6;END=141004318;CT=3to5;INSLEN=0;PE=3;MAPQ=29; ADP=6.937391304347826
chr6	154463239	SOC63156	.	<DEL>	.	PASS	SVTYPE=DEL; CHR2=chr6; END=154463331; ADP=26.87912087912088
chr6	154923884	SOC63165	.	<TAN>	.	PASS	SVTYPE=TAN; CHR2=chr6; END=154923936; ADP=78.09433962264151
chr6	157733951	SOC63183	.	<TAN>	.	PASS	SVTYPE=TAN; CHR2=chr6; END=157735363; ADP=117.60509554140127
chr6	158535721	SOC63194	.	<TAN>	.	PASS	SVTYPE=TAN; CHR2=chr6; END=158535748; ADP=84.32142857142857
chr6	158548282	DEL00006801	N	<DEL>	.	PASS	PRECISE;CIEND=-66,66;CIPOS=-66,66;SVTYPE=DEL;SVMETHOD=EMBL.DELLYv0.6.8;CHR2=chr6;END=158549083;CT=3to5;INSLEN=0;PE=38;MAPQ=37;SR=24;SRQ=1;CONSENSUS=CTCTACCAAAATAACATGTTCTAAGGACCCATAACTAACCCTAAGTAGAGCCTTGTCTATTGAAAAATGAACATATCATGAGGGGTAGAGGTGGGAGAACAAAGTAAAAAATACTCAGTATATAAAGCTGTTACCTG; ADP=18.8325
chr6	159652125	DEL00006805	N	<DEL>	.	PASS	PRECISE;CIEND=-85,85;CIPOS=-85,85;SVTYPE=DEL;SVMETHOD=EMBL.DELLYv0.6.8;CHR2=chr6;END=159652439;CT=3to5;INSLEN=0;PE=6;MAPQ=60;SR=13;SRQ=0.972308;CONSENSUS=AAACAAGAAGGAGGAAGCAGGTAAGGACATGCTATGGGAAGAGGGAAATTTTTGTAATGCCTTAAAAATTACAAATTGGTTGCTCATCACACATTCCCCATCACTTTGAGTATAGATTATTCAGCAATTT; ADP=6.4888178913738015
chr6	161684136	SOC63215	.	<DEL>	.	PASS	SVTYPE=DEL; CHR2=chr6; END=161684239; ADP=20.80392156862745
chr6	164250807	SOC63236	.	<DEL>	.	PASS	SVTYPE=DEL; CHR2=chr6; END=164250916; ADP=0.5
chr6	166863492	SOC63257	.	<TAN>	.	PASS	SVTYPE=TAN; CHR2=chr6; END=166863384; ADP=71.08256880733946
chr6	167411105	SOC63259	.	<TAN>	.	PASS	SVTYPE=TAN; CHR2=chr6; END=167411173; ADP=84.0
chr6	167802191	DEL00006818	N	<DEL>	.	PASS	IMPRECISE;CIEND=-82,82;CIPOS=-82,82;SVTYPE=DEL;SVMETHOD=EMBL.DELLYv0.6.8;CHR2=chr6;END=167802500;CT=3to5;INSLEN=0;PE=3;MAPQ=29; ADP=11.444805194805195
chr6	167837146	DEL00006819	N	<DEL>	.	PASS	IMPRECISE;CIEND=-259,259;CIPOS=-259,259;SVTYPE=DEL;SVMETHOD=EMBL.DELLYv0.6.8;CHR2=chr6;END=167837639;CT=3to5;INSLEN=0;PE=3;MAPQ=60; ADP=28.408536585365855
chr6	167935536	SOC63265	.	<TAN>	.	PASS	SVTYPE=TAN; CHR2=chr6; END=167935526; ADP=70.18181818181819
chr6	167936595	SOC63266	.	<DEL>	.	PASS	SVTYPE=DEL; CHR2=chr6; END=167936580; ADP=17.642857142857142
chr6	168634044	SOC63271	.	<DEL>	.	PASS	SVTYPE=DEL; CHR2=chr6; END=168634041; ADP=21.0
chr6	168716986	DEL00006821	N	<DEL>	.	PASS	IMPRECISE;CIEND=-185,185;CIPOS=-185,185;SVTYPE=DEL;SVMETHOD=EMBL.DELLYv0.6.8;CHR2=chr6;END=168718770;CT=3to5;INSLEN=0;PE=4;MAPQ=37; ADP=22.10712282669658
chr6	169314418	SOC63278	.	<TAN>	.	PASS	SVTYPE=TAN; CHR2=chr6; END=169314491; ADP=74.13513513513513
chr6	170575910	DEL00006839	N	<DEL>	.	PASS	IMPRECISE;CIEND=-92,92;CIPOS=-92,92;SVTYPE=DEL;SVMETHOD=EMBL.DELLYv0.6.8;CHR2=chr6;END=170576808;CT=3to5;INSLEN=0;PE=9;MAPQ=37; ADP=25.377926421404684
chr6	170767981	DEL00006841	N	<DEL>	.	PASS	IMPRECISE;CIEND=-112,112;CIPOS=-112,112;SVTYPE=DEL;SVMETHOD=EMBL.DELLYv0.6.8;CHR2=chr6;END=170768558;CT=3to5;INSLEN=0;PE=12;MAPQ=37; ADP=8.76736111111111
chr17	185812	SOC33192	.	<DEL>	.	PASS	SVTYPE=DEL; CHR2=chr17; END=185875; ADP=0.6935483870967742
chr17	456106	DEL00002793	N	<DEL>	.	PASS	IMPRECISE;CIEND=-82,82;CIPOS=-82,82;SVTYPE=DEL;SVMETHOD=EMBL.DELLYv0.6.8;CHR2=chr17;END=456461;CT=3to5;INSLEN=0;PE=3;MAPQ=60; ADP=15.81638418079096
chr17	738992	DEL00002796	N	<DEL>	.	PASS	IMPRECISE;CIEND=-27,27;CIPOS=-27,27;SVTYPE=DEL;SVMETHOD=EMBL.DELLYv0.6.8;CHR2=chr17;END=739349;CT=3to5;INSLEN=0;PE=8;MAPQ=60; ADP=21.730337078651687
chr17	1955736	DEL00002805	N	<DEL>	.	PASS	IMPRECISE;CIEND=-75,75;CIPOS=-75,75;SVTYPE=DEL;SVMETHOD=EMBL.DELLYv0.6.8;CHR2=chr17;END=1956301;CT=3to5;INSLEN=0;PE=7;MAPQ=37; ADP=23.52659574468085
chr17	5595704	SOC33219-DEL00002824	.	<DEL>	.	PASS	SVTYPE=DEL; CHR2=chr17; END=5597499; ADP=25.022296544035676
chr17	6931766	SOC33229	.	<TAN>	.	PASS	SVTYPE=TAN; CHR2=chr17; END=6931817; ADP=69.38461538461539
chr17	8173957	SOC33238	.	<TAN>	.	PASS	SVTYPE=TAN; CHR2=chr17; END=8173983; ADP=75.92592592592592
chr17	11557390	DEL00002836	N	<DEL>	.	PASS	PRECISE;CIEND=-238,238;CIPOS=-238,238;SVTYPE=DEL;SVMETHOD=EMBL.DELLYv0.6.8;CHR2=chr17;END=11557712;CT=3to5;INSLEN=0;PE=4;MAPQ=60;SR=11;SRQ=0.970248;CONSENSUS=CCCGCTTTGAGGTAGAAGAAAACCATCAAGCAAAAAAAGGAATTACTTAAGATTTTAAAAGTTTAAAATCGATCTATCATCCATCTATCGTCTGTGTATCTATCTATTGATCTATCACCTA; ADP=21.28348909657321
chr17	13583497	SOC33256	.	<TAN>	.	PASS	SVTYPE=TAN; CHR2=chr17; END=13583639; ADP=76.13986013986013
chr17	16821228	SOC33265	.	<TAN>	.	PASS	SVTYPE=TAN; CHR2=chr17; END=16821255; ADP=74.39285714285714
chr17	18854807	SOC33277	.	<TAN>	.	PASS	SVTYPE=TAN; CHR2=chr17; END=18854730; ADP=74.64102564102564
chr17	19571910	SOC33279-DEL00002856	.	<DEL>	.	PASS	SVTYPE=DEL; CHR2=chr17; END=19572321; ADP=0.5170731707317073
chr17	21330636	SOC33291	.	<TAN>	.	PASS	SVTYPE=TAN; CHR2=chr17; END=21330623; ADP=124.28571428571429
chr17	21342288	SOC33292	.	<TAN>	.	PASS	SVTYPE=TAN; CHR2=chr17; END=21342306; ADP=112.47368421052632
chr17	25264245	SOC33318	.	<TAN>	.	PASS	SVTYPE=TAN; CHR2=chr17; END=25263291; ADP=300.7570680628272
chr17	25266136	SOC10403+SOC10321	.	<CID>	.	PASS	SVTYPE=CID; CHR2=chr10; START=39137378; END=42661490; ADP=97.72068716298257
chr17	25266919	SOC34300+SOC34455	.	<CID>	.	PASS	SVTYPE=CID; CHR2=chr21; START=10779122; END=10807315; ADP=84.1304178193942
chr17	26030427	SOC33363	.	<DEL>	.	PASS	SVTYPE=DEL; CHR2=chr17; END=26030500; ADP=27.541666666666668
chr17	26843789	DEL00002888	N	<DEL>	.	PASS	IMPRECISE;CIEND=-142,142;CIPOS=-142,142;SVTYPE=DEL;SVMETHOD=EMBL.DELLYv0.6.8;CHR2=chr17;END=26844158;CT=3to5;INSLEN=0;PE=8;MAPQ=60; ADP=9.081521739130435
chr17	30698481	SOC33405	.	<DEL>	.	PASS	SVTYPE=DEL; CHR2=chr17; END=30698511; ADP=28.20689655172414
chr17	35143437	DEL00002903	N	<DEL>	.	PASS	PRECISE;CIEND=-94,94;CIPOS=-94,94;SVTYPE=DEL;SVMETHOD=EMBL.DELLYv0.6.8;CHR2=chr17;END=35143757;CT=3to5;INSLEN=0;PE=7;MAPQ=60;SR=11;SRQ=0.985827;CONSENSUS=GTTACTGAGGATGAGGAGAAATGGCCAGTCTTGTGCTTTGATGGTGGGGCAACAGCAGTGTAAAGAAGTACACTTCTGGGCCGGGCACAGTGAATCACACCTGTAATCCCAATACTTTAGGAGGCAG; ADP=9.633228840125392
chr17	36401343	SOC33425	.	<TAN>	.	PASS	SVTYPE=TAN; CHR2=chr17; END=36401333; ADP=167.45454545454547
chr17	37362245	SOC33431	.	<DEL>	.	PASS	SVTYPE=DEL; CHR2=chr17; END=37362275; ADP=20.93103448275862
chr17	39421769	DEL00002910	N	<DEL>	.	PASS	IMPRECISE;CIEND=-68,68;CIPOS=-68,68;SVTYPE=DEL;SVMETHOD=EMBL.DELLYv0.6.8;CHR2=chr17;END=39432181;CT=3to5;INSLEN=0;PE=8;MAPQ=37; ADP=0.6399961579099029
chr17	46564226	SOC33479	.	<TAN>	.	PASS	SVTYPE=TAN; CHR2=chr17; END=46564245; ADP=82.7
chr17	46617217	SOC33482-DEL00002937+SOC33481	.	<DUP>	.	PASS	SVTYPE=DUP; CHR2=chr17; START=46615632; END=46615803; ADP=51.848837209302324
chr17	47228453	DEL00002939	N	<DEL>	.	PASS	PRECISE;CIEND=-133,133;CIPOS=-133,133;SVTYPE=DEL;SVMETHOD=EMBL.DELLYv0.6.8;CHR2=chr17;END=47228784;CT=3to5;INSLEN=0;PE=7;MAPQ=60;SR=15;SRQ=1;CONSENSUS=ATCTCCTGCTTAAACTGGGTCCCGAAGGCTAACATTTCAACCATTGTACCGTAGTTCCTCAAAAAGCTAATCTTGCTGGATGGTGCTATGTGCTTGCTTTTGACTAAAGATTGTTATTGGCCGG; ADP=7.496969696969697
chr17	50117655	SOC33499	.	<DEL>	.	PASS	SVTYPE=DEL; CHR2=chr17; END=50117683; ADP=22.62962962962963
chr17	51369801	SOC33503	.	<TAN>	.	PASS	SVTYPE=TAN; CHR2=chr17; END=51369817; ADP=72.11764705882354
chr17	52705176	SOC33508	.	<DEL>	.	PASS	SVTYPE=DEL; CHR2=chr17; END=52705227; ADP=26.5
chr17	58832106	SOC33531	.	<DEL>	.	PASS	SVTYPE=DEL; CHR2=chr17; END=58832071; ADP=17.88235294117647
chr17	59744594	SOC33535	.	<DEL>	.	PASS	SVTYPE=DEL; CHR2=chr17; END=59744622; ADP=19.88888888888889
chr17	60934361	SOC33541	.	<DEL>	.	PASS	SVTYPE=DEL; CHR2=chr17; END=60934486; ADP=17.725806451612904
chr17	68887488	SOC33562	.	<TAN>	.	PASS	SVTYPE=TAN; CHR2=chr17; END=68887521; ADP=69.23529411764706
chr17	70262972	SOC33569	.	<DEL>	.	PASS	SVTYPE=DEL; CHR2=chr17; END=70263006; ADP=5.090909090909091
chr17	72014035	SOC33580	.	<TAN>	.	PASS	SVTYPE=TAN; CHR2=chr17; END=72014048; ADP=72.14285714285714
chr17	72889237	SOC33589	.	<DEL>	.	PASS	SVTYPE=DEL; CHR2=chr17; END=72889262; ADP=2.1666666666666665
chr17	73813181	SOC33593	.	<DEL>	.	PASS	SVTYPE=DEL; CHR2=chr17; END=73813213; ADP=0.3548387096774194
chr17	74719000	SOC33600	.	<TAN>	.	PASS	SVTYPE=TAN; CHR2=chr17; END=74719003; ADP=71.0
chr17	75988298	DEL00002975	N	<DEL>	.	PASS	PRECISE;CIEND=-149,149;CIPOS=-149,149;SVTYPE=DEL;SVMETHOD=EMBL.DELLYv0.6.8;CHR2=chr17;END=75988614;CT=3to5;INSLEN=0;PE=3;MAPQ=60;SR=10;SRQ=1;CONSENSUS=CTTTGCAGTTGGAACTCGGTATTTATGGAGGATTGTTTGATTTTCTAAGTTTTATCTTAAGATTAAGCAAAACCACTGGGAACGTTCACACTTGGACTGTGTTGCCTTGGCCCCCCAGAT; ADP=24.06031746031746
chr17	79117278	SOC33632	.	<DEL>	.	PASS	SVTYPE=DEL; CHR2=chr17; END=79117326; ADP=12.297872340425531
chr17	79581594	SOC33634	.	<DEL>	.	PASS	SVTYPE=DEL; CHR2=chr17; END=79581623; ADP=3.142857142857143
chr17	79611369	SOC33635	.	<DEL>	.	PASS	SVTYPE=DEL; CHR2=chr17; END=79611416; ADP=1.2173913043478262
chr17	80856816	SOC33645	.	<TAN>	.	PASS	SVTYPE=TAN; CHR2=chr17; END=80856996; ADP=91.07734806629834
chr17	80983059	DEL00002992	N	<DEL>	.	PASS	IMPRECISE;CIEND=-3,3;CIPOS=-3,3;SVTYPE=DEL;SVMETHOD=EMBL.DELLYv0.6.8;CHR2=chr17;END=80983425;CT=3to5;INSLEN=0;PE=26;MAPQ=60; ADP=4.345205479452055
chr17	80997172	DEL00002994	N	<DEL>	.	PASS	IMPRECISE;CIEND=-82,82;CIPOS=-82,82;SVTYPE=DEL;SVMETHOD=EMBL.DELLYv0.6.8;CHR2=chr17;END=80997520;CT=3to5;INSLEN=0;PE=3;MAPQ=60; ADP=6.008645533141211
chr17	81025596	SOC33647	.	<DEL>	.	PASS	SVTYPE=DEL; CHR2=chr17; END=81025683; ADP=19.151162790697676
chr5	175820	DEL00005877	N	<DEL>	.	PASS	PRECISE;CIEND=-128,128;CIPOS=-128,128;SVTYPE=DEL;SVMETHOD=EMBL.DELLYv0.6.8;CHR2=chr5;END=176401;CT=3to5;INSLEN=0;PE=4;MAPQ=37;SR=6;SRQ=1;CONSENSUS=TGCACCCCGCCTGAGCCCTGACCCCCTCCAGGCAGACACGACCAGGGCTCCTGCTTCCTGTTTGGGGTCTGCCTGACTGTAGTGCACAAAGTCTCCCTGGGG; ADP=19.860344827586207
chr5	359108	DEL00005883	N	<DEL>	.	PASS	IMPRECISE;CIEND=-288,288;CIPOS=-288,288;SVTYPE=DEL;SVMETHOD=EMBL.DELLYv0.6.8;CHR2=chr5;END=359600;CT=3to5;INSLEN=0;PE=3;MAPQ=29; ADP=28.04684317718941
chr5	376619	SOC60845	.	<TAN>	.	PASS	SVTYPE=TAN; CHR2=chr5; END=376667; ADP=111.55102040816327
chr5	484049	DEL00005885	N	<DEL>	.	PASS	IMPRECISE;CIEND=-331,331;CIPOS=-331,331;SVTYPE=DEL;SVMETHOD=EMBL.DELLYv0.6.8;CHR2=chr5;END=484576;CT=3to5;INSLEN=0;PE=3;MAPQ=60; ADP=25.309885931558934
chr5	495204	SOC60846	.	<DEL>	.	PASS	SVTYPE=DEL; CHR2=chr5; END=495228; ADP=18.608695652173914
chr5	665773	SOC60851	.	<DEL>	.	PASS	SVTYPE=DEL; CHR2=chr5; END=665731; ADP=16.609756097560975
chr5	667990	DEL00005890	N	<DEL>	.	PASS	IMPRECISE;CIEND=-202,202;CIPOS=-202,202;SVTYPE=DEL;SVMETHOD=EMBL.DELLYv0.6.8;CHR2=chr5;END=668431;CT=3to5;INSLEN=0;PE=5;MAPQ=60; ADP=13.51590909090909
chr5	1061172	DEL00005894	N	<DEL>	.	PASS	IMPRECISE;CIEND=-106,106;CIPOS=-106,106;SVTYPE=DEL;SVMETHOD=EMBL.DELLYv0.6.8;CHR2=chr5;END=1061681;CT=3to5;INSLEN=0;PE=20;MAPQ=60; ADP=6.706692913385827
chr5	1178293	SOC60855-DEL00005897	.	<DEL>	.	PASS	SVTYPE=DEL; CHR2=chr5; END=1180733; ADP=0.05904059040590406
chr5	1663783	DEL00005901	N	<DEL>	.	PASS	IMPRECISE;CIEND=-67,67;CIPOS=-67,67;SVTYPE=DEL;SVMETHOD=EMBL.DELLYv0.6.8;CHR2=chr5;END=1664268;CT=3to5;INSLEN=0;PE=24;MAPQ=37; ADP=15.52892561983471
chr5	1924590	SOC60864-DEL00005905	.	<DEL>	.	PASS	SVTYPE=DEL; CHR2=chr5; END=1925203; ADP=0.05065359477124183
chr5	1984817	SOC60865	.	<TAN>	.	PASS	SVTYPE=TAN; CHR2=chr5; END=1984894; ADP=79.56410256410257
chr5	6368034	SOC60888	.	<DEL>	.	PASS	SVTYPE=DEL; CHR2=chr5; END=6368052; ADP=14.529411764705882
chr5	8917715	SOC60900	.	<DEL>	.	PASS	SVTYPE=DEL; CHR2=chr5; END=8917758; ADP=1.0714285714285714
chr5	9400610	SOC60906	.	<DEL>	.	PASS	SVTYPE=DEL; CHR2=chr5; END=9400881; ADP=8.666666666666666
chr5	10685333	SOC60917	.	<TAN>	.	PASS	SVTYPE=TAN; CHR2=chr5; END=10685373; ADP=76.02439024390245
chr5	10799570	SOC60919	.	<TAN>	.	PASS	SVTYPE=TAN; CHR2=chr5; END=10799567; ADP=73.25
chr5	12811017	SOC60929-DEL00005941	.	<DEL>	.	PASS	SVTYPE=DEL; CHR2=chr5; END=12820524; ADP=25.64759099516095
chr5	13399958	SOC60931	.	<DEL>	.	PASS	SVTYPE=DEL; CHR2=chr5; END=13400033; ADP=24.39189189189189
chr5	13830007	SOC60934	.	<DEL>	.	PASS	SVTYPE=DEL; CHR2=chr5; END=13830038; ADP=27.166666666666668
chr5	13895092	DEL00005947	N	<DEL>	.	PASS	PRECISE;CIEND=-113,113;CIPOS=-113,113;SVTYPE=DEL;SVMETHOD=EMBL.DELLYv0.6.8;CHR2=chr5;END=13895390;CT=3to5;INSLEN=0;PE=7;MAPQ=60;SR=18;SRQ=0.909722;CONSENSUS=TGACTACTTTTATTTAGGGTCAAACTGTAGGGCTCTAATAGCCTGGTAGAGTAGCCAAAACAATAAAAAGAAAAGAAGACAAGGACTCTCTCCATAATTACAAATTCCTAATCCAAAAAAATACAACTGAAGATGAACAAGAAT; ADP=7.28956228956229
chr5	14634765	DEL00005951	N	<DEL>	.	PASS	IMPRECISE;CIEND=-275,275;CIPOS=-275,275;SVTYPE=DEL;SVMETHOD=EMBL.DELLYv0.6.8;CHR2=chr5;END=14635286;CT=3to5;INSLEN=0;PE=5;MAPQ=29; ADP=24.901923076923076
chr5	17712818	SOC60948	.	<TAN>	.	PASS	SVTYPE=TAN; CHR2=chr5; END=17715853; ADP=101.8580368906456
chr5	19867750	SOC60956	.	<DEL>	.	PASS	SVTYPE=DEL; CHR2=chr5; END=19867791; ADP=8.75
chr5	21450214	DEL00005965	N	<DEL>	.	PASS	IMPRECISE;CIEND=-26,26;CIPOS=-26,26;SVTYPE=DEL;SVMETHOD=EMBL.DELLYv0.6.8;CHR2=chr5;END=21452435;CT=3to5;INSLEN=0;PE=20;MAPQ=37; ADP=0.5333333333333333
chr5	24359346	SOC60969	.	<DEL>	.	PASS	SVTYPE=DEL; CHR2=chr5; END=24359324; ADP=3.238095238095238
chr5	24452852	DEL00005977	N	<DEL>	.	PASS	PRECISE;CIEND=-134,134;CIPOS=-134,134;SVTYPE=DEL;SVMETHOD=EMBL.DELLYv0.6.8;CHR2=chr5;END=24453175;CT=3to5;INSLEN=0;PE=5;MAPQ=60;SR=20;SRQ=1;CONSENSUS=AAACCAAATGAAATTGACAGGAATGAGAACCTCTGCCAAGGGGAGACACTTGTTATTTTCTGCTTAAGAAAACAATAGAACTTGGACATTTTAGTGTCTAAGACAACCAAACACTCAAACTTAGAAAAAAAATTAGA; ADP=6.9937888198757765
chr5	25275411	DEL00005981	N	<DEL>	.	PASS	PRECISE;CIEND=-49,49;CIPOS=-49,49;SVTYPE=DEL;SVMETHOD=EMBL.DELLYv0.6.8;CHR2=chr5;END=25275737;CT=3to5;INSLEN=0;PE=4;MAPQ=60;SR=12;SRQ=1;CONSENSUS=AAAATATATATTTACAGATTAATATTAATTAATACAACTGCATTTAAACAATTAAGCTTCTTAATTTCTCCCAAATAGTGAATAATGAAATGAACTATTCTTTTATTGCACAGATCCTTTGCT; ADP=24.593846153846155
chr5	25316212	DEL00005983	N	<DEL>	.	PASS	PRECISE;CIEND=-210,210;CIPOS=-210,210;SVTYPE=DEL;SVMETHOD=EMBL.DELLYv0.6.8;CHR2=chr5;END=25316520;CT=3to5;INSLEN=0;PE=3;MAPQ=60;SR=9;SRQ=1;CONSENSUS=AAATCCTGGCCTTGTCTGAGATACCTATGGAGACTCTGCCCATAAGAACTCTGAGGCATTTTTCCAACCTCAGCAGCTGTTACCAAAGACTCTGCAGGAGAGAAGCAGTGACCAACTCA; ADP=21.76872964169381
chr5	26653902	SOC60982	.	<DEL>	.	PASS	SVTYPE=DEL; CHR2=chr5; END=26653967; ADP=6.671875
chr5	28813576	SOC60989-DEL00005995	.	<DEL>	.	PASS	SVTYPE=DEL; CHR2=chr5; END=28813830; ADP=0.40711462450592883
chr5	29194412	SOC60992	.	<DEL>	.	PASS	SVTYPE=DEL; CHR2=chr5; END=29194405; ADP=11.333333333333334
chr5	29202915	SOC60993	.	<DEL>	.	PASS	SVTYPE=DEL; CHR2=chr5; END=29202926; ADP=20.4
chr5	31677441	DEL00006003	N	<DEL>	.	PASS	PRECISE;CIEND=-35,35;CIPOS=-35,35;SVTYPE=DEL;SVMETHOD=EMBL.DELLYv0.6.8;CHR2=chr5;END=31677763;CT=3to5;INSLEN=0;PE=5;MAPQ=60;SR=20;SRQ=1;CONSENSUS=GGACAAAACCATTCGAGAGTGAGACCCTGTCTCTAAAAAAAATTTTTATTTGTTTAAAAAGGAGGTATATCCATGTGATGGAGTACTATTTAGTGATAAAAAGAAATGAGCTATTGACACATGCAACAATG; ADP=1.691588785046729
chr5	33355575	DEL00006009	N	<DEL>	.	PASS	PRECISE;CIEND=-196,196;CIPOS=-196,196;SVTYPE=DEL;SVMETHOD=EMBL.DELLYv0.6.8;CHR2=chr5;END=33355907;CT=3to5;INSLEN=0;PE=5;MAPQ=60;SR=10;SRQ=1;CONSENSUS=TATCTTATATTTCAGTTAAACCAAATACATCTCCTGGCAACACTGAGACTACAGAGTGCTCAATCAATAATATCTTTTTAACACATTTTAATGATACTTTTGACACCACCAATTAATTTAAAACATAATTTGCT; ADP=24.08761329305136
chr5	33973937	SOC61017	.	<DEL>	.	PASS	SVTYPE=DEL; CHR2=chr5; END=33973978; ADP=0.65
chr5	37558006	SOC61037	.	<TAN>	.	PASS	SVTYPE=TAN; CHR2=chr5; END=37558059; ADP=103.94444444444444
chr5	39374343	SOC61040	.	<DEL>	.	PASS	SVTYPE=DEL; CHR2=chr5; END=39374478; ADP=25.223880597014926
chr5	52052566	SOC61074	.	<DEL>	.	PASS	SVTYPE=DEL; CHR2=chr5; END=52052603; ADP=0.3611111111111111
chr5	52231788	DEL00006052	N	<DEL>	.	PASS	PRECISE;CIEND=-35,35;CIPOS=-35,35;SVTYPE=DEL;SVMETHOD=EMBL.DELLYv0.6.8;CHR2=chr5;END=52232122;CT=3to5;INSLEN=0;PE=6;MAPQ=60;SR=22;SRQ=1;CONSENSUS=CAGTATTTTCCAATGTTTCTACAAGGAACATTTTTTAATCAGAAAAAAATGGTAATTACAGAACACAGGATTTCTAACTGAATATCAGGAAACAGAATTTGACTGGAAATCAAGAAGATAAGAGTTAGGGAGCATG; ADP=12.96096096096096
chr5	53176941	DEL00006053	N	<DEL>	.	PASS	PRECISE;CIEND=-120,120;CIPOS=-120,120;SVTYPE=DEL;SVMETHOD=EMBL.DELLYv0.6.8;CHR2=chr5;END=53177247;CT=3to5;INSLEN=0;PE=4;MAPQ=60;SR=18;SRQ=1;CONSENSUS=CCTCTCAGGTAAGAATTGTGGTCTTACTTCTCTCTCCAGAAACAGCTTTCTTCACAGACTCTGTTTAAAACCAGCTCCCTCCACCACCATCTTCTGTAAGCTTGTCCAGACATGGGGTACATCATTAGGCCAGGTCTTCCAGTC; ADP=5.950819672131147
chr5	53678112	SOC61084	.	<DEL>	.	PASS	SVTYPE=DEL; CHR2=chr5; END=153218533; ADP=9.38492394345935
chr5	54081758	SOC61088	.	<DEL>	.	PASS	SVTYPE=DEL; CHR2=chr5; END=54081908; ADP=21.986577181208055
chr5	57323476	SOC61105-DEL00006058	.	<DEL>	.	PASS	SVTYPE=DEL; CHR2=chr5; END=57333779; ADP=0.03504173946806445
chr5	57530825	SOC61107	.	<TAN>	.	PASS	SVTYPE=TAN; CHR2=chr5; END=57530837; ADP=69.07692307692308
chr5	160509769	SOC61518	.	<DEL>	.	PASS	SVTYPE=DEL; CHR2=chr5; END=58419973; ADP=10.459395946480253
chr5	61293640	DEL00006067	N	<DEL>	.	PASS	PRECISE;CIEND=-272,272;CIPOS=-272,272;SVTYPE=DEL;SVMETHOD=EMBL.DELLYv0.6.8;CHR2=chr5;END=61293967;CT=3to5;INSLEN=0;PE=4;MAPQ=60;SR=13;SRQ=0.986861;CONSENSUS=CTGTTTTTAATATATATATAAATTCCCAGCCCCTCCAAAAAAGGTCTTTCAACCTGTGTTTTAAAAACAATTTTCTATTTCTTCATCTTCCAAATAGCTTTGTCCAGCATATATATTTACATATATATAAAATATCA; ADP=22.420245398773005
chr5	64286070	DEL00006081	N	<DEL>	.	PASS	PRECISE;CIEND=-76,76;CIPOS=-76,76;SVTYPE=DEL;SVMETHOD=EMBL.DELLYv0.6.8;CHR2=chr5;END=64286408;CT=3to5;INSLEN=0;PE=5;MAPQ=60;SR=16;SRQ=1;CONSENSUS=TTGGAGAGTAATATTTTCACTAGTTACTGTCATTATGCTTTATGTAGCCTTTATCAGAGCTCTAGAGTTTTTATTTGTTTAGATGTCATCCTTAATTCAGAAACTTTTCTCTAATTTCCAGTATAGGAAATTGTATTATCTGTTTT; ADP=20.694362017804153
chr5	65028099	DEL00006083	N	<DEL>	.	PASS	PRECISE;CIEND=-24,24;CIPOS=-24,24;SVTYPE=DEL;SVMETHOD=EMBL.DELLYv0.6.8;CHR2=chr5;END=65030397;CT=3to5;INSLEN=0;PE=15;MAPQ=37;SR=7;SRQ=1;CONSENSUS=AAAAGGAAGTCCAGCTTATGAAATCTGGATTTCCCGTTCACCATAGCTTACATTAGAAAGACTCTGCCCATTCTGCCCACTCTGAGATTGTCTATGCTTCCTGTTTGGCATTCAAGAGGAAGTCCTCATATTTCCC; ADP=25.531562908141055
chr5	65284868	SOC61135	.	<DEL>	.	PASS	SVTYPE=DEL; CHR2=chr5; END=65284895; ADP=1.0769230769230769
chr5	65346056	DEL00006084	N	<DEL>	.	PASS	PRECISE;CIEND=-121,121;CIPOS=-121,121;SVTYPE=DEL;SVMETHOD=EMBL.DELLYv0.6.8;CHR2=chr5;END=65346387;CT=3to5;INSLEN=0;PE=6;MAPQ=60;SR=27;SRQ=1;CONSENSUS=AAGTATATTCATTGAAATTAACTGACCTTAGAAAACAGTACATAATAATATCACCTTGTCAGTAACTAAATCGAATTCTTAATAACCCCAGCATTGGTTACTTTTTGAAAAATTATATCACCATCTAAAAATTATTT; ADP=8.072727272727272
chr5	70190741	DEL00006088	N	<DEL>	.	PASS	IMPRECISE;CIEND=-256,256;CIPOS=-256,256;SVTYPE=DEL;SVMETHOD=EMBL.DELLYv0.6.8;CHR2=chr5;END=70191244;CT=3to5;INSLEN=0;PE=8;MAPQ=29; ADP=16.280876494023904
chr5	71157674	SOC61151	.	<DEL>	.	PASS	SVTYPE=DEL; CHR2=chr5; END=71157741; ADP=5.878787878787879
chr5	75552976	SOC61168	.	<TAN>	.	PASS	SVTYPE=TAN; CHR2=chr5; END=75553246; ADP=91.84132841328413
chr5	77150720	SOC61171	.	<DEL>	.	PASS	SVTYPE=DEL; CHR2=chr5; END=77150697; ADP=27.318181818181817
chr5	78109799	SOC61176-DEL00006104	.	<DEL>	.	PASS	SVTYPE=DEL; CHR2=chr5; END=78111871; ADP=28.596813133751812
chr5	78282473	SOC61179	.	<TAN>	.	PASS	SVTYPE=TAN; CHR2=chr5; END=78282494; ADP=72.95454545454545
chr5	79013702	SOC61182-DEL00006109	.	<DEL>	.	PASS	SVTYPE=DEL; CHR2=chr5; END=79014010; ADP=25.094462540716613
chr5	80039371	SOC61189-DEL00006116	.	<DEL>	.	PASS	SVTYPE=DEL; CHR2=chr5; END=80039681; ADP=7.310679611650485
chr5	81008181	DEL00006118	N	<DEL>	.	PASS	PRECISE;CIEND=-153,153;CIPOS=-153,153;SVTYPE=DEL;SVMETHOD=EMBL.DELLYv0.6.8;CHR2=chr5;END=81008455;CT=3to5;INSLEN=0;PE=3;MAPQ=60;SR=8;SRQ=1;CONSENSUS=TTGTCATCTATCATATGTTAGAAAAGGGAAAGGATCATGTCTTTAAAAAATAAAGATTACAGATTTCTGGCTAAGGATGGTAGGTTGAACTTACATTTACAGGCACAC; ADP=27.274725274725274
chr5	82156238	SOC61194	.	<TAN>	.	PASS	SVTYPE=TAN; CHR2=chr5; END=82156252; ADP=87.46666666666667
chr5	84814477	SOC61208	.	<DEL>	.	PASS	SVTYPE=DEL; CHR2=chr5; END=84814555; ADP=27.454545454545453
chr5	88032029	DEL00006140	N	<DEL>	.	PASS	PRECISE;CIEND=-200,200;CIPOS=-200,200;SVTYPE=DEL;SVMETHOD=EMBL.DELLYv0.6.8;CHR2=chr5;END=88032360;CT=3to5;INSLEN=0;PE=5;MAPQ=60;SR=11;SRQ=1;CONSENSUS=TCTTCAGAAATGCCTGTCTCTACTTCCACTGCCACCATCTTAGCTTTGGCTTCCATCACCATTTGAATAAATATTTCAGCAACTCTCCATCTGGGCCTCTGGTCTCTACTTGAGGGGTTCTTCACCAGGCCTTA; ADP=8.836363636363636
chr5	88043138	SOC61223-DEL00006141	.	<DEL>	.	PASS	SVTYPE=DEL; CHR2=chr5; END=88043467; ADP=9.359756097560975
chr5	91480775	DEL00006150	N	<DEL>	.	PASS	PRECISE;CIEND=-141,141;CIPOS=-141,141;SVTYPE=DEL;SVMETHOD=EMBL.DELLYv0.6.8;CHR2=chr5;END=91481130;CT=3to5;INSLEN=0;PE=7;MAPQ=60;SR=22;SRQ=0.988462;CONSENSUS=TTTGGATTATTCCTGGAAGAGACTATTACTAGGAATCCCTTTCCCAAAAACTTTCTCTAGAGCAAATTGTTAAAAATAAAGTCTATTATCACAAAAATTCAATAAGCACTGACAGAATGCCTACAGTTCCAGTTATTGTGGAAAGTACAAAATATT; ADP=20.649717514124294
chr5	92314546	SOC61237	.	<DEL>	.	PASS	SVTYPE=DEL; CHR2=chr5; END=92314577; ADP=28.733333333333334
chr5	93916299	DEL00006154	N	<DEL>	.	PASS	PRECISE;CIEND=-191,191;CIPOS=-191,191;SVTYPE=DEL;SVMETHOD=EMBL.DELLYv0.6.8;CHR2=chr5;END=93916637;CT=3to5;INSLEN=0;PE=5;MAPQ=60;SR=8;SRQ=1;CONSENSUS=TCTCTTTCCTTACAGATTGGTGTTCCTGGCTGCTCCTTTGTCTGCTGTGGTACTAGGTTTTTTAAAAAATGCATAACACATAAGATTTTACTTTCATTTTACTTTCTATGACAAGTGTTACTTTAAAATAATAAGATT; ADP=26.537091988130562
chr5	94109625	SOC61245-DEL00006156	.	<DEL>	.	PASS	SVTYPE=DEL; CHR2=chr5; END=94109955; ADP=28.659574468085108
chr5	96232570	SOC61256	.	<TAN>	.	PASS	SVTYPE=TAN; CHR2=chr5; END=96232669; ADP=92.82
chr5	97401555	SOC61261-DEL00006164	.	<DEL>	.	PASS	SVTYPE=DEL; CHR2=chr5; END=97402755; ADP=25.738115095913262
chr5	100261133	SOC61270	.	<TAN>	.	PASS	SVTYPE=TAN; CHR2=chr5; END=100261224; ADP=69.6086956521739
chr5	101796603	SOC61277	.	<DEL>	.	PASS	SVTYPE=DEL; CHR2=chr5; END=101796650; ADP=8.695652173913043
chr5	102454478	SOC61282	.	<TAN>	.	PASS	SVTYPE=TAN; CHR2=chr5; END=102454480; ADP=71.33333333333333
chr5	103030567	DEL00006188	N	<DEL>	.	PASS	PRECISE;CIEND=-103,103;CIPOS=-103,103;SVTYPE=DEL;SVMETHOD=EMBL.DELLYv0.6.8;CHR2=chr5;END=103030893;CT=3to5;INSLEN=0;PE=3;MAPQ=60;SR=12;SRQ=0.986364;CONSENSUS=TGGAATGCAAGAATTTGTACAGATGTTAAGGATGTGCTTCAGCCTGGTTCTCGCATTTAAGAATCAATTGTAAAAAATAAAGAAAATTCTAAAGTGTATCGTCAGGTTCCTAGAAATAAATAGTACAAAGTA; ADP=27.50769230769231
chr5	103742818	SOC61285	.	<TAN>	.	PASS	SVTYPE=TAN; CHR2=chr5; END=103742819; ADP=69.5
chr5	109054674	SOC61303	.	<DEL>	.	PASS	SVTYPE=DEL; CHR2=chr5; END=109054706; ADP=26.419354838709676
chr5	111828940	SOC61315	.	<TAN>	.	PASS	SVTYPE=TAN; CHR2=chr5; END=111828963; ADP=69.70833333333333
chr5	112477827	SOC61319-DEL00006202	.	<DEL>	.	PASS	SVTYPE=DEL; CHR2=chr5; END=112478367; ADP=27.274582560296846
chr5	114737653	SOC61326	.	<DEL>	.	PASS	SVTYPE=DEL; CHR2=chr5; END=114737625; ADP=8.037037037037036
chr5	115130457	SOC61329-DEL00006208	.	<DEL>	.	PASS	SVTYPE=DEL; CHR2=chr5; END=115130807; ADP=28.954154727793696
chr5	120394878	SOC61365	.	<DEL>	.	PASS	SVTYPE=DEL; CHR2=chr5; END=120394881; ADP=6.0
chr5	124529037	SOC61379	.	<TAN>	.	PASS	SVTYPE=TAN; CHR2=chr5; END=124529057; ADP=72.0952380952381
chr5	125010470	SOC61380	.	<DEL>	.	PASS	SVTYPE=DEL; CHR2=chr5; END=125010496; ADP=14.8
chr5	127336000	SOC61394-DEL00006238	.	<DEL>	.	PASS	SVTYPE=DEL; CHR2=chr5; END=127336930; ADP=24.240043057050592
chr5	136320074	SOC61424	.	<TAN>	.	PASS	SVTYPE=TAN; CHR2=chr5; END=136320088; ADP=70.13333333333334
chr5	141459200	SOC61446	.	<DEL>	.	PASS	SVTYPE=DEL; CHR2=chr5; END=141459506; ADP=24.82950819672131
chr5	143080256	SOC61454	.	<DEL>	.	PASS	SVTYPE=DEL; CHR2=chr5; END=143080459; ADP=27.519801980198018
chr5	146380181	SOC61466	.	<DEL>	.	PASS	SVTYPE=DEL; CHR2=chr5; END=146380257; ADP=0.9066666666666666
chr5	152311222	SOC61494	.	<DEL>	.	PASS	SVTYPE=DEL; CHR2=chr5; END=152311197; ADP=3.7083333333333335
chr5	153092141	SOC61499	.	<DEL>	.	PASS	SVTYPE=DEL; CHR2=chr5; END=153092205; ADP=24.666666666666668
chr5	159742556	SOC61516	.	<DEL>	.	PASS	SVTYPE=DEL; CHR2=chr5; END=159742663; ADP=28.735849056603772
chr5	161683663	SOC61520	.	<DEL>	.	PASS	SVTYPE=DEL; CHR2=chr5; END=161683689; ADP=0.24
chr5	162978096	SOC61526	.	<DEL>	.	PASS	SVTYPE=DEL; CHR2=chr5; END=162978071; ADP=12.666666666666666
chr5	167427947	SOC61544	.	<DEL>	.	PASS	SVTYPE=DEL; CHR2=chr5; END=167427976; ADP=28.071428571428573
chr5	168553919	SOC61553	.	<DEL>	.	PASS	SVTYPE=DEL; CHR2=chr5; END=168553948; ADP=28.321428571428573
chr5	169598751	SOC61558+null	.	<CVD>	.	PASS	SVTYPE=CVD; CHR2=chr5; START=169597468; END=169597695; ADP=70.08771929824562
chr5	171503937	SOC61564	.	<TAN>	.	PASS	SVTYPE=TAN; CHR2=chr5; END=171503957; ADP=73.85714285714286
chr5	172889728	DEL00006325	N	<DEL>	.	PASS	PRECISE;CIEND=-43,43;CIPOS=-43,43;SVTYPE=DEL;SVMETHOD=EMBL.DELLYv0.6.8;CHR2=chr5;END=172890062;CT=3to5;INSLEN=0;PE=9;MAPQ=60;SR=26;SRQ=1;CONSENSUS=TGAAGGTGGTGAAATAGCCTGCTCAGTGTGACACATCCAGTAAATAGTAGAGTGAGAATCCAAACTCAAGATCCACTGAAGCTCATGGTATGTGTCCAGTATAAGCCCCCAGCTTGACAAGACTGCAAAAGCCACAAGTCAG; ADP=8.93093093093093
chr5	177821926	DEL00006338	N	<DEL>	.	PASS	IMPRECISE;CIEND=-272,272;CIPOS=-272,272;SVTYPE=DEL;SVMETHOD=EMBL.DELLYv0.6.8;CHR2=chr5;END=177823795;CT=3to5;INSLEN=0;PE=4;MAPQ=37; ADP=5.269807280513919
chr5	177952100	DEL00006339	N	<DEL>	.	PASS	IMPRECISE;CIEND=-123,123;CIPOS=-123,123;SVTYPE=DEL;SVMETHOD=EMBL.DELLYv0.6.8;CHR2=chr5;END=177952665;CT=3to5;INSLEN=0;PE=14;MAPQ=37; ADP=22.48404255319149
chr5	178740208	DEL00006341	N	<DEL>	.	PASS	IMPRECISE;CIEND=-120,120;CIPOS=-120,120;SVTYPE=DEL;SVMETHOD=EMBL.DELLYv0.6.8;CHR2=chr5;END=178740581;CT=3to5;INSLEN=0;PE=4;MAPQ=36; ADP=27.71505376344086
chr16	796227	DEL00002443	N	<DEL>	.	PASS	IMPRECISE;CIEND=-209,209;CIPOS=-209,209;SVTYPE=DEL;SVMETHOD=EMBL.DELLYv0.6.8;CHR2=chr16;END=796685;CT=3to5;INSLEN=0;PE=5;MAPQ=60; ADP=16.161925601750546
chr16	1422878	DEL00002450	N	<DEL>	.	PASS	IMPRECISE;CIEND=-111,111;CIPOS=-111,111;SVTYPE=DEL;SVMETHOD=EMBL.DELLYv0.6.8;CHR2=chr16;END=1424136;CT=3to5;INSLEN=0;PE=17;MAPQ=37; ADP=2.4614160700079553
chr16	3320388	SOC29887	.	<DEL>	.	PASS	SVTYPE=DEL; CHR2=chr16; END=3320426; ADP=13.08108108108108
chr16	3839710	SOC29888	.	<TAN>	.	PASS	SVTYPE=TAN; CHR2=chr16; END=3839733; ADP=71.66666666666667
chr16	5023403	SOC29895	.	<DEL>	.	PASS	SVTYPE=DEL; CHR2=chr16; END=5023441; ADP=21.89189189189189
chr16	7093049	SOC29909	.	<DEL>	.	PASS	SVTYPE=DEL; CHR2=chr16; END=7093080; ADP=26.733333333333334
chr16	13294465	SOC29944-DEL00002477	.	<DEL>	.	PASS	SVTYPE=DEL; CHR2=chr16; END=13296495; ADP=25.647116806308528
chr16	19230442	DEL00002492	N	<DEL>	.	PASS	PRECISE;CIEND=-32,32;CIPOS=-32,32;SVTYPE=DEL;SVMETHOD=EMBL.DELLYv0.6.8;CHR2=chr16;END=19230795;CT=3to5;INSLEN=0;PE=5;MAPQ=60;SR=13;SRQ=1;CONSENSUS=AATTTGTCTTGTTTTCCTTTTTCATATTTATTTTATGTTTTTAATGGGAATATTTCCCACATAAAATAATAAAACAAACACCCATGTGTCCATCTCCCAGATGTCGTAAGTCGCCAATATTTTGCCACATTT; ADP=21.380681818181817
chr16	20778557	DEL00002496	N	<DEL>	.	PASS	PRECISE;CIEND=-234,234;CIPOS=-234,234;SVTYPE=DEL;SVMETHOD=EMBL.DELLYv0.6.8;CHR2=chr16;END=20778878;CT=3to5;INSLEN=0;PE=3;MAPQ=60;SR=11;SRQ=1;CONSENSUS=TGATGCTAATTCTGTTAAGAGGAGAGCAGCCAAAAGCATAGGTTGTGACTTGCCAGCAAAAAACAGGGACCGGTAGTTCCCTCTGTACCCAATCCCCAATGCCAAACAGAATGACATTGTTAGACTTAAG; ADP=27.19375
chr16	25340109	SOC29997-DEL00002504	.	<DEL>	.	PASS	SVTYPE=DEL; CHR2=chr16; END=25343128; ADP=27.820079522862823
chr16	25721774	SOC30001	.	<DEL>	.	PASS	SVTYPE=DEL; CHR2=chr16; END=25721830; ADP=0.43636363636363634
chr16	26376830	SOC30002	.	<DEL>	.	PASS	SVTYPE=DEL; CHR2=chr16; END=26376889; ADP=15.724137931034482
chr16	28834255	SOC2949+SOC2951	.	<CID>	.	PASS	SVTYPE=CID; CHR2=chr1; START=98485788; END=204099131; ADP=3.991302813023324
chr16	33040533	SOC30029	.	<TAN>	.	PASS	SVTYPE=TAN; CHR2=chr16; END=32097240; ADP=98.93879002728735
chr16	33535976	SOC30040	.	<TAN>	.	PASS	SVTYPE=TAN; CHR2=chr16; END=33536043; ADP=436.69117647058823
chr16	33865612	SOC32534+SOC32461	.	<IVD>	.	PASS	SVTYPE=IVD; CHR2=chrUn_gl000216; START=6817; END=80870; ADP=0.0
chr16	33865615	SOC33166+SOC32720	.	<IVD>	.	PASS	SVTYPE=IVD; CHR2=chrY; START=13458698; END=58980018; ADP=0.9439351507395842
chr16	33900626	SOC2757+SOC2986	.	<IVD>	.	PASS	SVTYPE=IVD; CHR2=chr1; START=726668; END=142535827; ADP=14.704398968303598
chr16	55163373	SOC30216	.	<TAN>	.	PASS	SVTYPE=TAN; CHR2=chr16; END=55163396; ADP=70.79166666666667
chr16	56799895	SOC30221	.	<TAN>	.	PASS	SVTYPE=TAN; CHR2=chr16; END=56799914; ADP=74.25
chr16	57725395	SOC30225-DEL00002690	.	<DEL>	.	PASS	SVTYPE=DEL; CHR2=chr16; END=57727847; ADP=27.257445940432476
chr16	58888728	SOC30234	.	<TAN>	.	PASS	SVTYPE=TAN; CHR2=chr16; END=58888775; ADP=94.64583333333333
chr16	62046876	DEL00002696	N	<DEL>	.	PASS	PRECISE;CIEND=-5,5;CIPOS=-5,5;SVTYPE=DEL;SVMETHOD=EMBL.DELLYv0.6.8;CHR2=chr16;END=62047210;CT=3to5;INSLEN=0;PE=10;MAPQ=60;SR=21;SRQ=1;CONSENSUS=GTTTTCAACTGGGGAAATCTCCACATCAAAACAGTGAATAGTGGTTATAGACGTGATTTGCATTCTCTTTAAATTAACTACTTAAATCAAGAGCATTGGCAATGTGTATGCATTTGTGGGGGTGAAGGTAATTGAAAAAATAGCGGT; ADP=8.837837837837839
chr16	69168388	SOC30264	.	<DEL>	.	PASS	SVTYPE=DEL; CHR2=chr16; END=69168415; ADP=25.115384615384617
chr16	75204869	SOC30287	.	<TAN>	.	PASS	SVTYPE=TAN; CHR2=chr16; END=75204898; ADP=80.73333333333333
chr16	78036306	SOC30304	.	<DEL>	.	PASS	SVTYPE=DEL; CHR2=chr16; END=78036272; ADP=23.03030303030303
chr16	78038526	SOC30305-DEL00002731+SOC30306	.	<DUP>	.	PASS	SVTYPE=DUP; CHR2=chr16; START=78041190; END=78041371; ADP=57.76373626373626
chr16	78171665	SOC30308-DEL00002733	.	<DEL>	.	PASS	SVTYPE=DEL; CHR2=chr16; END=78172345; ADP=26.605301914580266
chr16	79422151	SOC30316	.	<DEL>	.	PASS	SVTYPE=DEL; CHR2=chr16; END=79422182; ADP=1.6666666666666667
chr16	80196900	SOC30319	.	<DEL>	.	PASS	SVTYPE=DEL; CHR2=chr16; END=80197003; ADP=25.715686274509803
chr16	87981799	SOC30373	.	<DEL>	.	PASS	SVTYPE=DEL; CHR2=chr16; END=87981854; ADP=1.037037037037037
chr16	89021678	DEL00002767	N	<DEL>	.	PASS	IMPRECISE;CIEND=-273,273;CIPOS=-273,273;SVTYPE=DEL;SVMETHOD=EMBL.DELLYv0.6.8;CHR2=chr16;END=89022158;CT=3to5;INSLEN=0;PE=4;MAPQ=29; ADP=24.34864300626305
chr16	89646186	DEL00002772	N	<DEL>	.	PASS	IMPRECISE;CIEND=-91,91;CIPOS=-91,91;SVTYPE=DEL;SVMETHOD=EMBL.DELLYv0.6.8;CHR2=chr16;END=89646673;CT=3to5;INSLEN=0;PE=6;MAPQ=60; ADP=23.308641975308642
chr4	752165	DEL00005141	N	<DEL>	.	PASS	IMPRECISE;CIEND=-207,207;CIPOS=-207,207;SVTYPE=DEL;SVMETHOD=EMBL.DELLYv0.6.8;CHR2=chr4;END=753699;CT=3to5;INSLEN=0;PE=5;MAPQ=37; ADP=23.580560991519896
chr4	1048540	DEL00005143	N	<DEL>	.	PASS	IMPRECISE;CIEND=-39,39;CIPOS=-39,39;SVTYPE=DEL;SVMETHOD=EMBL.DELLYv0.6.8;CHR2=chr4;END=1049037;CT=3to5;INSLEN=0;PE=8;MAPQ=29; ADP=9.661290322580646
chr4	1086828	SOC54643	.	<DEL>	.	PASS	SVTYPE=DEL; CHR2=chr4; END=1086762; ADP=6.3076923076923075
chr4	1086777	SOC54642	.	<DEL>	.	PASS	SVTYPE=DEL; CHR2=chr4; END=1086828; ADP=0.26
chr4	1087330	SOC54644	.	<DEL>	.	PASS	SVTYPE=DEL; CHR2=chr4; END=1087327; ADP=20.0
chr4	1602956	SOC54647-DEL00005147	.	<DEL>	.	PASS	SVTYPE=DEL; CHR2=chr4; END=1603670; ADP=19.172510518934082
chr4	2396956	SOC54651	.	<TAN>	.	PASS	SVTYPE=TAN; CHR2=chr4; END=2396973; ADP=69.05555555555556
chr4	2397846	DEL00005149	N	<DEL>	.	PASS	IMPRECISE;CIEND=-8,8;CIPOS=-8,8;SVTYPE=DEL;SVMETHOD=EMBL.DELLYv0.6.8;CHR2=chr4;END=2398434;CT=3to5;INSLEN=0;PE=42;MAPQ=37; ADP=1.1584327086882453
chr4	3611942	SOC54663	.	<TAN>	.	PASS	SVTYPE=TAN; CHR2=chr4; END=3611951; ADP=79.3
chr4	3789916	SOC27042+SOC27007-SOC27041	.	<IVD>	.	PASS	SVTYPE=IVD; CHR2=chr14; START=45159015; END=45159044; ADP=35.8
chr4	3789887	SOC53495+SOC53497	.	<CID>	.	PASS	SVTYPE=CID; CHR2=chr3; START=184262301; END=184262341; ADP=7.463414634146342
chr4	3789916	SOC43357-SOC43358+SOC43355-SOC43356	.	<IVD>	.	PASS	SVTYPE=IVD; CHR2=chr2; START=33141604; END=33141364; ADP=-1.0
chr4	3789916	SOC57339+SOC57739	.	<IVD>	.	PASS	SVTYPE=IVD; CHR2=chr7; START=154719054; END=154719085; ADP=45.875
chr4	4858815	SOC57894+SOC57893	.	<CID>	.	PASS	SVTYPE=CID; CHR2=chr9; START=131013039; END=132804854; ADP=48.82204087919742
chr4	4858816	SOC57345+SOC57341	.	<IVD>	.	PASS	SVTYPE=IVD; CHR2=chr7; START=100798050; END=157130188; ADP=-24.65410750690649
chr4	6530254	SOC54686	.	<DEL>	.	PASS	SVTYPE=DEL; CHR2=chr4; END=6530263; ADP=28.375
chr4	10211260	SOC54713-DEL00005173	.	<DEL>	.	PASS	SVTYPE=DEL; CHR2=chr4; END=10234568; ADP=26.109495001501696
chr4	19975538	SOC54744	.	<DEL>	.	PASS	SVTYPE=DEL; CHR2=chr4; END=19975558; ADP=27.42105263157895
chr4	21292928	SOC54748	.	<DEL>	.	PASS	SVTYPE=DEL; CHR2=chr4; END=21293048; ADP=19.34453781512605
chr4	28421590	SOC54773-DEL00005208	.	<DEL>	.	PASS	SVTYPE=DEL; CHR2=chr4; END=28421941; ADP=28.037142857142857
chr4	30057530	SOC54784-DEL00005213	.	<DEL>	.	PASS	SVTYPE=DEL; CHR2=chr4; END=30057893; ADP=22.00828729281768
chr4	31338487	SOC54789	.	<DEL>	.	PASS	SVTYPE=DEL; CHR2=chr4; END=31338687; ADP=0.9095477386934674
chr4	31406677	SOC54790-DEL00005217	.	<DEL>	.	PASS	SVTYPE=DEL; CHR2=chr4; END=31407005; ADP=28.137614678899084
chr4	36302264	SOC54812	.	<TAN>	.	PASS	SVTYPE=TAN; CHR2=chr4; END=36302277; ADP=71.28571428571429
chr4	39162607	SOC54826	.	<DEL>	.	PASS	SVTYPE=DEL; CHR2=chr4; END=39162659; ADP=9.666666666666666
chr4	39400103	SOC54828	.	<DEL>	.	PASS	SVTYPE=DEL; CHR2=chr4; END=39400165; ADP=26.60655737704918
chr4	41218468	SOC54834	.	<DEL>	.	PASS	SVTYPE=DEL; CHR2=chr4; END=141780389; ADP=8.561028389274986
chr4	41218469	SOC43380+SOC43379	.	<IVD>	.	PASS	SVTYPE=IVD; CHR2=chr2; START=30454263; END=33141347; ADP=52.13381452391718
chr4	42201804	SOC54838	.	<DEL>	.	PASS	SVTYPE=DEL; CHR2=chr4; END=42201845; ADP=25.35
chr4	43931495	SOC54843-DEL00005256	.	<DEL>	.	PASS	SVTYPE=DEL; CHR2=chr4; END=43931837; ADP=0.4633431085043988
chr4	43947487	SOC54844	.	<TAN>	.	PASS	SVTYPE=TAN; CHR2=chr4; END=43947538; ADP=87.57692307692308
chr4	44507275	SOC54847-DEL00005259	.	<DEL>	.	PASS	SVTYPE=DEL; CHR2=chr4; END=44507730; ADP=13.475770925110131
chr4	44509394	DEL00005260	N	<DEL>	.	PASS	PRECISE;CIEND=-164,164;CIPOS=-164,164;SVTYPE=DEL;SVMETHOD=EMBL.DELLYv0.6.8;CHR2=chr4;END=44509713;CT=3to5;INSLEN=0;PE=4;MAPQ=60;SR=17;SRQ=0.89932;CONSENSUS=TACACACCAGATTTAATAGTGAACATTCTGGGATGATTGATGATATTCAGAACCAGAAGAACTTGGATGTGTAGAAAAAACATCAATATCAGGAAAGCAGGGAAGCCCCAGTGAAGACCTCACACTTAATTTTTTTATTCCTGCTCC; ADP=3.059748427672956
chr4	44971996	SOC54849	.	<DEL>	.	PASS	SVTYPE=DEL; CHR2=chr4; END=44972169; ADP=1.2093023255813953
chr4	46105302	SOC54854	.	<DEL>	.	PASS	SVTYPE=DEL; CHR2=chr4; END=46105314; ADP=26.363636363636363
chr4	49093500	DEL00005276+SOC54873	N	<DUP>	.	PASS	SVTYPE=DUP; CHR2=chr4; START=49093978; END=49141810; ADP=621.3498003470407
chr4	49094577	SOC59259+SOC59246	.	<IVD>	.	PASS	SVTYPE=IVD; CHR2=chrY; START=13851346; END=13852075; ADP=30.694520547945206
chr4	49096581	SOC13716+SOC13486	.	<CID>	.	PASS	SVTYPE=CID; CHR2=chr10; START=42360114; END=42364788; ADP=432.14844919786094
chr4	49098790	SOC14175+SOC13762	.	<CID>	.	PASS	SVTYPE=CID; CHR2=chr10; START=42365145; END=42382877; ADP=360.9571984435798
chr4	49099159	SOC14409+SOC13384	.	<CID>	.	PASS	SVTYPE=CID; CHR2=chr10; START=42356411; END=42380304; ADP=405.4088055578806
chr4	49099153	SOC43402+SOC42658	.	<CID>	.	PASS	SVTYPE=CID; CHR2=chr2; START=89868580; END=89869919; ADP=250.07835820895522
chr4	49101637	SOC54980+SOC55156	.	<DUP>	.	PASS	SVTYPE=DUP; CHR2=chr4; START=49109727; END=49110167; ADP=1141.2789115646258
chr4	49104592	SOC49575+SOC49275	.	<IVD>	.	PASS	SVTYPE=IVD; CHR2=chr21; START=10774367; END=10829225; ADP=91.70342149875134
chr4	49110226	SOC14137+SOC14095	.	<CID>	.	PASS	SVTYPE=CID; CHR2=chr10; START=42380318; END=42381790; ADP=661.6517311608961
chr4	49110218	SOC59363+SOC60196	.	<CID>	.	PASS	SVTYPE=CID; CHR2=chrY; START=13453849; END=13458211; ADP=27.51524180609672
chr4	49110207	DEL00005315+SOC55161	N	<DUP>	.	PASS	SVTYPE=DUP; CHR2=chr4; START=49094386; END=49103634; ADP=786.179370742783
chr4	49116398	SOC14247+SOC13683	.	<CID>	.	PASS	SVTYPE=CID; CHR2=chr10; START=42364759; END=42800033; ADP=799.3620653609787
chr4	49121089	SOC55291	.	<TAN>	.	PASS	SVTYPE=TAN; CHR2=chr4; END=49155636; ADP=529.6350005789047
chr4	49121667	SOC14558+SOC13555	.	<CID>	.	PASS	SVTYPE=CID; CHR2=chr10; START=42361720; END=42364837; ADP=374.6818473380372
chr4	49147277	SOC55452	.	<TAN>	.	PASS	SVTYPE=TAN; CHR2=chr4; END=49151532; ADP=1541.8075657894738
chr4	49147277	SOC55453	.	<TAN>	.	PASS	SVTYPE=TAN; CHR2=chr4; END=49156558; ADP=1038.4571213100626
chr4	49150645	SOC55474	.	<TAN>	.	PASS	SVTYPE=TAN; CHR2=chr4; END=49156551; ADP=1482.6373793803962
chr4	49151787	SOC55575	.	<TAN>	.	PASS	SVTYPE=TAN; CHR2=chr4; END=49151453; ADP=11654.716417910447
chr4	49151573	SOC34805+SOC34804	.	<IVD>	.	PASS	SVTYPE=IVD; CHR2=chr17; START=25265644; END=25266447; ADP=268.2512437810945
chr4	49151787	SOC43564+SOC43560	.	<IVD>	.	PASS	SVTYPE=IVD; CHR2=chr2; START=89875970; END=89878560; ADP=151.87225009648785
chr4	49151787	SOC55552+SOC55573	.	<DUP>	.	PASS	SVTYPE=DUP; CHR2=chr4; START=49134508; END=49151533; ADP=608.9693997415717
chr4	49151787	SOC59531+SOC60183	.	<CID>	.	PASS	SVTYPE=CID; CHR2=chrY; START=13457732; END=13457831; ADP=413.21
chr4	49151775	SOC43561+SOC42671	.	<CID>	.	PASS	SVTYPE=CID; CHR2=chr2; START=89868731; END=89869835; ADP=249.86877828054298
chr4	49151787	SOC55319+SOC55568	.	<DUP>	.	PASS	SVTYPE=DUP; CHR2=chr4; START=49105939; END=49121796; ADP=726.7802371043007
chr4	49151787	SOC55544+SOC55572	.	<DUP>	.	PASS	SVTYPE=DUP; CHR2=chr4; START=49125868; END=49140419; ADP=221.5814321055525
chr4	49151787	SOC49796+SOC49515	.	<IVD>	.	PASS	SVTYPE=IVD; CHR2=chr21; START=10807172; END=10819684; ADP=107.73619435786782
chr4	49151775	SOC14683+SOC13339-SOC13355	.	<CID>	.	PASS	SVTYPE=CID; CHR2=chr10; START=42356027; END=42356764; ADP=878.4268292682926
chr4	49151787	SOC58192+SOC58800-SOC58823	.	<CID>	.	PASS	SVTYPE=CID; CHR2=chrUn_gl000216; START=7335; END=33034; ADP=0.0
chr4	49151787	SOC55103+SOC55567-SOC55580-SOC55582	.	<DUP>	.	PASS	SVTYPE=DUP; CHR2=chr4; START=49104543; END=49107654; ADP=807.8457583547557
chr4	49151787	SOC49794+SOC49497	.	<IVD>	.	PASS	SVTYPE=IVD; CHR2=chr21; START=10804895; END=10819484; ADP=86.57080191912269
chr4	49151786	SOC59526+SOC60448	.	<IVD>	.	PASS	SVTYPE=IVD; CHR2=chrY; START=13838462; END=13843963; ADP=233.85078153398763
chr4	49151773	SOC14679+SOC14694	.	<CID>	.	PASS	SVTYPE=CID; CHR2=chr10; START=42357009; END=42360770; ADP=560.477937267411
chr4	49151787	SOC55541-SOC55549+SOC55569	.	<DUP>	.	PASS	SVTYPE=DUP; CHR2=chr4; START=49108443; END=49149138; ADP=475.3107184981325
chr4	49151787	SOC55542+SOC55571	.	<DUP>	.	PASS	SVTYPE=DUP; CHR2=chr4; START=49111933; END=49125701; ADP=656.2035732442444
chr4	49151787	SOC55538+SOC55566-SOC55578	.	<DUP>	.	PASS	SVTYPE=DUP; CHR2=chr4; START=49100421; END=49139884; ADP=575.2479981755524
chr4	49151776	SOC14686+SOC14676	.	<CID>	.	PASS	SVTYPE=CID; CHR2=chr10; START=42379712; END=42801497; ADP=813.7752248770704
chr4	49151787	SOC55561+SOC55574	.	<DUP>	.	PASS	SVTYPE=DUP; CHR2=chr4; START=49138056; END=49144256; ADP=435.87760038703436
chr4	49152811	SOC55608	.	<TAN>	.	PASS	SVTYPE=TAN; CHR2=chr4; END=49156571; ADP=461.8207923424621
chr4	49152816	SOC55615	.	<TAN>	.	PASS	SVTYPE=TAN; CHR2=chr4; END=49155303; ADP=196.95538585209005
chr4	49156303	SOC55379+SOC55005	.	<DUP>	.	PASS	SVTYPE=DUP; CHR2=chr4; START=49102441; END=49126776; ADP=766.1327251808021
chr4	49156912	SOC55716	.	<TAN>	.	PASS	SVTYPE=TAN; CHR2=chr4; END=49157502; ADP=288.3739424703892
chr4	49156912	SOC55718-SOC55719	.	<TAN>	.	PASS	SVTYPE=TAN; CHR2=chr4; END=49158523; ADP=269.85980148883374
chr4	49156912	SOC43587+SOC43596	.	<CID>	.	PASS	SVTYPE=CID; CHR2=chr2; START=89865296; END=89868087; ADP=240.5361747851003
chr4	49156912	SOC43589+SOC43598	.	<CID>	.	PASS	SVTYPE=CID; CHR2=chr2; START=89869176; END=89872133; ADP=196.96416497633535
chr4	49156912	SOC14751+SOC14762	.	<CID>	.	PASS	SVTYPE=CID; CHR2=chr10; START=42355715; END=42357431; ADP=981.7058823529412
chr4	49156912	SOC14752+SOC14763	.	<CID>	.	PASS	SVTYPE=CID; CHR2=chr10; START=42357040; END=42362914; ADP=478.54536170212765
chr4	49156912	SOC14753+SOC14756	.	<CID>	.	PASS	SVTYPE=CID; CHR2=chr10; START=42363711; END=42378195; ADP=310.3919917155678
chr4	49156912	SOC14754+SOC14757	.	<CID>	.	PASS	SVTYPE=CID; CHR2=chr10; START=42379224; END=42380307; ADP=435.56457564575646
chr4	49156913	SOC43593+SOC42267	.	<CID>	.	PASS	SVTYPE=CID; CHR2=chr2; START=89859058; END=89865344; ADP=111.93653570860506
chr4	49156912	SOC43590+SOC43599	.	<CID>	.	PASS	SVTYPE=CID; CHR2=chr2; START=89869284; END=89872366; ADP=194.28154395069737
chr4	49156912	SOC14755+SOC14759	.	<CID>	.	PASS	SVTYPE=CID; CHR2=chr10; START=42370510; END=42380531; ADP=326.7929554979046
chr4	49156912	SOC43588+SOC43597	.	<CID>	.	PASS	SVTYPE=CID; CHR2=chr2; START=89867822; END=89868317; ADP=284.71975806451616
chr4	53124794	SOC56411	.	<DEL>	.	PASS	SVTYPE=DEL; CHR2=chr4; END=53124756; ADP=24.72972972972973
chr4	53155080	SOC56413	.	<TAN>	.	PASS	SVTYPE=TAN; CHR2=chr4; END=53155166; ADP=78.41379310344827
chr4	61569244	DEL00005491	N	<DEL>	.	PASS	PRECISE;CIEND=-52,52;CIPOS=-52,52;SVTYPE=DEL;SVMETHOD=EMBL.DELLYv0.6.8;CHR2=chr4;END=61569575;CT=3to5;INSLEN=0;PE=8;MAPQ=60;SR=22;SRQ=1;CONSENSUS=TATTTAGGAATTCATTAAAAATATTGATCACTTAAAATAAAGTTTTACTTTTCATTAAAGTAATACAGCACACATTTTTAAAAAATCAGTTTGACCTAGATTGGGAGCGGTGGCTCACGCCTGCAATCCCAGCACTT; ADP=5.672727272727273
chr4	64264590	SOC56478	.	<DEL>	.	PASS	SVTYPE=DEL; CHR2=chr4; END=64264622; ADP=24.161290322580644
chr4	72435943	SOC56527	.	<DEL>	.	PASS	SVTYPE=DEL; CHR2=chr4; END=72435974; ADP=26.333333333333332
chr4	72941738	SOC56530	.	<DEL>	.	PASS	SVTYPE=DEL; CHR2=chr4; END=72941707; ADP=9.9
chr4	73255628	SOC56531	.	<DEL>	.	PASS	SVTYPE=DEL; CHR2=chr4; END=73255653; ADP=1.3333333333333333
chr4	74117293	SOC56537	.	<DEL>	.	PASS	SVTYPE=DEL; CHR2=chr4; END=74117318; ADP=28.416666666666668
chr4	74443746	SOC56538	.	<DEL>	.	PASS	SVTYPE=DEL; CHR2=chr4; END=74443749; ADP=15.0
chr4	80841017	SOC56561	.	<DEL>	.	PASS	SVTYPE=DEL; CHR2=chr4; END=80841063; ADP=13.133333333333333
chr4	81302539	DEL00005541	N	<DEL>	.	PASS	PRECISE;CIEND=-90,90;CIPOS=-90,90;SVTYPE=DEL;SVMETHOD=EMBL.DELLYv0.6.8;CHR2=chr4;END=81302879;CT=3to5;INSLEN=0;PE=9;MAPQ=60;SR=22;SRQ=1;CONSENSUS=GAAAATTCTAATTGGTAATGAAAAATGGACTCTTGCTGATTCTTTTATTTATAATTACTCTTAACATATACATTTTTAAAATTCTTGTAAATCGCTAATCCAGTCAAACCAGTTGACTTGGTTTGTTGCAATGCCTTACCT; ADP=10.595870206489675
chr4	81991530	DEL00005544	N	<DEL>	.	PASS	PRECISE;CIEND=-11,11;CIPOS=-11,11;SVTYPE=DEL;SVMETHOD=EMBL.DELLYv0.6.8;CHR2=chr4;END=81991852;CT=3to5;INSLEN=0;PE=10;MAPQ=60;SR=17;SRQ=1;CONSENSUS=TCTGAACGATTGCATTTGTCTGGTGACGGCTGTTGCTACACTGAAATAGGAAACATCAAGAAATAGCTTTACTCTTTAATCTAATATAAAGTATTAAATGCCAAATGGTTCTAGAATGGAGTTCCTTTTGATC; ADP=7.08411214953271
chr4	84221719	DEL00005548	N	<DEL>	.	PASS	PRECISE;CIEND=-126,126;CIPOS=-126,126;SVTYPE=DEL;SVMETHOD=EMBL.DELLYv0.6.8;CHR2=chr4;END=84222005;CT=3to5;INSLEN=0;PE=3;MAPQ=60;SR=22;SRQ=0.98626;CONSENSUS=AGGATGAGTTATACTCATATTAGTAAGTATTCATACATAAATTTCCTGAATATTAAGAATTATTAGAACTTGATATAGTTGACTTTGTCTTTTGCTCCCTGTCCAAACTCTCTATTCTGATAAACACCAAT; ADP=3.7719298245614037
chr4	86238976	SOC56579	.	<DEL>	.	PASS	SVTYPE=DEL; CHR2=chr4; END=86239059; ADP=22.817073170731707
chr4	86976374	SOC56583-DEL00005556	.	<DEL>	.	PASS	SVTYPE=DEL; CHR2=chr4; END=86979952; ADP=25.7657254682695
chr4	88600200	SOC56589	.	<DEL>	.	PASS	SVTYPE=DEL; CHR2=chr4; END=88600233; ADP=27.15625
chr4	89037686	DEL00005565	N	<DEL>	.	PASS	PRECISE;CIEND=-123,123;CIPOS=-123,123;SVTYPE=DEL;SVMETHOD=EMBL.DELLYv0.6.8;CHR2=chr4;END=89038023;CT=3to5;INSLEN=0;PE=6;MAPQ=60;SR=13;SRQ=0.986154;CONSENSUS=ATAGGGAATCATTTATAATCATATCCAAATATATCTAAAATGATGCAGACCGCACAAGCCATTAAAAAAAATCACACATTTCTATCTAAAATTTTAAAAATCACACATTTCAATTTGAAATAAAAAGAAC; ADP=7.25
chr4	89681473	DEL00005567	N	<DEL>	.	PASS	PRECISE;CIEND=-115,115;CIPOS=-115,115;SVTYPE=DEL;SVMETHOD=EMBL.DELLYv0.6.8;CHR2=chr4;END=89681796;CT=3to5;INSLEN=0;PE=6;MAPQ=60;SR=21;SRQ=1;CONSENSUS=ACATATTTTCTTCACATTTGGGATAAAATGAAATACCATCAATCGGGTCCTGATGAGCTACTAAAGTCTTATAGAAATGCCAAGTATATCTGGAGATTTAAGATAGTTTAAAAATGCAGTTTGTTTACTGGGGAAAAAGCCAGATTAGG; ADP=5.649068322981367
chr4	91936099	DEL00005573+SOC56606	N	<DUP>	.	PASS	SVTYPE=DUP; CHR2=chr4; START=91933644; END=91933841; ADP=26.2020202020202
chr4	95498964	SOC56613-DEL00005585	.	<DEL>	.	PASS	SVTYPE=DEL; CHR2=chr4; END=95499281; ADP=5.031645569620253
chr4	97572114	DEL00005589	N	<DEL>	.	PASS	PRECISE;CIEND=-6,6;CIPOS=-6,6;SVTYPE=DEL;SVMETHOD=EMBL.DELLYv0.6.8;CHR2=chr4;END=97572434;CT=3to5;INSLEN=0;PE=6;MAPQ=60;SR=23;SRQ=1;CONSENSUS=ACCAGAGGTCCTGAATTTGAAAGAAATTTTCCACGTTAATGTTTTTCAATTCAGTGATGTGAGAAAAACAAAATTTCTAGGACACTTGCATGAAAATGTATGTGGGTGAGGAGGAGAAGGGATTGTCCGGATGTAAAT; ADP=5.61128526645768
chr4	100023048	DEL00005600	N	<DEL>	.	PASS	PRECISE;CIEND=-50,50;CIPOS=-50,50;SVTYPE=DEL;SVMETHOD=EMBL.DELLYv0.6.8;CHR2=chr4;END=100023383;CT=3to5;INSLEN=0;PE=8;MAPQ=60;SR=13;SRQ=1;CONSENSUS=GGAGTTCTCTAATAGAGGAGGAGTTCTTTGTGAAACCCACAGAAATCCCCCAACTCAAAAAAAAAAAAACCAAAAAACGTAGTATCTAAAAGGTAGGGCACCAATATCAAATTGCAACTGTACTGGCCATATGCAAT; ADP=6.523952095808383
chr4	101244846	SOC56627-DEL00005606	.	<DEL>	.	PASS	SVTYPE=DEL; CHR2=chr4; END=101245111; ADP=6.833333333333333
chr4	103329465	DEL00005613	N	<DEL>	.	PASS	IMPRECISE;CIEND=-93,93;CIPOS=-93,93;SVTYPE=DEL;SVMETHOD=EMBL.DELLYv0.6.8;CHR2=chr4;END=103332192;CT=3to5;INSLEN=0;PE=8;MAPQ=37; ADP=13.798606016140866
chr4	103331329	SOC56634	.	<DEL>	.	PASS	SVTYPE=DEL; CHR2=chr4; END=103331862; ADP=1.962406015037594
chr4	103331348	DEL00005614	N	<DEL>	.	PASS	IMPRECISE;CIEND=-121,121;CIPOS=-121,121;SVTYPE=DEL;SVMETHOD=EMBL.DELLYv0.6.8;CHR2=chr4;END=103331884;CT=3to5;INSLEN=0;PE=11;MAPQ=37; ADP=2.0261682242990653
chr4	108518743	SOC56657	.	<DEL>	.	PASS	SVTYPE=DEL; CHR2=chr4; END=108518718; ADP=0.16666666666666666
chr4	110993768	SOC56669	.	<DEL>	.	PASS	SVTYPE=DEL; CHR2=chr4; END=110993741; ADP=24.26923076923077
chr4	113907254	SOC56688	.	<DEL>	.	PASS	SVTYPE=DEL; CHR2=chr4; END=113907245; ADP=22.5
chr4	113985961	DEL00005641	N	<DEL>	.	PASS	IMPRECISE;CIEND=-18,18;CIPOS=-18,18;SVTYPE=DEL;SVMETHOD=EMBL.DELLYv0.6.8;CHR2=chr4;END=113986317;CT=3to5;INSLEN=0;PE=50;MAPQ=60; ADP=0.39436619718309857
chr4	115928719	SOC56692-DEL00005648	.	<DEL>	.	PASS	SVTYPE=DEL; CHR2=chr4; END=115931874; ADP=26.07863031071655
chr4	116166884	DEL00005649	N	<DEL>	.	PASS	IMPRECISE;CIEND=-21,21;CIPOS=-21,21;SVTYPE=DEL;SVMETHOD=EMBL.DELLYv0.6.8;CHR2=chr4;END=116177187;CT=3to5;INSLEN=0;PE=5;MAPQ=37; ADP=26.11405552319938
chr4	117367795	SOC56701-DEL00005652	.	<DEL>	.	PASS	SVTYPE=DEL; CHR2=chr4; END=117368489; ADP=28.963924963924963
chr4	120017252	DEL00005658	N	<DEL>	.	PASS	PRECISE;CIEND=-130,130;CIPOS=-130,130;SVTYPE=DEL;SVMETHOD=EMBL.DELLYv0.6.8;CHR2=chr4;END=120017573;CT=3to5;INSLEN=0;PE=4;MAPQ=60;SR=17;SRQ=1;CONSENSUS=TATCCAGGCTATGGTTAACTTCAGAATTCTCTCCTTTCCAGTGACTGCGAGGGCCTTATAAAAGATGCTGCAATGAATTTCTTTCTTTATTTCATTTGCTTGCTTATTATTCTTATTCCTTCTACATA; ADP=5.228125
chr4	120375510	SOC56715	.	<DEL>	.	PASS	SVTYPE=DEL; CHR2=chr4; END=120375486; ADP=16.652173913043477
chr4	123401741	SOC56732	.	<DEL>	.	PASS	SVTYPE=DEL; CHR2=chr4; END=123401770; ADP=16.821428571428573
chr4	125867373	DEL00005671	N	<DEL>	.	PASS	PRECISE;CIEND=-15,15;CIPOS=-15,15;SVTYPE=DEL;SVMETHOD=EMBL.DELLYv0.6.8;CHR2=chr4;END=125867703;CT=3to5;INSLEN=0;PE=3;MAPQ=60;SR=25;SRQ=1;CONSENSUS=CTACCTGCTTGCATAAAATAAAAGTGCCTTAGTAATGATACTAATATATTTTAAGAAATAATTTAAGAGATTTTTCAAGCGATGATAATATAAATGGATACAACTCTGGATGTCCTTTTTAATTCCCATAAAATTACATAATTTAG; ADP=9.343465045592705
chr4	126806814	SOC56747	.	<DEL>	.	PASS	SVTYPE=DEL; CHR2=chr4; END=126806849; ADP=12.676470588235293
chr4	133445431	SOC56782	.	<DEL>	.	PASS	SVTYPE=DEL; CHR2=chr4; END=133445702; ADP=23.537037037037038
chr4	133629605	SOC56783	.	<DEL>	.	PASS	SVTYPE=DEL; CHR2=chr4; END=133629636; ADP=25.766666666666666
chr4	139347265	SOC56802	.	<DEL>	.	PASS	SVTYPE=DEL; CHR2=chr4; END=139347364; ADP=20.459183673469386
chr4	141826876	SOC56812	.	<DEL>	.	PASS	SVTYPE=DEL; CHR2=chr4; END=141826907; ADP=2.466666666666667
chr4	148159990	SOC56839	.	<DEL>	.	PASS	SVTYPE=DEL; CHR2=chr4; END=148160017; ADP=16.923076923076923
chr4	149158812	SOC56848	.	<DEL>	.	PASS	SVTYPE=DEL; CHR2=chr4; END=149158788; ADP=20.434782608695652
chr4	149287632	SOC56850	.	<TAN>	.	PASS	SVTYPE=TAN; CHR2=chr4; END=149287577; ADP=92.07142857142857
chr4	150161056	DEL00005720	N	<DEL>	.	PASS	PRECISE;CIEND=-158,158;CIPOS=-158,158;SVTYPE=DEL;SVMETHOD=EMBL.DELLYv0.6.8;CHR2=chr4;END=150161399;CT=3to5;INSLEN=0;PE=5;MAPQ=60;SR=13;SRQ=1;CONSENSUS=TATTAAGTGTCTTCATATCTTTTGCTTGTAATTTCCCTATAATCGGCTATGGTTAAAACTGGGCTGCTCTAACTCAAAATATCAAGGCCTTGCTGATTTTCTTGTCTTAATTGTTTCCTGTGACACAG; ADP=27.43859649122807
chr4	150951040	DEL00005723	N	<DEL>	.	PASS	PRECISE;CIEND=-130,130;CIPOS=-130,130;SVTYPE=DEL;SVMETHOD=EMBL.DELLYv0.6.8;CHR2=chr4;END=150951363;CT=3to5;INSLEN=0;PE=5;MAPQ=60;SR=19;SRQ=1;CONSENSUS=ACAGCTTTAAAATAAACAAAGTGTTTCTATAGCCTGGGGAAAGAGGAAATGGTCTACGTTTTTAAAGTATTTTTAAATGTTGGTTTGTTATTTCTTTTGTTTATGCCCAGTACTCAGAATGGCTTTTTTATTTTATTTTA; ADP=8.142857142857142
chr4	154888477	SOC56866	.	<DEL>	.	PASS	SVTYPE=DEL; CHR2=chr4; END=154888503; ADP=28.68
chr4	155110634	SOC56867	.	<TAN>	.	PASS	SVTYPE=TAN; CHR2=chr4; END=155110692; ADP=75.67796610169492
chr4	156930327	SOC56875	.	<DEL>	.	PASS	SVTYPE=DEL; CHR2=chr4; END=156930376; ADP=1.3125
chr4	157002046	DEL00005736	N	<DEL>	.	PASS	PRECISE;CIEND=-82,82;CIPOS=-82,82;SVTYPE=DEL;SVMETHOD=EMBL.DELLYv0.6.8;CHR2=chr4;END=157002358;CT=3to5;INSLEN=0;PE=4;MAPQ=60;SR=10;SRQ=1;CONSENSUS=GTGGTTTCCCTGGGGATTATAATTTACATCTTAATTTAAAGTGATCTAATCTAGATTAATACCTATTTAGTTTTAATAGTATAAAATACTTTGCTCAAATATAACTTCATTTGTTTCCCCTCACTGTG; ADP=11.858520900321544
chr4	157023671	SOC56878	.	<TAN>	.	PASS	SVTYPE=TAN; CHR2=chr4; END=157023716; ADP=70.0
chr4	157092440	SOC56879	.	<DEL>	.	PASS	SVTYPE=DEL; CHR2=chr4; END=157092433; ADP=24.166666666666668
chr4	157581702	SOC56882	.	<TAN>	.	PASS	SVTYPE=TAN; CHR2=chr4; END=157581838; ADP=91.8905109489051
chr4	159966507	SOC56889	.	<TAN>	.	PASS	SVTYPE=TAN; CHR2=chr4; END=159966510; ADP=75.25
chr4	165823217	SOC56918	.	<DEL>	.	PASS	SVTYPE=DEL; CHR2=chr4; END=165823330; ADP=24.517857142857142
chr4	167108103	DEL00005757	N	<DEL>	.	PASS	PRECISE;CIEND=-61,61;CIPOS=-61,61;SVTYPE=DEL;SVMETHOD=EMBL.DELLYv0.6.8;CHR2=chr4;END=167108446;CT=3to5;INSLEN=0;PE=9;MAPQ=60;SR=28;SRQ=0.988312;CONSENSUS=TTGTTCTGAAATTTTCCAATTTTTTTCTCTTACTCTTATTTACCATATTCTAGATTCTTGCCCCCAAATGTTTATCTTCCAACCTTTTCTACATCCTATTCTTTTTCACTTGTGGTACACTTAAAAATATAAAGATTATATTGTATTGATCTAA; ADP=10.649122807017545
chr4	167282136	SOC56922	.	<DEL>	.	PASS	SVTYPE=DEL; CHR2=chr4; END=167282113; ADP=27.09090909090909
chr4	167892551	SOC56923-DEL00005759	.	<DEL>	.	PASS	SVTYPE=DEL; CHR2=chr4; END=167893741; ADP=27.397813288477714
chr4	169120838	SOC56929	.	<DEL>	.	PASS	SVTYPE=DEL; CHR2=chr4; END=169120925; ADP=24.96511627906977
chr4	173176433	SOC56952	.	<DEL>	.	PASS	SVTYPE=DEL; CHR2=chr4; END=173176488; ADP=1.2962962962962963
chr4	173452094	SOC56956	.	<DEL>	.	PASS	SVTYPE=DEL; CHR2=chr4; END=173452127; ADP=2.6875
chr4	174320680	SOC56959	.	<TAN>	.	PASS	SVTYPE=TAN; CHR2=chr4; END=174320819; ADP=79.26428571428572
chr4	175626817	SOC56960	.	<DEL>	.	PASS	SVTYPE=DEL; CHR2=chr4; END=175626851; ADP=20.21212121212121
chr4	177869332	DEL00005782	N	<DEL>	.	PASS	PRECISE;CIEND=-66,66;CIPOS=-66,66;SVTYPE=DEL;SVMETHOD=EMBL.DELLYv0.6.8;CHR2=chr4;END=177869649;CT=3to5;INSLEN=0;PE=3;MAPQ=60;SR=13;SRQ=1;CONSENSUS=CCTGGTATTTGCAGCTTACTATATGGTAACTGGCATACGGATTCTTTCTCTAAAGAACAGGATTAACAGTGAAGGTCTCTGATAATTTTGTGGATAGCAAGTCTCCTCTTATTGTCATCATGTTACTAAA; ADP=21.585443037974684
chr4	178156827	SOC56981-DEL00005783	.	<DEL>	.	PASS	SVTYPE=DEL; CHR2=chr4; END=178157157; ADP=8.31306990881459
chr4	178514257	DEL00005784	N	<DEL>	.	PASS	PRECISE;CIEND=-154,154;CIPOS=-154,154;SVTYPE=DEL;SVMETHOD=EMBL.DELLYv0.6.8;CHR2=chr4;END=178514577;CT=3to5;INSLEN=0;PE=4;MAPQ=60;SR=17;SRQ=1;CONSENSUS=AGAAATAGTATTTTTTAAATTTTACATGAGTGGCTATTAAAGCATACACTAGGGGTCTTTAAATTATAAAACCTAAACAAATGATTAATCTCTCCTAACACTAAAATATTTTAAAATTGATTACTACAGTGCTGGTAA; ADP=8.178683385579937
chr4	180249248	SOC56993	.	<DEL>	.	PASS	SVTYPE=DEL; CHR2=chr4; END=180249288; ADP=28.076923076923077
chr4	182001810	SOC56998	.	<DEL>	.	PASS	SVTYPE=DEL; CHR2=chr4; END=182001847; ADP=4.166666666666667
chr4	184632824	SOC57016	.	<DEL>	.	PASS	SVTYPE=DEL; CHR2=chr4; END=184632915; ADP=22.444444444444443
chr4	184813984	SOC57019	.	<DEL>	.	PASS	SVTYPE=DEL; CHR2=chr4; END=184814005; ADP=11.75
chr4	185887677	DEL00005810	N	<DEL>	.	PASS	IMPRECISE;CIEND=-92,92;CIPOS=-92,92;SVTYPE=DEL;SVMETHOD=EMBL.DELLYv0.6.8;CHR2=chr4;END=185887990;CT=3to5;INSLEN=0;PE=5;MAPQ=29; ADP=26.862179487179485
chr4	186143185	SOC57028	.	<DEL>	.	PASS	SVTYPE=DEL; CHR2=chr4; END=186143269; ADP=11.650602409638553
chr4	186155554	DEL00005812	N	<DEL>	.	PASS	PRECISE;CIEND=-98,98;CIPOS=-98,98;SVTYPE=DEL;SVMETHOD=EMBL.DELLYv0.6.8;CHR2=chr4;END=186155866;CT=3to5;INSLEN=0;PE=5;MAPQ=60;SR=18;SRQ=0.986861;CONSENSUS=TAACATCAATCCCATGTAATATAACTATAATCATTTTTCGGAAAGGAAATTAACGTTGTTAAAAAGTTTAGGCTATGACTTTTGGAACCATAATAGTAACCTGTATCTCTGAACTGCTTTATAATTGTCAAAGCACT; ADP=8.353697749196142
chr4	186441635	SOC57032-DEL00005815	.	<DEL>	.	PASS	SVTYPE=DEL; CHR2=chr4; END=186444074; ADP=0.015586546349466776
chr4	187879277	SOC57039	.	<TAN>	.	PASS	SVTYPE=TAN; CHR2=chr4; END=187879319; ADP=74.72093023255815
chr4	187890846	DEL00005829	N	<DEL>	.	PASS	IMPRECISE;CIEND=-315,315;CIPOS=-315,315;SVTYPE=DEL;SVMETHOD=EMBL.DELLYv0.6.8;CHR2=chr4;END=187891360;CT=3to5;INSLEN=0;PE=3;MAPQ=29; ADP=28.276803118908383
chr4	188959366	SOC57047	.	<DEL>	.	PASS	SVTYPE=DEL; CHR2=chr4; END=188959489; ADP=1.1721311475409837
chr4	189399125	SOC57054	.	<DEL>	.	PASS	SVTYPE=DEL; CHR2=chr4; END=189399099; ADP=13.96
chr4	189793254	DEL00005837	N	<DEL>	.	PASS	PRECISE;CIEND=-71,71;CIPOS=-71,71;SVTYPE=DEL;SVMETHOD=EMBL.DELLYv0.6.8;CHR2=chr4;END=189793574;CT=3to5;INSLEN=0;PE=6;MAPQ=60;SR=19;SRQ=0.975342;CONSENSUS=GTCATATGGATAAAGAATCACCGAATGACATCAGTGTATCCCAAACCATTGCAGAAAGATAACTTGAAAGTACTGGATTAAGTCTAACGCCTTAAGAGGAGGCGGATGGTTTACATAGTCCTTGACACTGGAAACATGTCTCAATG; ADP=2.128526645768025
chr4	190105457	DEL00005846	N	<DEL>	.	PASS	IMPRECISE;CIEND=-213,213;CIPOS=-213,213;SVTYPE=DEL;SVMETHOD=EMBL.DELLYv0.6.8;CHR2=chr4;END=190106254;CT=3to5;INSLEN=0;PE=7;MAPQ=37; ADP=7.2298994974874375
chr4	190302725	SOC57062	.	<DEL>	.	PASS	SVTYPE=DEL; CHR2=chr4; END=190302413; ADP=0.08038585209003216
chr4	190508865	SOC57065	.	<TAN>	.	PASS	SVTYPE=TAN; CHR2=chr4; END=190508895; ADP=174.90322580645162
chr4	190585813	SOC57070+SOC57074	.	<CIV>	.	PASS	SVTYPE=CIV; CHR2=chr4; END=190613118; ADP=150.93265216435947
chr4	190646917	SOC57075	.	<TAN>	.	PASS	SVTYPE=TAN; CHR2=chr4; END=190647011; ADP=185.41052631578947
chr4	190741478	DEL00005869	N	<DEL>	.	PASS	IMPRECISE;CIEND=-108,108;CIPOS=-108,108;SVTYPE=DEL;SVMETHOD=EMBL.DELLYv0.6.8;CHR2=chr4;END=190741824;CT=3to5;INSLEN=0;PE=4;MAPQ=60; ADP=8.808695652173913
chr15	20148685	SOC27708	.	<DEL>	.	PASS	SVTYPE=DEL; CHR2=chr15; END=20148726; ADP=23.825
chr15	20873312	SOC27712	.	<TAN>	.	PASS	SVTYPE=TAN; CHR2=chr15; END=20873354; ADP=131.90697674418604
chr15	20878412	SOC27713	.	<DEL>	.	PASS	SVTYPE=DEL; CHR2=chr15; END=20878432; ADP=27.894736842105264
chr15	25931396	SOC27730-DEL00002263	.	<DEL>	.	PASS	SVTYPE=DEL; CHR2=chr15; END=25932381; ADP=25.091463414634145
chr15	26227881	SOC27734	.	<DEL>	.	PASS	SVTYPE=DEL; CHR2=chr15; END=26227896; ADP=12.571428571428571
chr15	26547131	SOC27736	.	<DEL>	.	PASS	SVTYPE=DEL; CHR2=chr15; END=26547241; ADP=19.477064220183486
chr15	27021488	SOC27742-DEL00002264	.	<DEL>	.	PASS	SVTYPE=DEL; CHR2=chr15; END=27021797; ADP=2.883116883116883
chr15	27978605	SOC27747	.	<DEL>	.	PASS	SVTYPE=DEL; CHR2=chr15; END=27978625; ADP=0.5789473684210527
chr15	29411474	SOC27749-DEL00002265	.	<DEL>	.	PASS	SVTYPE=DEL; CHR2=chr15; END=29411897; ADP=4.997630331753554
chr15	31839287	SOC27756	.	<TAN>	.	PASS	SVTYPE=TAN; CHR2=chr15; END=31839330; ADP=69.45454545454545
chr15	33199949	SOC27759	.	<DEL>	.	PASS	SVTYPE=DEL; CHR2=chr15; END=33199979; ADP=24.862068965517242
chr15	34150772	SOC27764	.	<TAN>	.	PASS	SVTYPE=TAN; CHR2=chr15; END=34150801; ADP=71.16666666666667
chr15	39744381	SOC27787-DEL00002288	.	<DEL>	.	PASS	SVTYPE=DEL; CHR2=chr15; END=39744851; ADP=0.488272921108742
chr15	40121795	SOC27789	.	<TAN>	.	PASS	SVTYPE=TAN; CHR2=chr15; END=40121809; ADP=82.2
chr15	40329906	SOC27790	.	<DEL>	.	PASS	SVTYPE=DEL; CHR2=chr15; END=40329816; ADP=16.191011235955056
chr15	40854194	SOC29305+SOC29304	.	<IVD>	.	PASS	SVTYPE=IVD; CHR2=chr7; START=26241365; END=26252962; ADP=60.331608898085875
chr15	42017748	DEL00002293	N	<DEL>	.	PASS	PRECISE;CIEND=-94,94;CIPOS=-94,94;SVTYPE=DEL;SVMETHOD=EMBL.DELLYv0.6.8;CHR2=chr15;END=42018081;CT=3to5;INSLEN=0;PE=12;MAPQ=60;SR=18;SRQ=1;CONSENSUS=TACAGTGAGCCATGATTGTGCCACTACTTGGGCAACAGAGTGAGACTTGTACTCTTAAAAAAATAAATAAGTAAACCCAGGAGCCTCTTAACCTAGATCTTCTTTTTAATTTAGTTAAGTAATCAATGCATATT; ADP=9.310240963855422
chr15	46597118	SOC27812	.	<DEL>	.	PASS	SVTYPE=DEL; CHR2=chr15; END=46597169; ADP=28.96
chr15	47236488	SOC27817	.	<TAN>	.	PASS	SVTYPE=TAN; CHR2=chr15; END=47236552; ADP=83.32307692307693
chr15	48623248	SOC27821	.	<DEL>	.	PASS	SVTYPE=DEL; CHR2=chr15; END=48623287; ADP=4.605263157894737
chr15	51897716	DEL00002314	N	<DEL>	.	PASS	PRECISE;CIEND=-99,99;CIPOS=-99,99;SVTYPE=DEL;SVMETHOD=EMBL.DELLYv0.6.8;CHR2=chr15;END=51898056;CT=3to5;INSLEN=0;PE=7;MAPQ=60;SR=5;SRQ=0.982178;CONSENSUS=CCTTCCAAACTGCTGGGATTATAGGTGTGAGCTACCCGGCCCAGCCCATACAGATTAATATTCTTAACGAACATAGATGTAAAAACACTCAAAGAGCTAAA; ADP=27.457227138643066
chr15	54904252	SOC27845	.	<DEL>	.	PASS	SVTYPE=DEL; CHR2=chr15; END=54904274; ADP=2.8095238095238093
chr15	58596507	DEL00002336	N	<DEL>	.	PASS	PRECISE;CIEND=-315,315;CIPOS=-315,315;SVTYPE=DEL;SVMETHOD=EMBL.DELLYv0.6.8;CHR2=chr15;END=58596829;CT=3to5;INSLEN=0;PE=3;MAPQ=60;SR=12;SRQ=1;CONSENSUS=TAATAAGGAACACTCACAGCTTTGGTGAGAATAAAATCACACCGGAAGTAACATGATAATATATGCCAACATTTTAATAAATTATAAAATACAATTAAAATTCAAAACTCATGGACTAAAATGGAAATGATAAAAAAGAAT; ADP=19.56697819314642
chr15	59712898	DEL00002339	N	<DEL>	.	PASS	PRECISE;CIEND=-21,21;CIPOS=-21,21;SVTYPE=DEL;SVMETHOD=EMBL.DELLYv0.6.8;CHR2=chr15;END=59713230;CT=3to5;INSLEN=0;PE=14;MAPQ=60;SR=21;SRQ=1;CONSENSUS=CCCAATGATTTTAATGACAGGGTTCCTACCCCCAGTATCACTCATCCAGTGACGAAGCCAAGGAAGGCTCTTGAAGAACGTGCTCTACTGTGTTCTGGTGGGGTCACGTTCTCTAGGCCAGTACTTCTCAGACTTAAAT; ADP=12.084592145015106
chr15	63185725	SOC27905	.	<TAN>	.	PASS	SVTYPE=TAN; CHR2=chr15; END=63185678; ADP=129.47916666666666
chr15	65543940	SOC27918	.	<DEL>	.	PASS	SVTYPE=DEL; CHR2=chr15; END=65543970; ADP=25.344827586206897
chr15	66633824	DEL00002354	N	<DEL>	.	PASS	PRECISE;CIEND=-48,48;CIPOS=-48,48;SVTYPE=DEL;SVMETHOD=EMBL.DELLYv0.6.8;CHR2=chr15;END=66634146;CT=3to5;INSLEN=0;PE=10;MAPQ=60;SR=25;SRQ=1;CONSENSUS=CATTGAAAAAGAATTTAAAGTGGCAAGGTGACAGACCTGAAAAAACAATTTGTGAAGTATAAGAATGTTGTGAATACATGCTTGATTCAATTAAATAAGAAATATTTATAAATCAGTTTAAAGAGGAATGCTAAGTCAAA; ADP=6.866043613707165
chr15	66945391	SOC27930	.	<TAN>	.	PASS	SVTYPE=TAN; CHR2=chr15; END=66945393; ADP=69.33333333333333
chr15	70929891	SOC27947	.	<TAN>	.	PASS	SVTYPE=TAN; CHR2=chr15; END=70929980; ADP=77.12222222222222
chr15	71885475	SOC27952-DEL00002373	.	<DEL>	.	PASS	SVTYPE=DEL; CHR2=chr15; END=71885814; ADP=25.66568047337278
chr15	72142031	SOC27954	.	<DEL>	.	PASS	SVTYPE=DEL; CHR2=chr15; END=72142056; ADP=6.875
chr15	76884596	SOC27963-DEL00002382	.	<DEL>	.	PASS	SVTYPE=DEL; CHR2=chr15; END=76896939; ADP=0.37943607194944096
chr15	77330746	SOC27966	.	<DEL>	.	PASS	SVTYPE=DEL; CHR2=chr15; END=77332722; ADP=0.005063291139240506
chr15	77831954	SOC27968	.	<DEL>	.	PASS	SVTYPE=DEL; CHR2=chr15; END=77831944; ADP=27.0
chr15	78281958	SOC27971	.	<DEL>	.	PASS	SVTYPE=DEL; CHR2=chr15; END=78281928; ADP=5.551724137931035
chr15	78784709	SOC27976	.	<TAN>	.	PASS	SVTYPE=TAN; CHR2=chr15; END=78784728; ADP=70.85
chr15	79084263	SOC27978	.	<DEL>	.	PASS	SVTYPE=DEL; CHR2=chr15; END=79084356; ADP=0.7391304347826086
chr15	81023970	SOC27982	.	<DEL>	.	PASS	SVTYPE=DEL; CHR2=chr15; END=81023943; ADP=10.807692307692308
chr15	81985242	SOC27987	.	<TAN>	.	PASS	SVTYPE=TAN; CHR2=chr15; END=81985267; ADP=71.8076923076923
chr15	91173990	DEL00002413	N	<DEL>	.	PASS	PRECISE;CIEND=-40,40;CIPOS=-40,40;SVTYPE=DEL;SVMETHOD=EMBL.DELLYv0.6.8;CHR2=chr15;END=91174324;CT=3to5;INSLEN=0;PE=8;MAPQ=60;SR=22;SRQ=0.903704;CONSENSUS=CCTTATACCATAATCATCGAGGAATGTGTTTTCAACCTTTTGTCACATCCTCTGTCTATTACAGCATCATTAACTACTCACCACCTCGCCATAAATTGATTTAGAAGGAAGAGTTGACAGAACACAACGGAGAGT; ADP=11.582582582582583
chr15	93515798	DEL00002415	N	<DEL>	.	PASS	PRECISE;CIEND=-143,143;CIPOS=-143,143;SVTYPE=DEL;SVMETHOD=EMBL.DELLYv0.6.8;CHR2=chr15;END=93516112;CT=3to5;INSLEN=0;PE=3;MAPQ=60;SR=17;SRQ=1;CONSENSUS=TGGGTTGTATGCTTTGCTTGTTAAAGTAGGAAGTAAGAGTTTTCTTGTTTCAAAGAAGTTAAGGTTAAGATTCCAGGAGGGTCTTAATTTTTACTTGCATGCCTTTAGGCTACCATATGAAAGTGGTCATGAGGAGA; ADP=8.335463258785943
chr15	97048742	SOC28036	.	<DEL>	.	PASS	SVTYPE=DEL; CHR2=chr15; END=97048775; ADP=12.25
chr15	101051792	DEL00002427	N	<DEL>	.	PASS	IMPRECISE;CIEND=-34,34;CIPOS=-34,34;SVTYPE=DEL;SVMETHOD=EMBL.DELLYv0.6.8;CHR2=chr15;END=101052139;CT=3to5;INSLEN=0;PE=32;MAPQ=60; ADP=4.315028901734104
chr15	101095053	DEL00002428	N	<DEL>	.	PASS	IMPRECISE;CIEND=-141,141;CIPOS=-141,141;SVTYPE=DEL;SVMETHOD=EMBL.DELLYv0.6.8;CHR2=chr15;END=101095420;CT=3to5;INSLEN=0;PE=8;MAPQ=60; ADP=6.1502732240437155
chr15	101259324	DEL00002430	N	<DEL>	.	PASS	IMPRECISE;CIEND=-90,90;CIPOS=-90,90;SVTYPE=DEL;SVMETHOD=EMBL.DELLYv0.6.8;CHR2=chr15;END=101260473;CT=3to5;INSLEN=0;PE=5;MAPQ=37; ADP=16.249128919860627
chr15	101341487	SOC28064-DEL00002431	.	<DEL>	.	PASS	SVTYPE=DEL; CHR2=chr15; END=101342371; ADP=24.56285390713477
chr15	101917401	SOC28070	.	<DEL>	.	PASS	SVTYPE=DEL; CHR2=chr15; END=101917421; ADP=15.473684210526315
chr3	175994	DEL00004607	N	<DEL>	.	PASS	IMPRECISE;CIEND=-298,298;CIPOS=-298,298;SVTYPE=DEL;SVMETHOD=EMBL.DELLYv0.6.8;CHR2=chr3;END=176538;CT=3to5;INSLEN=0;PE=3;MAPQ=36; ADP=21.001841620626152
chr3	1251414	SOC52508	.	<DEL>	.	PASS	SVTYPE=DEL; CHR2=chr3; END=1251436; ADP=22.047619047619047
chr3	3158730	SOC52519	.	<DEL>	.	PASS	SVTYPE=DEL; CHR2=chr3; END=3158660; ADP=15.46376811594203
chr3	5606880	SOC52535	.	<TAN>	.	PASS	SVTYPE=TAN; CHR2=chr3; END=5606958; ADP=92.86075949367088
chr3	6430283	DEL00004627	N	<DEL>	.	PASS	IMPRECISE;CIEND=-51,51;CIPOS=-51,51;SVTYPE=DEL;SVMETHOD=EMBL.DELLYv0.6.8;CHR2=chr3;END=6430641;CT=3to5;INSLEN=0;PE=8;MAPQ=60; ADP=19.605042016806724
chr3	7347024	SOC52544	.	<DEL>	.	PASS	SVTYPE=DEL; CHR2=chr3; END=7347323; ADP=26.483221476510067
chr3	8325638	SOC52548-DEL00004637	.	<DEL>	.	PASS	SVTYPE=DEL; CHR2=chr3; END=8326812; ADP=27.502983802216537
chr3	8453892	DEL00004638	N	<DEL>	.	PASS	IMPRECISE;CIEND=-216,216;CIPOS=-216,216;SVTYPE=DEL;SVMETHOD=EMBL.DELLYv0.6.8;CHR2=chr3;END=8454345;CT=3to5;INSLEN=0;PE=5;MAPQ=29; ADP=15.33849557522124
chr3	8721046	SOC52550	.	<DEL>	.	PASS	SVTYPE=DEL; CHR2=chr3; END=8720169; ADP=16.92579908675799
chr3	10397475	DEL00004642	N	<DEL>	.	PASS	PRECISE;CIEND=-28,28;CIPOS=-28,28;SVTYPE=DEL;SVMETHOD=EMBL.DELLYv0.6.8;CHR2=chr3;END=10397829;CT=3to5;INSLEN=0;PE=14;MAPQ=60;SR=11;SRQ=0.945455;CONSENSUS=GGCATGGGGAGCTCTCATCCTTGTCCTCGTCTGCTCATCCTCTTGACTTAGAACTACTTGTCCTTTCCTTTGTGCGTGTGTGTGTGTGTGTGTGTGTGTGTGTGTGTGTGTGGCAACCAGGCAAAGGCCCTG; ADP=17.345609065155806
chr3	11579469	SOC52558	.	<DEL>	.	PASS	SVTYPE=DEL; CHR2=chr3; END=11579512; ADP=11.476190476190476
chr3	16407700	SOC52578	.	<DEL>	.	PASS	SVTYPE=DEL; CHR2=chr3; END=16407738; ADP=28.2972972972973
chr3	21723705	DEL00004670	N	<DEL>	.	PASS	PRECISE;CIEND=-82,82;CIPOS=-82,82;SVTYPE=DEL;SVMETHOD=EMBL.DELLYv0.6.8;CHR2=chr3;END=21725874;CT=3to5;INSLEN=0;PE=20;MAPQ=37;SR=7;SRQ=0.878505;CONSENSUS=TTGGACAATTGGCAGGTTGGTTTGTTTTTAGTCTCTCTCTCTCTCTCTCTCTCTCCCAACTGTGACCCAACCCAGACCATTTCAATAACGGAACCCTTTAAAAAATC; ADP=26.4049815498155
chr3	26450969	SOC52632-DEL00004688	.	<DEL>	.	PASS	SVTYPE=DEL; CHR2=chr3; END=26452299; ADP=24.68773513920241
chr3	26469887	SOC52633	.	<DEL>	.	PASS	SVTYPE=DEL; CHR2=chr3; END=26469983; ADP=22.57894736842105
chr3	26786719	DEL00004689	N	<DEL>	.	PASS	PRECISE;CIEND=-146,146;CIPOS=-146,146;SVTYPE=DEL;SVMETHOD=EMBL.DELLYv0.6.8;CHR2=chr3;END=26787040;CT=3to5;INSLEN=0;PE=3;MAPQ=29;SR=3;SRQ=1;CONSENSUS=GGCCAGCTTAAAAGCAATAAAGAAGGGACCGGAGCAGGAAGTAAAAAGGGAGAGTCTGTTCTGTTTAGAAAAGCACATAA; ADP=20.29375
chr3	30653108	SOC52651	.	<DEL>	.	PASS	SVTYPE=DEL; CHR2=chr3; END=30653131; ADP=7.818181818181818
chr3	31878872	SOC52658	.	<DEL>	.	PASS	SVTYPE=DEL; CHR2=chr3; END=31878831; ADP=5.75
chr3	32102050	SOC52660-DEL00004697	.	<DEL>	.	PASS	SVTYPE=DEL; CHR2=chr3; END=32107884; ADP=24.752785873478484
chr3	32469729	SOC52663	.	<DEL>	.	PASS	SVTYPE=DEL; CHR2=chr3; END=32469757; ADP=15.222222222222221
chr3	32786968	SOC52664	.	<DEL>	.	PASS	SVTYPE=DEL; CHR2=chr3; END=32786961; ADP=25.166666666666668
chr3	43031106	DEL00004729	N	<DEL>	.	PASS	PRECISE;CIEND=-187,187;CIPOS=-187,187;SVTYPE=DEL;SVMETHOD=EMBL.DELLYv0.6.8;CHR2=chr3;END=43031435;CT=3to5;INSLEN=0;PE=3;MAPQ=60;SR=18;SRQ=1;CONSENSUS=TCTCTGTCTTTTGTAAATTGTAAGAGCAATACCTGTTTATCATGGAAAATCCTACCTGCTTTCTTTTGGGTCTCTTTGGAGGAGTCTCTGTGTGGTGCTCCCAGCGTTAGACTCACAGCATAGACAGGT; ADP=8.329268292682928
chr3	43513876	SOC52698	.	<TAN>	.	PASS	SVTYPE=TAN; CHR2=chr3; END=43513895; ADP=69.2
chr3	44156178	SOC52700	.	<TAN>	.	PASS	SVTYPE=TAN; CHR2=chr3; END=44156208; ADP=72.03225806451613
chr3	45084324	SOC52707+SOC52706	.	<CIV>	.	PASS	SVTYPE=CIV; CHR2=chr3; END=45084459; ADP=29.897058823529413
chr3	45385330	SOC52708	.	<DEL>	.	PASS	SVTYPE=DEL; CHR2=chr3; END=45385317; ADP=10.416666666666666
chr3	53261283	SOC52738	.	<DEL>	.	PASS	SVTYPE=DEL; CHR2=chr3; END=53261310; ADP=4.115384615384615
chr3	149086747	SOC53150	.	<DEL>	.	PASS	SVTYPE=DEL; CHR2=chr3; END=54863819; ADP=4.902902867791402
chr3	56604957	SOC52754	.	<DEL>	.	PASS	SVTYPE=DEL; CHR2=chr3; END=56604700; ADP=0.19921875
chr3	57003270	SOC52758	.	<DEL>	.	PASS	SVTYPE=DEL; CHR2=chr3; END=57003434; ADP=25.895705521472394
chr3	61789180	SOC52775	.	<DEL>	.	PASS	SVTYPE=DEL; CHR2=chr3; END=61789151; ADP=28.0
chr3	63881923	SOC52780	.	<DEL>	.	PASS	SVTYPE=DEL; CHR2=chr3; END=63881966; ADP=24.785714285714285
chr3	66452998	SOC52791	.	<DEL>	.	PASS	SVTYPE=DEL; CHR2=chr3; END=66452974; ADP=2.869565217391304
chr3	67459509	SOC52796	.	<DEL>	.	PASS	SVTYPE=DEL; CHR2=chr3; END=67459529; ADP=27.05263157894737
chr3	67493707	SOC52797	.	<DEL>	.	PASS	SVTYPE=DEL; CHR2=chr3; END=67496851; ADP=13.615017499204582
chr3	67493708	DEL00004776	N	<DEL>	.	PASS	PRECISE;CIEND=-42,42;CIPOS=-42,42;SVTYPE=DEL;SVMETHOD=EMBL.DELLYv0.6.8;CHR2=chr3;END=67496813;CT=3to5;INSLEN=0;PE=30;MAPQ=37;SR=28;SRQ=0.911565;CONSENSUS=CATGTGCTGATTTTGGTATCTGCAAGGGAGTCTGGAACCAATTCCCCAAGGATATTGAGGAACTAATGAAATTAGATCTCTCCGGTATCTAAATATGTACATATGTACTTTTTTTTTTTTTTTTTTGAGATAGAGTCTCGCTCTGTC; ADP=13.552835051546392
chr3	72925176	SOC52814	.	<DEL>	.	PASS	SVTYPE=DEL; CHR2=chr3; END=162148861; ADP=2.552921811657093
chr3	75274744	SOC52820	.	<TAN>	.	PASS	SVTYPE=TAN; CHR2=chr3; END=75274766; ADP=111.6086956521739
chr3	76014618	SOC52824	.	<TAN>	.	PASS	SVTYPE=TAN; CHR2=chr3; END=76014676; ADP=115.9322033898305
chr3	76262064	SOC52826	.	<DEL>	.	PASS	SVTYPE=DEL; CHR2=chr3; END=76262072; ADP=28.857142857142858
chr3	77342747	DEL00004798	N	<DEL>	.	PASS	IMPRECISE;CIEND=-176,176;CIPOS=-176,176;SVTYPE=DEL;SVMETHOD=EMBL.DELLYv0.6.8;CHR2=chr3;END=77343626;CT=3to5;INSLEN=0;PE=8;MAPQ=20; ADP=26.517084282460136
chr3	78779418	SOC52834-DEL00004801	.	<DEL>	.	PASS	SVTYPE=DEL; CHR2=chr3; END=78779719; ADP=0.31
chr3	81907507	DEL00004811	N	<DEL>	.	PASS	PRECISE;CIEND=-53,53;CIPOS=-53,53;SVTYPE=DEL;SVMETHOD=EMBL.DELLYv0.6.8;CHR2=chr3;END=81907828;CT=3to5;INSLEN=0;PE=10;MAPQ=60;SR=21;SRQ=1;CONSENSUS=TTTTACTATATTCTTTTTACCTTTCTCAAATGGGACATTTCCTCAAGATAATGTATATAATTATTCTCATTAAAAACTGGTAAACCTAGAGAAAATACTCTGTATTTTATTACTTAGCAAGTCTTTACCAAACAGGTGATTTTTGAAAACATTT; ADP=12.6875
chr3	82278439	SOC52846	.	<DEL>	.	PASS	SVTYPE=DEL; CHR2=chr3; END=82278475; ADP=12.542857142857143
chr3	82936656	SOC52851-DEL00004812	.	<DEL>	.	PASS	SVTYPE=DEL; CHR2=chr3; END=82936958; ADP=6.893687707641196
chr3	83828245	SOC52853	.	<DEL>	.	PASS	SVTYPE=DEL; CHR2=chr3; END=83828295; ADP=0.14285714285714285
chr3	87482522	SOC52867	.	<DEL>	.	PASS	SVTYPE=DEL; CHR2=chr3; END=87482607; ADP=25.928571428571427
chr3	88915039	SOC52876	.	<DEL>	.	PASS	SVTYPE=DEL; CHR2=chr3; END=88915074; ADP=1.6764705882352942
chr3	94179201	SOC52891	.	<TAN>	.	PASS	SVTYPE=TAN; CHR2=chr3; END=94179229; ADP=74.3103448275862
chr3	96002615	SOC52899	.	<DEL>	.	PASS	SVTYPE=DEL; CHR2=chr3; END=96002652; ADP=16.583333333333332
chr3	98501782	SOC52910	.	<DEL>	.	PASS	SVTYPE=DEL; CHR2=chr3; END=98501761; ADP=20.8
chr3	98899060	SOC52913-DEL00004838	.	<DEL>	.	PASS	SVTYPE=DEL; CHR2=chr3; END=98902390; ADP=0.07960348452988886
chr3	98943803	SOC52914-DEL00004839	.	<DEL>	.	PASS	SVTYPE=DEL; CHR2=chr3; END=98949516; ADP=25.59908963585434
chr3	99037445	SOC52916-DEL00004840	.	<DEL>	.	PASS	SVTYPE=DEL; CHR2=chr3; END=99037758; ADP=10.163461538461538
chr3	99785363	DEL00004842	N	<DEL>	.	PASS	PRECISE;CIEND=-186,186;CIPOS=-186,186;SVTYPE=DEL;SVMETHOD=EMBL.DELLYv0.6.8;CHR2=chr3;END=99785670;CT=3to5;INSLEN=0;PE=3;MAPQ=60;SR=12;SRQ=1;CONSENSUS=AATAAATGGTTTGAATGGTGATGTCATGGATAGTGGTGATTAAAGCAAGGATGATGTGGAAGGCTTTGCTTCTTAAACCACCCAGGGACCAGACCAACTCCTGAAATCCTGGGTCACAGTTTAAAGATTTTT; ADP=20.96078431372549
chr3	100521629	SOC52926-DEL00004843	.	<DEL>	.	PASS	SVTYPE=DEL; CHR2=chr3; END=100522508; ADP=26.08997722095672
chr3	100539300	SOC52927	.	<TAN>	.	PASS	SVTYPE=TAN; CHR2=chr3; END=100539302; ADP=70.33333333333333
chr3	100737226	SOC52929	.	<TAN>	.	PASS	SVTYPE=TAN; CHR2=chr3; END=100737308; ADP=107.93975903614458
chr3	102283787	DEL00004850	N	<DEL>	.	PASS	PRECISE;CIEND=-114,114;CIPOS=-114,114;SVTYPE=DEL;SVMETHOD=EMBL.DELLYv0.6.8;CHR2=chr3;END=102284126;CT=3to5;INSLEN=0;PE=3;MAPQ=60;SR=9;SRQ=1;CONSENSUS=GAAGCCAGATAATTGGGGCACTAGATGTGCAGTACAACTCCTTCCAGAACTAATTTCCTCTTCTTATAAAGATGCCAGTGATATTGAATTAGAGCCCTCTCTAACAATCTTATTTTAACTCAG; ADP=25.792899408284022
chr3	103547912	SOC52942-DEL00004854	.	<DEL>	.	PASS	SVTYPE=DEL; CHR2=chr3; END=103548232; ADP=25.620689655172413
chr3	110402402	SOC52979	.	<DEL>	.	PASS	SVTYPE=DEL; CHR2=chr3; END=110402418; ADP=11.466666666666667
chr3	112467401	DEL00004867	N	<DEL>	.	PASS	PRECISE;CIEND=-13,13;CIPOS=-13,13;SVTYPE=DEL;SVMETHOD=EMBL.DELLYv0.6.8;CHR2=chr3;END=112467732;CT=3to5;INSLEN=0;PE=14;MAPQ=60;SR=21;SRQ=1;CONSENSUS=CATTCTAGGAGGGAGGGAACTTTCTCTGCTCCCACTTGGTTCCCATCACTCCCCACACCCAGGAGGGAAGGTAAATATTTCTTATTCCCTTCTAGGAAGTGTATGATGACTAAGCATCCTTAGAAGTTAGCTTTTAGTTG; ADP=8.033333333333333
chr3	119893983	SOC53017-DEL00004883	.	<DEL>	.	PASS	SVTYPE=DEL; CHR2=chr3; END=119894444; ADP=0.23695652173913043
chr3	122138442	SOC53026-DEL00004890	.	<DEL>	.	PASS	SVTYPE=DEL; CHR2=chr3; END=122138769; ADP=26.73926380368098
chr3	123197560	DEL00004894	N	<DEL>	.	PASS	IMPRECISE;CIEND=-57,57;CIPOS=-57,57;SVTYPE=DEL;SVMETHOD=EMBL.DELLYv0.6.8;CHR2=chr3;END=123197909;CT=3to5;INSLEN=0;PE=4;MAPQ=60; ADP=7.166666666666667
chr3	124936295	SOC53039-DEL00004900	.	<DEL>	.	PASS	SVTYPE=DEL; CHR2=chr3; END=124937164; ADP=0.3721198156682028
chr3	126062025	SOC53044+SOC53045	.	<DUP>	.	PASS	SVTYPE=DUP; CHR2=chr3; START=36805917; END=51532408; ADP=51.586576287142925
chr3	126061994	SOC5327+SOC5329	.	<CID>	.	PASS	SVTYPE=CID; CHR2=chr1; START=31649091; END=102190311; ADP=-8.868916828077019
chr3	126089985	SOC53046	.	<DEL>	.	PASS	SVTYPE=DEL; CHR2=chr3; END=126090051; ADP=21.907692307692308
chr3	130132018	SOC53057-DEL00004913	.	<DEL>	.	PASS	SVTYPE=DEL; CHR2=chr3; END=130132899; ADP=22.327272727272728
chr3	131677815	DEL00004917	N	<DEL>	.	PASS	PRECISE;CIEND=-303,303;CIPOS=-303,303;SVTYPE=DEL;SVMETHOD=EMBL.DELLYv0.6.8;CHR2=chr3;END=131678157;CT=3to5;INSLEN=0;PE=3;MAPQ=60;SR=3;SRQ=1;CONSENSUS=CTTGGCCTCCCAAAGTGCTACAATCACAAACGTGAGCCACGGCTCCCGGCCTGATACACCTTTCTAAGTTTCAATTATCCTATATATAA; ADP=27.856304985337243
chr3	131708256	DEL00004918	N	<DEL>	.	PASS	IMPRECISE;CIEND=-132,132;CIPOS=-132,132;SVTYPE=DEL;SVMETHOD=EMBL.DELLYv0.6.8;CHR2=chr3;END=131713389;CT=3to5;INSLEN=0;PE=11;MAPQ=37; ADP=27.571901792673422
chr3	132645249	SOC53069	.	<DEL>	.	PASS	SVTYPE=DEL; CHR2=chr3; END=132645224; ADP=24.916666666666668
chr3	132776269	SOC53071	.	<DEL>	.	PASS	SVTYPE=DEL; CHR2=chr3; END=132776320; ADP=6.34
chr3	134911144	SOC53080	.	<TAN>	.	PASS	SVTYPE=TAN; CHR2=chr3; END=134911177; ADP=83.91176470588235
chr3	143536652	SOC53116	.	<TAN>	.	PASS	SVTYPE=TAN; CHR2=chr3; END=143536656; ADP=76.0
chr3	144148193	SOC53121	.	<TAN>	.	PASS	SVTYPE=TAN; CHR2=chr3; END=144148249; ADP=71.96491228070175
chr3	145011924	SOC53125	.	<TAN>	.	PASS	SVTYPE=TAN; CHR2=chr3; END=145011951; ADP=69.46428571428571
chr3	148566792	SOC53145-DEL00004951	.	<DEL>	.	PASS	SVTYPE=DEL; CHR2=chr3; END=148567111; ADP=2.5
chr3	148729872	SOC53148	.	<DEL>	.	PASS	SVTYPE=DEL; CHR2=chr3; END=148730105; ADP=26.55603448275862
chr3	148844386	DEL00004952	N	<DEL>	.	PASS	PRECISE;CIEND=-171,171;CIPOS=-171,171;SVTYPE=DEL;SVMETHOD=EMBL.DELLYv0.6.8;CHR2=chr3;END=148844715;CT=3to5;INSLEN=0;PE=4;MAPQ=60;SR=10;SRQ=1;CONSENSUS=GAAGCATGCTTACAACACCAACCTAATTTTTAAAAAATCTTTCAGAGGCCCCTTTTTTAAGATGCAAAAATAATGGAGCCACCTATGCAAATAGTGGTCAGCTACCTTTTGGGAATTCCTATAC; ADP=28.676829268292682
chr3	155666580	SOC53186	.	<DEL>	.	PASS	SVTYPE=DEL; CHR2=chr3; END=155666614; ADP=10.848484848484848
chr3	159023984	SOC53198	.	<TAN>	.	PASS	SVTYPE=TAN; CHR2=chr3; END=159024115; ADP=79.28030303030303
chr3	161246728	DEL00004995	N	<DEL>	.	PASS	PRECISE;CIEND=-43,43;CIPOS=-43,43;SVTYPE=DEL;SVMETHOD=EMBL.DELLYv0.6.8;CHR2=chr3;END=161247064;CT=3to5;INSLEN=0;PE=3;MAPQ=37;SR=12;SRQ=1;CONSENSUS=ACCGTAATAATCATTGTAACTCTTCACTTGGTGAATTTTCAATGCTGGTCAGAATGTGTCATTCCTTGGAAAGGCCAGTCATTAGAACTACTCATTCAAGGACAAAGCTTAATTGCTCTCAAACTA; ADP=17.922388059701493
chr3	162717306	SOC53212	.	<DEL>	.	PASS	SVTYPE=DEL; CHR2=chr3; END=162723555; ADP=1.0355313700384123
chr3	168738454	SOC53241-DEL00005014	.	<DEL>	.	PASS	SVTYPE=DEL; CHR2=chr3; END=168738836; ADP=0.1942257217847769
chr3	170119580	DEL00005016	N	<DEL>	.	PASS	PRECISE;CIEND=-33,33;CIPOS=-33,33;SVTYPE=DEL;SVMETHOD=EMBL.DELLYv0.6.8;CHR2=chr3;END=170119894;CT=3to5;INSLEN=0;PE=14;MAPQ=60;SR=6;SRQ=1;CONSENSUS=AAACCATGATCACACCACTGCACTCCAACGTGAGCAAGAGAGTGAGACTCTGTCTCAAAAAACTAAATAATAAATAAATAGGCCAAGCTCAGTGGCTCATGCCTGTAATCCCAACACTTTGGGAGGC; ADP=6.853035143769968
chr3	170731510	SOC53250	.	<TAN>	.	PASS	SVTYPE=TAN; CHR2=chr3; END=170731677; ADP=76.97619047619048
chr3	175341077	SOC53271	.	<DEL>	.	PASS	SVTYPE=DEL; CHR2=chr3; END=175341110; ADP=0.40625
chr3	177230873	SOC53282	.	<DEL>	.	PASS	SVTYPE=DEL; CHR2=chr3; END=177230900; ADP=17.807692307692307
chr3	177294509	SOC53283-DEL00005029	.	<DEL>	.	PASS	SVTYPE=DEL; CHR2=chr3; END=177297474; ADP=27.604588394062077
chr3	179654339	SOC53292-DEL00005035	.	<DEL>	.	PASS	SVTYPE=DEL; CHR2=chr3; END=179654805; ADP=0.33763440860215055
chr3	179679804	SOC53293	.	<TAN>	.	PASS	SVTYPE=TAN; CHR2=chr3; END=179679859; ADP=90.78571428571429
chr3	183251859	SOC53305-SOC53307	.	<TAN>	.	PASS	SVTYPE=TAN; CHR2=chr3; END=183251903; ADP=87.97777777777777
chr3	183508209	SOC53308	.	<DEL>	.	PASS	SVTYPE=DEL; CHR2=chr3; END=183508185; ADP=11.173913043478262
chr3	184125372	SOC53310	.	<DEL>	.	PASS	SVTYPE=DEL; CHR2=chr3; END=184125569; ADP=1.0
chr3	185017340	DEL00005053	N	<DEL>	.	PASS	PRECISE;CIEND=-164,164;CIPOS=-164,164;SVTYPE=DEL;SVMETHOD=EMBL.DELLYv0.6.8;CHR2=chr3;END=185017666;CT=3to5;INSLEN=0;PE=7;MAPQ=60;SR=9;SRQ=1;CONSENSUS=CCCATCTTCATATTGCTATCTTCTCTGTATGTCTGTCTGTTTTCTCTCTCTCTCTTTTTAAAACAATTTTTAAAGATACAGTACAGTAGTGTTAACGGTATATATATTGTTGTGA; ADP=10.895384615384616
chr3	185256460	SOC53320	.	<TAN>	.	PASS	SVTYPE=TAN; CHR2=chr3; END=185256532; ADP=100.06849315068493
chr3	186581033	DEL00005058	N	<DEL>	.	PASS	PRECISE;CIEND=-46,46;CIPOS=-46,46;SVTYPE=DEL;SVMETHOD=EMBL.DELLYv0.6.8;CHR2=chr3;END=186585303;CT=3to5;INSLEN=0;PE=44;MAPQ=37;SR=26;SRQ=1;CONSENSUS=AAAAGATTTATGCACTTTAGTTATTTAGAAAAAAAGGAACACTCTTGGCCTCTTCCTCATATATACTTGAAAAATATTGCAAATAGATCAAGTAGTTAAATTAAGGGTGAAAAATGAACCCATAAAAAACCACTCTAAAAGTATATAAAA; ADP=17.173342703209183
chr3	188304849	DEL00005064	N	<DEL>	.	PASS	PRECISE;CIEND=-126,126;CIPOS=-126,126;SVTYPE=DEL;SVMETHOD=EMBL.DELLYv0.6.8;CHR2=chr3;END=188305183;CT=3to5;INSLEN=0;PE=6;MAPQ=60;SR=19;SRQ=1;CONSENSUS=CCTCCCAAAGTGTTGGGATTACAGACGTGAGCCACCGCGCTTGCCCCTTAAGTGTTGTTTTAAAGAAAGTTGGCGCTCTACTGAAGACTGGAGCCCAAGAAGACATTTATAGGGATTGTTTATTTTCATGTTGTTAC; ADP=7.243243243243243
chr3	189737344	SOC53344-DEL00005070	.	<DEL>	.	PASS	SVTYPE=DEL; CHR2=chr3; END=189740525; ADP=26.975471698113207
chr3	192875329	SOC53363-DEL00005078	.	<DEL>	.	PASS	SVTYPE=DEL; CHR2=chr3; END=192885406; ADP=27.58346566097658
chr3	194384140	DEL00005081	N	<DEL>	.	PASS	IMPRECISE;CIEND=-18,18;CIPOS=-18,18;SVTYPE=DEL;SVMETHOD=EMBL.DELLYv0.6.8;CHR2=chr3;END=194384482;CT=3to5;INSLEN=0;PE=24;MAPQ=60; ADP=0.6803519061583577
chr3	194398740	DEL00005082	N	<DEL>	.	PASS	IMPRECISE;CIEND=-144,144;CIPOS=-144,144;SVTYPE=DEL;SVMETHOD=EMBL.DELLYv0.6.8;CHR2=chr3;END=194400408;CT=3to5;INSLEN=0;PE=15;MAPQ=37; ADP=3.1331733653269347
chr3	195224951	SOC53379	.	<TAN>	.	PASS	SVTYPE=TAN; CHR2=chr3; END=195231748; ADP=155.148720211827
chr3	195443909	SOC53383	.	<TAN>	.	PASS	SVTYPE=TAN; CHR2=chr3; END=195443883; ADP=91.29629629629629
chr3	195443938	SOC53384	.	<TAN>	.	PASS	SVTYPE=TAN; CHR2=chr3; END=195443883; ADP=92.05357142857143
chr3	195505803	DEL00005106	N	<DEL>	.	PASS	IMPRECISE;CIEND=-106,106;CIPOS=-106,106;SVTYPE=DEL;SVMETHOD=EMBL.DELLYv0.6.8;CHR2=chr3;END=195507176;CT=3to5;INSLEN=0;PE=7;MAPQ=23; ADP=22.174927113702623
chr3	195510237	DEL00005110	N	<DEL>	.	PASS	IMPRECISE;CIEND=-27,27;CIPOS=-27,27;SVTYPE=DEL;SVMETHOD=EMBL.DELLYv0.6.8;CHR2=chr3;END=195510625;CT=3to5;INSLEN=0;PE=36;MAPQ=37; ADP=13.160206718346254
chr3	195823766	SOC53393	.	<TAN>	.	PASS	SVTYPE=TAN; CHR2=chr3; END=195823816; ADP=72.11764705882354
chr3	196077467	SOC53395	.	<TAN>	.	PASS	SVTYPE=TAN; CHR2=chr3; END=196077470; ADP=76.25
chr3	197113559	SOC53405	.	<TAN>	.	PASS	SVTYPE=TAN; CHR2=chr3; END=197117894; ADP=75.67435424354244
chr14	21536144	DEL00002032	N	<DEL>	.	PASS	PRECISE;CIEND=-70,70;CIPOS=-70,70;SVTYPE=DEL;SVMETHOD=EMBL.DELLYv0.6.8;CHR2=chr14;END=21536471;CT=3to5;INSLEN=0;PE=13;MAPQ=60;SR=17;SRQ=1;CONSENSUS=GGTAACTGCATCCCTGATTCTCTATCCAAACTCCCTTACCCCACCAGCTCAAAAACTTTCAGTGGCTCCCCTTTTTCTCCATGAAAAAAAAAAATGATCCACTCCCTTTTTCCAGGAGTTTGTGGACCCCCATAGCCAG; ADP=10.714723926380367
chr14	24399236	SOC25874	.	<DEL>	.	PASS	SVTYPE=DEL; CHR2=chr14; END=24399229; ADP=26.833333333333332
chr14	26701618	DEL00002051	N	<DEL>	.	PASS	PRECISE;CIEND=-201,201;CIPOS=-201,201;SVTYPE=DEL;SVMETHOD=EMBL.DELLYv0.6.8;CHR2=chr14;END=26701930;CT=3to5;INSLEN=0;PE=4;MAPQ=60;SR=22;SRQ=1;CONSENSUS=TTTTGCCTTTACAAATTTCTAAATCTTGTTGTAAGATCAAATGTATTTATAAATAAATTGAAAGAAAGAAAAGAAAATAGAAAAAGTAAGCAACCATTTATAGTATATATGTTATATATAAAATAAAATTGTTATAAAATTAA; ADP=5.903536977491961
chr14	27369214	SOC25886	.	<DEL>	.	PASS	SVTYPE=DEL; CHR2=chr14; END=27369252; ADP=1.4054054054054055
chr14	31813876	SOC25903	.	<DEL>	.	PASS	SVTYPE=DEL; CHR2=chr14; END=31814051; ADP=0.27011494252873564
chr14	31869900	SOC25904	.	<DEL>	.	PASS	SVTYPE=DEL; CHR2=chr14; END=31869912; ADP=27.09090909090909
chr14	31998273	SOC25905	.	<DEL>	.	PASS	SVTYPE=DEL; CHR2=chr14; END=31998306; ADP=28.5625
chr14	33368361	SOC25911	.	<TAN>	.	PASS	SVTYPE=TAN; CHR2=chr14; END=33368412; ADP=72.4423076923077
chr14	33391973	DEL00002064	N	<DEL>	.	PASS	PRECISE;CIEND=-33,33;CIPOS=-33,33;SVTYPE=DEL;SVMETHOD=EMBL.DELLYv0.6.8;CHR2=chr14;END=33392307;CT=3to5;INSLEN=0;PE=5;MAPQ=60;SR=5;SRQ=0.946535;CONSENSUS=TAGTTTAGACTACTATTAAAAATTCAAATTTTTTTATTGACTCTATAGCCAAATCCCGTCAACATGGTGAAACCCCGTCTCTACTAAAAATACAAAGATTA; ADP=25.61261261261261
chr14	34290048	DEL00002067	N	<DEL>	.	PASS	PRECISE;CIEND=-187,187;CIPOS=-187,187;SVTYPE=DEL;SVMETHOD=EMBL.DELLYv0.6.8;CHR2=chr14;END=34290388;CT=3to5;INSLEN=0;PE=4;MAPQ=60;SR=13;SRQ=0.986957;CONSENSUS=TGCTTTGGATGTGTCATTTCTTTAAATATGTTAATGCAATTATACATGCATTGAAAATTACAGTCTTGCAAGGCTGGACACCAGTCTTCATCTGCATGACAAAACTTTGGTCTCCACAACCTCCTATCTTAACCCAGA; ADP=19.882005899705014
chr14	35305303	DEL00002071	N	<DEL>	.	PASS	PRECISE;CIEND=-125,125;CIPOS=-125,125;SVTYPE=DEL;SVMETHOD=EMBL.DELLYv0.6.8;CHR2=chr14;END=35305635;CT=3to5;INSLEN=0;PE=6;MAPQ=60;SR=13;SRQ=1;CONSENSUS=TATTTTTAGTAGCCATTTAAATTTATATCTCAAAAATTCAATGGACCAAAAGCAAATTATAAAACTTTCTATAACTGAGACACATGCAGAATTTCTACAGGGTATTTGGGGTAGAAGGTAA; ADP=24.3595166163142
chr14	36417879	DEL00002073	N	<DEL>	.	PASS	IMPRECISE;CIEND=-135,135;CIPOS=-135,135;SVTYPE=DEL;SVMETHOD=EMBL.DELLYv0.6.8;CHR2=chr14;END=36418247;CT=3to5;INSLEN=0;PE=6;MAPQ=29; ADP=27.12534059945504
chr14	43946792	SOC25961	.	<DEL>	.	PASS	SVTYPE=DEL; CHR2=chr14; END=43946840; ADP=19.80851063829787
chr14	46521652	SOC25972+SOC25973	.	<CIV>	.	PASS	SVTYPE=CIV; CHR2=chr14; END=46521689; ADP=23.973684210526315
chr14	47486815	SOC25977	.	<DEL>	.	PASS	SVTYPE=DEL; CHR2=chr14; END=47486843; ADP=23.444444444444443
chr14	47660601	SOC25980	.	<DEL>	.	PASS	SVTYPE=DEL; CHR2=chr14; END=47660633; ADP=23.322580645161292
chr14	47756006	SOC25981	.	<DEL>	.	PASS	SVTYPE=DEL; CHR2=chr14; END=47756045; ADP=23.31578947368421
chr14	48873607	SOC25987	.	<TAN>	.	PASS	SVTYPE=TAN; CHR2=chr14; END=48873596; ADP=71.0
chr14	51151468	SOC26001	.	<TAN>	.	PASS	SVTYPE=TAN; CHR2=chr14; END=51151506; ADP=95.0
chr14	51706760	SOC26004	.	<DEL>	.	PASS	SVTYPE=DEL; CHR2=chr14; END=51706788; ADP=26.296296296296298
chr14	56666861	SOC26026	.	<TAN>	.	PASS	SVTYPE=TAN; CHR2=chr14; END=56667030; ADP=83.38235294117646
chr14	59883432	DEL00002120	N	<DEL>	.	PASS	IMPRECISE;CIEND=-131,131;CIPOS=-131,131;SVTYPE=DEL;SVMETHOD=EMBL.DELLYv0.6.8;CHR2=chr14;END=59884073;CT=3to5;INSLEN=0;PE=7;MAPQ=37; ADP=25.4203125
chr14	61547901	SOC26041	.	<TAN>	.	PASS	SVTYPE=TAN; CHR2=chr14; END=61548031; ADP=77.80152671755725
chr14	65569476	SOC27255+SOC27253	.	<IVD>	.	PASS	SVTYPE=IVD; CHR2=chr7; START=139257511; END=143058968; ADP=49.32098868381553
chr14	77199416	SOC26097	.	<DEL>	.	PASS	SVTYPE=DEL; CHR2=chr14; END=77199437; ADP=28.9
chr14	77687210	DEL00002155	N	<DEL>	.	PASS	IMPRECISE;CIEND=-182,182;CIPOS=-182,182;SVTYPE=DEL;SVMETHOD=EMBL.DELLYv0.6.8;CHR2=chr14;END=77687666;CT=3to5;INSLEN=0;PE=4;MAPQ=60; ADP=7.905494505494506
chr14	78124955	SOC26107	.	<DEL>	.	PASS	SVTYPE=DEL; CHR2=chr14; END=78125063; ADP=22.439252336448597
chr14	78828245	DEL00002159	N	<DEL>	.	PASS	PRECISE;CIEND=-50,50;CIPOS=-50,50;SVTYPE=DEL;SVMETHOD=EMBL.DELLYv0.6.8;CHR2=chr14;END=78828597;CT=3to5;INSLEN=0;PE=13;MAPQ=60;SR=18;SRQ=1;CONSENSUS=CTATTAGGATTTATATTATAATAGGAATCACATCAAGGTACTTTTCAAAGGCTAAGTAAAAATCATAAGAAGAAACTATAGTTTCTGCTTGCTCATAACTTCTTTCAGATTCCTCCTTTTGAAACACATTTTTTT; ADP=25.837606837606838
chr14	80106288	SOC26114-DEL00002160	.	<DEL>	.	PASS	SVTYPE=DEL; CHR2=chr14; END=80115050; ADP=25.19267206939847
chr14	85139145	SOC26140-DEL00002177	.	<DEL>	.	PASS	SVTYPE=DEL; CHR2=chr14; END=85139626; ADP=21.383333333333333
chr14	87858056	SOC26149-DEL00002186	.	<DEL>	.	PASS	SVTYPE=DEL; CHR2=chr14; END=87858384; ADP=5.418960244648318
chr14	94438554	SOC26177	.	<DEL>	.	PASS	SVTYPE=DEL; CHR2=chr14; END=94438581; ADP=23.346153846153847
chr14	97175191	DEL00002204	N	<DEL>	.	PASS	IMPRECISE;CIEND=-85,85;CIPOS=-85,85;SVTYPE=DEL;SVMETHOD=EMBL.DELLYv0.6.8;CHR2=chr14;END=97175729;CT=3to5;INSLEN=0;PE=9;MAPQ=37; ADP=10.013035381750466
chr14	101160552	SOC26209	.	<DEL>	.	PASS	SVTYPE=DEL; CHR2=chr14; END=101160586; ADP=26.606060606060606
chr14	103764021	SOC26217	.	<DEL>	.	PASS	SVTYPE=DEL; CHR2=chr14; END=103764126; ADP=24.721153846153847
chr14	105273983	DEL00002218	N	<DEL>	.	PASS	IMPRECISE;CIEND=-45,45;CIPOS=-45,45;SVTYPE=DEL;SVMETHOD=EMBL.DELLYv0.6.8;CHR2=chr14;END=105274734;CT=3to5;INSLEN=0;PE=32;MAPQ=37; ADP=2.164
chr14	105415248	DEL00002219	N	<DEL>	.	PASS	IMPRECISE;CIEND=-2,2;CIPOS=-2,2;SVTYPE=DEL;SVMETHOD=EMBL.DELLYv0.6.8;CHR2=chr14;END=105415683;CT=3to5;INSLEN=0;PE=27;MAPQ=60; ADP=2.447004608294931
chr14	105417184	DEL00002220	N	<DEL>	.	PASS	IMPRECISE;CIEND=-72,72;CIPOS=-72,72;SVTYPE=DEL;SVMETHOD=EMBL.DELLYv0.6.8;CHR2=chr14;END=105418265;CT=3to5;INSLEN=0;PE=10;MAPQ=37; ADP=6.354629629629629
chr14	105576670	DEL00002221	N	<DEL>	.	PASS	PRECISE;CIEND=-60,60;CIPOS=-60,60;SVTYPE=DEL;SVMETHOD=EMBL.DELLYv0.6.8;CHR2=chr14;END=105579596;CT=3to5;INSLEN=0;PE=27;MAPQ=37;SR=25;SRQ=1;CONSENSUS=AACATTGCAGTGATTGTCATTACGGCCTGTAATTTTACATTATTGTGCTACATTTTGGAGTTTTGTTATCAATATTATTTTTTAAATATGTTATTTTTATTAATAGATTTCTTTTCTTTTCTTTTTTTTTTTAAGACAAA; ADP=26.908376068376068
chr14	106060481	DEL00002226	N	<DEL>	.	PASS	IMPRECISE;CIEND=-278,278;CIPOS=-278,278;SVTYPE=DEL;SVMETHOD=EMBL.DELLYv0.6.8;CHR2=chr14;END=106061014;CT=3to5;INSLEN=0;PE=5;MAPQ=36; ADP=11.00187969924812
chr14	106133607	DEL00002233	N	<DEL>	.	PASS	IMPRECISE;CIEND=-192,192;CIPOS=-192,192;SVTYPE=DEL;SVMETHOD=EMBL.DELLYv0.6.8;CHR2=chr14;END=106234564;CT=3to5;INSLEN=0;PE=6;MAPQ=37; ADP=26.881057094179642
chr14	106330472	SOC26242	.	<DEL>	.	PASS	SVTYPE=DEL; CHR2=chr14; END=106691671; ADP=23.159771095078046
chr14	106415141	SOC26244	.	<DEL>	.	PASS	SVTYPE=DEL; CHR2=chr14; END=106415232; ADP=0.3333333333333333
chr14	106613740	SOC26245	.	<DEL>	.	PASS	SVTYPE=DEL; CHR2=chr14; END=106613710; ADP=1.4137931034482758
chr14	106669859	SOC26246	.	<DEL>	.	PASS	SVTYPE=DEL; CHR2=chr14; END=106669867; ADP=16.285714285714285
chr14	107161750	SOC26249	.	<TAN>	.	PASS	SVTYPE=TAN; CHR2=chr14; END=107161697; ADP=427.5
chr13	20167939	SOC24156	.	<DEL>	.	PASS	SVTYPE=DEL; CHR2=chr13; END=20167959; ADP=8.368421052631579
chr13	21730917	DEL00001792	N	<DEL>	.	PASS	PRECISE;CIEND=-88,88;CIPOS=-88,88;SVTYPE=DEL;SVMETHOD=EMBL.DELLYv0.6.8;CHR2=chr13;END=21731240;CT=3to5;INSLEN=0;PE=4;MAPQ=60;SR=14;SRQ=1;CONSENSUS=GAAGTGATTTATCCTTCTCATGGGTCTCCATAAGTCAGGAAGACTTCTAGAATGGCTATTAAGAATTCCACACGTGTAAGTAATAATTGCCAAACACTGTAACTCCTATTAAGGAGGGGGACTGTCAAAGAA; ADP=6.928571428571429
chr13	25339063	SOC24189	.	<DEL>	.	PASS	SVTYPE=DEL; CHR2=chr13; END=25339036; ADP=15.26923076923077
chr13	26550695	SOC24196	.	<DEL>	.	PASS	SVTYPE=DEL; CHR2=chr13; END=26550723; ADP=27.62962962962963
chr13	28255584	SOC24204	.	<DEL>	.	PASS	SVTYPE=DEL; CHR2=chr13; END=28255614; ADP=13.89655172413793
chr13	28839856	SOC24211-DEL00001814	.	<DEL>	.	PASS	SVTYPE=DEL; CHR2=chr13; END=28840182; ADP=28.495384615384616
chr13	29744255	SOC24213	.	<TAN>	.	PASS	SVTYPE=TAN; CHR2=chr13; END=29744291; ADP=70.0
chr13	29891562	SOC24215-DEL00001820	.	<DEL>	.	PASS	SVTYPE=DEL; CHR2=chr13; END=29891874; ADP=6.096463022508039
chr13	29954771	DEL00001821	N	<DEL>	.	PASS	PRECISE;CIEND=-202,202;CIPOS=-202,202;SVTYPE=DEL;SVMETHOD=EMBL.DELLYv0.6.8;CHR2=chr13;END=29955096;CT=3to5;INSLEN=0;PE=4;MAPQ=60;SR=4;SRQ=1;CONSENSUS=GAGATGGGTTCATGGGTCAGTCCCTTTATCAGTGAAGATAAAAGACATCAGCTTTGGCTGCTGACTCTCATGCTGGAGGGCAGCTG; ADP=3.484567901234568
chr13	31175600	DEL00001825	N	<DEL>	.	PASS	PRECISE;CIEND=-91,91;CIPOS=-91,91;SVTYPE=DEL;SVMETHOD=EMBL.DELLYv0.6.8;CHR2=chr13;END=31175936;CT=3to5;INSLEN=0;PE=4;MAPQ=60;SR=16;SRQ=1;CONSENSUS=CTGTGTCTTACCTGTTGGGGGCCTGTGGTCAAACTACTAGTACGGAGTTTTAGTGTCCTCACTTTAAAAATGAGGGTTGTAAGGTAACTACCTACTTTTTATAGCATTGTAGTGAAGTTGAAATGAATTAATCCACATATATTA; ADP=25.453731343283582
chr13	31703544	SOC24229-DEL00001826	.	<DEL>	.	PASS	SVTYPE=DEL; CHR2=chr13; END=31705658; ADP=25.98201609086607
chr13	38226813	SOC24269	.	<TAN>	.	PASS	SVTYPE=TAN; CHR2=chr13; END=38226865; ADP=78.79245283018868
chr13	39057315	SOC24271-DEL00001839	.	<DEL>	.	PASS	SVTYPE=DEL; CHR2=chr13; END=39060202; ADP=24.936936936936938
chr13	41580011	SOC24281	.	<TAN>	.	PASS	SVTYPE=TAN; CHR2=chr13; END=41580290; ADP=79.01428571428572
chr13	47293130	SOC24308	.	<TAN>	.	PASS	SVTYPE=TAN; CHR2=chr13; END=47293199; ADP=76.52857142857142
chr13	47689490	DEL00001860	N	<DEL>	.	PASS	PRECISE;CIEND=-56,56;CIPOS=-56,56;SVTYPE=DEL;SVMETHOD=EMBL.DELLYv0.6.8;CHR2=chr13;END=47689805;CT=3to5;INSLEN=0;PE=5;MAPQ=60;SR=24;SRQ=1;CONSENSUS=GGAATTTGTATACTACATATGTAAATAAAAGACATTGATATTAAAAAAAACCAGTAAGACCTCTGTAAGATCTGCTAGAGTGACATATAGTATGTTGGGTACAACCAGATTTGGTTACGTGTTTTTCATTAATCACTGGAGAATTTTATTTTC; ADP=8.585987261146498
chr13	51173601	SOC24323	.	<DEL>	.	PASS	SVTYPE=DEL; CHR2=chr13; END=51173645; ADP=0.3023255813953488
chr13	54078149	SOC24331	.	<TAN>	.	PASS	SVTYPE=TAN; CHR2=chr13; END=54078178; ADP=86.93333333333334
chr13	60012379	SOC24353	.	<DEL>	.	PASS	SVTYPE=DEL; CHR2=chr13; END=60012357; ADP=12.80952380952381
chr13	63690612	SOC24369	.	<DEL>	.	PASS	SVTYPE=DEL; CHR2=chr13; END=63690624; ADP=17.90909090909091
chr13	64412824	DEL00001892	N	<DEL>	.	PASS	IMPRECISE;CIEND=-19,19;CIPOS=-19,19;SVTYPE=DEL;SVMETHOD=EMBL.DELLYv0.6.8;CHR2=chr13;END=64413764;CT=3to5;INSLEN=0;PE=13;MAPQ=37; ADP=24.77209797657082
chr13	65637808	SOC24378-DEL00001896	.	<DEL>	.	PASS	SVTYPE=DEL; CHR2=chr13; END=65638211; ADP=0.004975124378109453
chr13	66620359	SOC24381	.	<TAN>	.	PASS	SVTYPE=TAN; CHR2=chr13; END=66620411; ADP=85.47169811320755
chr13	67174779	SOC24386-DEL00001901	.	<DEL>	.	PASS	SVTYPE=DEL; CHR2=chr13; END=67177422; ADP=26.410295230885694
chr13	69705223	SOC24395	.	<TAN>	.	PASS	SVTYPE=TAN; CHR2=chr13; END=69705229; ADP=71.14285714285714
chr13	69966662	SOC24397-DEL00001906	.	<DEL>	.	PASS	SVTYPE=DEL; CHR2=chr13; END=69966962; ADP=6.48494983277592
chr13	72477264	SOC24410-DEL00001914	.	<DEL>	.	PASS	SVTYPE=DEL; CHR2=chr13; END=72480577; ADP=0.010567632850241546
chr13	72956724	DEL00001919	N	<DEL>	.	PASS	PRECISE;CIEND=-175,175;CIPOS=-175,175;SVTYPE=DEL;SVMETHOD=EMBL.DELLYv0.6.8;CHR2=chr13;END=72957035;CT=3to5;INSLEN=0;PE=4;MAPQ=60;SR=8;SRQ=1;CONSENSUS=CCAAAAAAAGTCTATAAAGTAACTTAATCCAAGGTTTTTTTTTTTTTTTTAAAAAAAAGGGTTTAAAAAAAAAAACTTAAGCTGTTGAAGTTGCCTGCATTTAAAATTAATACCTAGGG; ADP=7.687096774193549
chr13	72957044	SOC25349+SOC25348	.	<CID>	.	PASS	SVTYPE=CID; CHR2=chr5; START=138251867; END=155213877; ADP=51.614267671445326
chr13	73925671	SOC24416	.	<DEL>	.	PASS	SVTYPE=DEL; CHR2=chr13; END=73925702; ADP=3.5
chr13	74074911	SOC24417-DEL00001921	.	<DEL>	.	PASS	SVTYPE=DEL; CHR2=chr13; END=74075240; ADP=16.173780487804876
chr13	74383630	SOC24420	.	<DEL>	.	PASS	SVTYPE=DEL; CHR2=chr13; END=74383684; ADP=21.09433962264151
chr13	78625903	SOC24440	.	<DEL>	.	PASS	SVTYPE=DEL; CHR2=chr13; END=78625868; ADP=27.441176470588236
chr13	78938462	SOC24443	.	<DEL>	.	PASS	SVTYPE=DEL; CHR2=chr13; END=78938488; ADP=23.36
chr13	84273071	SOC24469	.	<DEL>	.	PASS	SVTYPE=DEL; CHR2=chr13; END=84273114; ADP=20.285714285714285
chr13	89003283	DEL00001958	N	<DEL>	.	PASS	PRECISE;CIEND=-28,28;CIPOS=-28,28;SVTYPE=DEL;SVMETHOD=EMBL.DELLYv0.6.8;CHR2=chr13;END=89003620;CT=3to5;INSLEN=0;PE=11;MAPQ=60;SR=18;SRQ=1;CONSENSUS=CTCTGTTACATTTTTTCACCATAGTACTGTAACAGTCCTTTCCCTAATTCTAATGTCTGATATCTAAATCTAGTATTTTTCTGAGAGTATCATTTACCAATTCTACTCTGTACTGAATGAATGAGAGTCTGACTCTTGAGCTAAA; ADP=9.330357142857142
chr13	90154843	SOC24511	.	<DEL>	.	PASS	SVTYPE=DEL; CHR2=chr13; END=90154886; ADP=26.5
chr13	91149422	SOC25748+SOC25747	.	<IVD>	.	PASS	SVTYPE=IVD; CHR2=chrX; START=43448485; END=43448547; ADP=27.19047619047619
chr13	92111709	SOC24519	.	<DEL>	.	PASS	SVTYPE=DEL; CHR2=chr13; END=92111831; ADP=26.768595041322314
chr13	92892094	SOC24525	.	<TAN>	.	PASS	SVTYPE=TAN; CHR2=chr13; END=92892150; ADP=71.87719298245614
chr13	95363646	SOC24532	.	<DEL>	.	PASS	SVTYPE=DEL; CHR2=chr13; END=95363829; ADP=28.0
chr13	96633436	DEL00001972	N	<DEL>	.	PASS	PRECISE;CIEND=-98,98;CIPOS=-98,98;SVTYPE=DEL;SVMETHOD=EMBL.DELLYv0.6.8;CHR2=chr13;END=96633755;CT=3to5;INSLEN=0;PE=8;MAPQ=60;SR=15;SRQ=1;CONSENSUS=TCTTTATCTCCTTAAGTAAAGCCAGGAGCTCTGCAGTACCCCCAAGTGAGAAAAATTATGCTTAAGACACTTTTGTTTTAGTTTAGTCCCAGACCCAGAGGAAAATCCTTCAAATTTCTTAAGTAAATCCTTAAAAAGTGTAATTTACACC; ADP=5.685534591194968
chr13	101906960	DEL00001984	N	<DEL>	.	PASS	PRECISE;CIEND=-310,310;CIPOS=-310,310;SVTYPE=DEL;SVMETHOD=EMBL.DELLYv0.6.8;CHR2=chr13;END=101907280;CT=3to5;INSLEN=0;PE=3;MAPQ=60;SR=12;SRQ=1;CONSENSUS=TTATTTTTCCAGGATTTCAAGTTAGTTTTTAGCTGGTTAACTGATTTGCCGCTTTGTTAAGAATGAATGACATGTTAAAAGCTGCATTCATGTAATGTACCAATGTGATGAACTTGGGA; ADP=17.322884012539184
chr13	103931643	SOC24557	.	<DEL>	.	PASS	SVTYPE=DEL; CHR2=chr13; END=103931959; ADP=24.225396825396825
chr13	104091764	SOC24559-DEL00001987	.	<DEL>	.	PASS	SVTYPE=DEL; CHR2=chr13; END=104092247; ADP=0.10580912863070539
chr13	105161550	SOC24562-DEL00001990	.	<DEL>	.	PASS	SVTYPE=DEL; CHR2=chr13; END=105161221; ADP=5.1067073170731705
chr13	105321555	SOC24564	.	<DEL>	.	PASS	SVTYPE=DEL; CHR2=chr13; END=105321528; ADP=24.46153846153846
chr13	110965813	DEL00001999	N	<DEL>	.	PASS	IMPRECISE;CIEND=-88,88;CIPOS=-88,88;SVTYPE=DEL;SVMETHOD=EMBL.DELLYv0.6.8;CHR2=chr13;END=110966222;CT=3to5;INSLEN=0;PE=3;MAPQ=60; ADP=16.65686274509804
chr13	111590554	SOC24590	.	<TAN>	.	PASS	SVTYPE=TAN; CHR2=chr13; END=111590746; ADP=106.29533678756476
chr13	111704523	DEL00002001	N	<DEL>	.	PASS	IMPRECISE;CIEND=-190,190;CIPOS=-190,190;SVTYPE=DEL;SVMETHOD=EMBL.DELLYv0.6.8;CHR2=chr13;END=111704938;CT=3to5;INSLEN=0;PE=7;MAPQ=60; ADP=22.055555555555557
chr13	112158177	SOC24595	.	<DEL>	.	PASS	SVTYPE=DEL; CHR2=chr13; END=112158184; ADP=6.0
chr13	112669456	DEL00002003	N	<DEL>	.	PASS	IMPRECISE;CIEND=-124,124;CIPOS=-124,124;SVTYPE=DEL;SVMETHOD=EMBL.DELLYv0.6.8;CHR2=chr13;END=112670371;CT=3to5;INSLEN=0;PE=3;MAPQ=25; ADP=18.59846827133479
chr13	112850853	DEL00002004	N	<DEL>	.	PASS	IMPRECISE;CIEND=-249,249;CIPOS=-249,249;SVTYPE=DEL;SVMETHOD=EMBL.DELLYv0.6.8;CHR2=chr13;END=112851342;CT=3to5;INSLEN=0;PE=3;MAPQ=60; ADP=15.741803278688524
chr13	113421141	DEL00002006	N	<DEL>	.	PASS	IMPRECISE;CIEND=-36,36;CIPOS=-36,36;SVTYPE=DEL;SVMETHOD=EMBL.DELLYv0.6.8;CHR2=chr13;END=113421644;CT=3to5;INSLEN=0;PE=9;MAPQ=25; ADP=10.609561752988048
chr13	113499546	DEL00002009	N	<DEL>	.	PASS	IMPRECISE;CIEND=-62,62;CIPOS=-62,62;SVTYPE=DEL;SVMETHOD=EMBL.DELLYv0.6.8;CHR2=chr13;END=113500092;CT=3to5;INSLEN=0;PE=25;MAPQ=37; ADP=24.044036697247705
chr13	113762091	DEL00002012	N	<DEL>	.	PASS	IMPRECISE;CIEND=-185,185;CIPOS=-185,185;SVTYPE=DEL;SVMETHOD=EMBL.DELLYv0.6.8;CHR2=chr13;END=113762501;CT=3to5;INSLEN=0;PE=3;MAPQ=29; ADP=23.669926650366747
chr13	113980677	SOC24614	.	<DEL>	.	PASS	SVTYPE=DEL; CHR2=chr13; END=113980709; ADP=10.612903225806452
chr13	114428960	DEL00002018	N	<DEL>	.	PASS	IMPRECISE;CIEND=-237,237;CIPOS=-237,237;SVTYPE=DEL;SVMETHOD=EMBL.DELLYv0.6.8;CHR2=chr13;END=114429437;CT=3to5;INSLEN=0;PE=4;MAPQ=29; ADP=16.491596638655462
chr13	114505555	SOC24620-DEL00002020	.	<DEL>	.	PASS	SVTYPE=DEL; CHR2=chr13; END=114506636; ADP=20.28148148148148
chr13	114607878	SOC24621	.	<DEL>	.	PASS	SVTYPE=DEL; CHR2=chr13; END=114607908; ADP=19.93103448275862
chr2	398800	DEL00003434	N	<DEL>	.	PASS	IMPRECISE;CIEND=-197,197;CIPOS=-197,197;SVTYPE=DEL;SVMETHOD=EMBL.DELLYv0.6.8;CHR2=chr2;END=399245;CT=3to5;INSLEN=0;PE=8;MAPQ=36; ADP=23.004504504504503
chr2	495259	DEL00003436	N	<DEL>	.	PASS	IMPRECISE;CIEND=-40,40;CIPOS=-40,40;SVTYPE=DEL;SVMETHOD=EMBL.DELLYv0.6.8;CHR2=chr2;END=495739;CT=3to5;INSLEN=0;PE=22;MAPQ=37; ADP=7.2839248434238
chr2	644519	SOC39454	.	<TAN>	.	PASS	SVTYPE=TAN; CHR2=chr2; END=644557; ADP=72.17948717948718
chr2	845380	SOC39457	.	<DEL>	.	PASS	SVTYPE=DEL; CHR2=chr2; END=845869; ADP=23.49795081967213
chr2	908563	DEL00003439	N	<DEL>	.	PASS	IMPRECISE;CIEND=-322,322;CIPOS=-322,322;SVTYPE=DEL;SVMETHOD=EMBL.DELLYv0.6.8;CHR2=chr2;END=909108;CT=3to5;INSLEN=0;PE=4;MAPQ=60; ADP=19.55514705882353
chr2	1320529	DEL00003442	N	<DEL>	.	PASS	IMPRECISE;CIEND=-232,232;CIPOS=-232,232;SVTYPE=DEL;SVMETHOD=EMBL.DELLYv0.6.8;CHR2=chr2;END=1321033;CT=3to5;INSLEN=0;PE=3;MAPQ=36; ADP=23.403578528827037
chr2	1349554	DEL00003443	N	<DEL>	.	PASS	IMPRECISE;CIEND=-248,248;CIPOS=-248,248;SVTYPE=DEL;SVMETHOD=EMBL.DELLYv0.6.8;CHR2=chr2;END=1350010;CT=3to5;INSLEN=0;PE=5;MAPQ=51; ADP=25.243956043956043
chr2	1358068	DEL00003444	N	<DEL>	.	PASS	IMPRECISE;CIEND=-17,17;CIPOS=-17,17;SVTYPE=DEL;SVMETHOD=EMBL.DELLYv0.6.8;CHR2=chr2;END=1358448;CT=3to5;INSLEN=0;PE=45;MAPQ=60; ADP=2.1108179419525066
chr2	1426086	SOC39465	.	<TAN>	.	PASS	SVTYPE=TAN; CHR2=chr2; END=1426167; ADP=71.98780487804878
chr2	1528379	DEL00003446	N	<DEL>	.	PASS	IMPRECISE;CIEND=-129,129;CIPOS=-129,129;SVTYPE=DEL;SVMETHOD=EMBL.DELLYv0.6.8;CHR2=chr2;END=1529022;CT=3to5;INSLEN=0;PE=9;MAPQ=37; ADP=1.912772585669782
chr2	1533601	DEL00003448	N	<DEL>	.	PASS	IMPRECISE;CIEND=-138,138;CIPOS=-138,138;SVTYPE=DEL;SVMETHOD=EMBL.DELLYv0.6.8;CHR2=chr2;END=1535353;CT=3to5;INSLEN=0;PE=4;MAPQ=37; ADP=23.531125071387777
chr2	1533896	DEL00003449	N	<DEL>	.	PASS	IMPRECISE;CIEND=-158,158;CIPOS=-158,158;SVTYPE=DEL;SVMETHOD=EMBL.DELLYv0.6.8;CHR2=chr2;END=1536783;CT=3to5;INSLEN=0;PE=9;MAPQ=37; ADP=21.573458073458074
chr2	1572487	DEL00003450	N	<DEL>	.	PASS	IMPRECISE;CIEND=-215,215;CIPOS=-215,215;SVTYPE=DEL;SVMETHOD=EMBL.DELLYv0.6.8;CHR2=chr2;END=1572935;CT=3to5;INSLEN=0;PE=6;MAPQ=60; ADP=20.138702460850112
chr2	1584730	DEL00003451	N	<DEL>	.	PASS	IMPRECISE;CIEND=-289,289;CIPOS=-289,289;SVTYPE=DEL;SVMETHOD=EMBL.DELLYv0.6.8;CHR2=chr2;END=1585271;CT=3to5;INSLEN=0;PE=4;MAPQ=60; ADP=27.711111111111112
chr2	1623065	DEL00003453	N	<DEL>	.	PASS	IMPRECISE;CIEND=-157,157;CIPOS=-157,157;SVTYPE=DEL;SVMETHOD=EMBL.DELLYv0.6.8;CHR2=chr2;END=1623415;CT=3to5;INSLEN=0;PE=4;MAPQ=60; ADP=11.934097421203438
chr2	1788446	SOC39467	.	<DEL>	.	PASS	SVTYPE=DEL; CHR2=chr2; END=1788442; ADP=22.0
chr2	1801637	DEL00003456	N	<DEL>	.	PASS	IMPRECISE;CIEND=-56,56;CIPOS=-56,56;SVTYPE=DEL;SVMETHOD=EMBL.DELLYv0.6.8;CHR2=chr2;END=1801987;CT=3to5;INSLEN=0;PE=6;MAPQ=60; ADP=19.553008595988537
chr2	2523830	SOC39471	.	<TAN>	.	PASS	SVTYPE=TAN; CHR2=chr2; END=2523881; ADP=87.78846153846153
chr2	2798772	SOC39475-DEL00003458	.	<DEL>	.	PASS	SVTYPE=DEL; CHR2=chr2; END=2799243; ADP=0.1595744680851064
chr2	3184278	SOC39479	.	<TAN>	.	PASS	SVTYPE=TAN; CHR2=chr2; END=3184939; ADP=220.90332326283988
chr2	3184313	SOC39480	.	<TAN>	.	PASS	SVTYPE=TAN; CHR2=chr2; END=3184463; ADP=151.47682119205297
chr2	3184313	SOC39481	.	<TAN>	.	PASS	SVTYPE=TAN; CHR2=chr2; END=3184905; ADP=216.9258010118044
chr2	3184878	SOC39482	.	<TAN>	.	PASS	SVTYPE=TAN; CHR2=chr2; END=3184933; ADP=443.2142857142857
chr2	3268865	SOC39484	.	<TAN>	.	PASS	SVTYPE=TAN; CHR2=chr2; END=3268902; ADP=69.86842105263158
chr2	3340792	SOC39487	.	<DEL>	.	PASS	SVTYPE=DEL; CHR2=chr2; END=3340834; ADP=17.853658536585368
chr2	3504230	SOC39488	.	<TAN>	.	PASS	SVTYPE=TAN; CHR2=chr2; END=3504189; ADP=69.02380952380952
chr2	3773258	SOC39491	.	<TAN>	.	PASS	SVTYPE=TAN; CHR2=chr2; END=3772997; ADP=264.98091603053433
chr2	11069505	SOC39529	.	<DEL>	.	PASS	SVTYPE=DEL; CHR2=chr2; END=11069543; ADP=21.054054054054053
chr2	14148996	SOC39540	.	<DEL>	.	PASS	SVTYPE=DEL; CHR2=chr2; END=14149027; ADP=26.7
chr2	15697865	SOC39549	.	<DEL>	.	PASS	SVTYPE=DEL; CHR2=chr2; END=15697892; ADP=22.846153846153847
chr2	16034125	SOC39553	.	<DEL>	.	PASS	SVTYPE=DEL; CHR2=chr2; END=16034133; ADP=15.428571428571429
chr2	16250987	DEL00003501	N	<DEL>	.	PASS	IMPRECISE;CIEND=-77,77;CIPOS=-77,77;SVTYPE=DEL;SVMETHOD=EMBL.DELLYv0.6.8;CHR2=chr2;END=16251439;CT=3to5;INSLEN=0;PE=6;MAPQ=60; ADP=25.246119733924612
chr2	18906146	SOC39578-DEL00003507+SOC39579	.	<DUP>	.	PASS	SVTYPE=DUP; CHR2=chr2; START=18907349; END=18907656; ADP=75.79545454545455
chr2	20365755	SOC39584	.	<DEL>	.	PASS	SVTYPE=DEL; CHR2=chr2; END=20365794; ADP=16.68421052631579
chr2	22688495	DEL00003515	N	<DEL>	.	PASS	IMPRECISE;CIEND=-66,66;CIPOS=-66,66;SVTYPE=DEL;SVMETHOD=EMBL.DELLYv0.6.8;CHR2=chr2;END=22689981;CT=3to5;INSLEN=0;PE=16;MAPQ=37; ADP=25.358922558922558
chr2	23180424	SOC39594	.	<DEL>	.	PASS	SVTYPE=DEL; CHR2=chr2; END=136846633; ADP=14.326719186409386
chr2	23760287	SOC39596	.	<DEL>	.	PASS	SVTYPE=DEL; CHR2=chr2; END=23760328; ADP=14.35
chr2	25640721	SOC39610	.	<DEL>	.	PASS	SVTYPE=DEL; CHR2=chr2; END=208102540; ADP=5.25226804437518
chr2	27040322	SOC39622	.	<DEL>	.	PASS	SVTYPE=DEL; CHR2=chr2; END=217458667; ADP=7.242492650813096
chr2	27040320	SOC39614+SOC39613	.	<CVD>	.	PASS	SVTYPE=CVD; CHR2=chr2; START=80663592; END=91687831; ADP=48.66258399671995
chr2	27040322	SOC45222+SOC45215	.	<IVD>	.	PASS	SVTYPE=IVD; CHR2=chr9; START=37282870; END=90953527; ADP=35.307852868135136
chr2	27040320	SOC4205+SOC4203	.	<IVD>	.	PASS	SVTYPE=IVD; CHR2=chr1; START=7395199; END=43442130; ADP=50.656641125519364
chr2	27040299	SOC33963+SOC33965	.	<CID>	.	PASS	SVTYPE=CID; CHR2=chr17; START=66127433; END=74887065; ADP=50.36428603801095
chr2	27040320	SOC42058+SOC42056	.	<IVD>	.	PASS	SVTYPE=IVD; CHR2=chr4; START=10657261; END=99837459; ADP=2.714983064794462
chr2	27040322	SOC44870+SOC44868	.	<IVD>	.	PASS	SVTYPE=IVD; CHR2=chr8; START=81077137; END=122522160; ADP=-50.60711932510885
chr2	27040322	SOC37925+SOC37924	.	<IVD>	.	PASS	SVTYPE=IVD; CHR2=chr19; START=3366533; END=35826003; ADP=46.78293435527646
chr2	27040322	SOC43821+SOC43815	.	<IVD>	.	PASS	SVTYPE=IVD; CHR2=chr5; START=133244270; END=142326689; ADP=51.2784891031245
chr2	28163491	SOC39628	.	<TAN>	.	PASS	SVTYPE=TAN; CHR2=chr2; END=28163507; ADP=77.82352941176471
chr2	28661665	SOC39631	.	<DEL>	.	PASS	SVTYPE=DEL; CHR2=chr2; END=28661719; ADP=21.07547169811321
chr2	29999224	SOC39642	.	<DEL>	.	PASS	SVTYPE=DEL; CHR2=chr2; END=29999300; ADP=1.2533333333333334
chr2	30358680	SOC39646	.	<DEL>	.	PASS	SVTYPE=DEL; CHR2=chr2; END=30358709; ADP=22.035714285714285
chr2	33481791	SOC39838	.	<DEL>	.	PASS	SVTYPE=DEL; CHR2=chr2; END=33481836; ADP=14.818181818181818
chr2	34136345	SOC39841	.	<DEL>	.	PASS	SVTYPE=DEL; CHR2=chr2; END=34136300; ADP=25.795454545454547
chr2	34523654	SOC39843-DEL00003541	.	<DEL>	.	PASS	SVTYPE=DEL; CHR2=chr2; END=34525720; ADP=24.345278450363196
chr2	34736568	SOC39845-DEL00003543	.	<DEL>	.	PASS	SVTYPE=DEL; CHR2=chr2; END=34695829; ADP=25.521159605282538
chr2	39071490	DEL00003558	N	<DEL>	.	PASS	PRECISE;CIEND=-6,6;CIPOS=-6,6;SVTYPE=DEL;SVMETHOD=EMBL.DELLYv0.6.8;CHR2=chr2;END=39071833;CT=3to5;INSLEN=0;PE=15;MAPQ=60;SR=16;SRQ=1;CONSENSUS=ATACTGTAAGACAGAAATAAATGTTATTAGAGGCACAAGAAAAGTATTCTGTGACTTCTAATAAAGAAATGATTAATTTTTAATAGCAGAAAATAGGAAATTTCATGGAGGTAGCATTCAAGTTGGGTGTTA; ADP=25.190058479532162
chr2	40446946	SOC39882	.	<DEL>	.	PASS	SVTYPE=DEL; CHR2=chr2; END=40447074; ADP=23.77952755905512
chr2	44545767	SOC39904	.	<DEL>	.	PASS	SVTYPE=DEL; CHR2=chr2; END=44545739; ADP=11.25925925925926
chr2	44545733	SOC39902+SOC39903	.	<CIV>	.	PASS	SVTYPE=CIV; CHR2=chr2; END=44545767; ADP=18.228571428571428
chr2	45448841	SOC39910+SOC39909	.	<CVD>	.	PASS	SVTYPE=CVD; CHR2=chr2; START=45448319; END=45448408; ADP=48.58888888888889
chr2	49561482	SOC39930	.	<DEL>	.	PASS	SVTYPE=DEL; CHR2=chr2; END=49561627; ADP=0.4583333333333333
chr2	51926584	SOC39935-DEL00003587	.	<DEL>	.	PASS	SVTYPE=DEL; CHR2=chr2; END=51927768; ADP=28.772612003381234
chr2	52749691	SOC39941-DEL00003591	.	<DEL>	.	PASS	SVTYPE=DEL; CHR2=chr2; END=52785271; ADP=0.37831304983276653
chr2	54567474	SOC39946-DEL00003594	.	<DEL>	.	PASS	SVTYPE=DEL; CHR2=chr2; END=54565493; ADP=0.01919191919191919
chr2	56119672	SOC39953	.	<TAN>	.	PASS	SVTYPE=TAN; CHR2=chr2; END=56119690; ADP=78.10526315789474
chr2	57394701	SOC39963	.	<TAN>	.	PASS	SVTYPE=TAN; CHR2=chr2; END=57394759; ADP=78.96610169491525
chr2	58347228	DEL00003606	N	<DEL>	.	PASS	IMPRECISE;CIEND=-324,324;CIPOS=-324,324;SVTYPE=DEL;SVMETHOD=EMBL.DELLYv0.6.8;CHR2=chr2;END=234095315;CT=3to5;INSLEN=0;PE=3;MAPQ=23; ADP=3.450707548530571
chr2	59623256	SOC39970-DEL00003609	.	<DEL>	.	PASS	SVTYPE=DEL; CHR2=chr2; END=59631049; ADP=24.09843429158111
chr2	59769589	SOC39972	.	<TAN>	.	PASS	SVTYPE=TAN; CHR2=chr2; END=59769659; ADP=79.47887323943662
chr2	66505589	SOC39996-DEL00003618	.	<DEL>	.	PASS	SVTYPE=DEL; CHR2=chr2; END=66507554; ADP=24.28513238289206
chr2	76526512	DEL00003637	N	<DEL>	.	PASS	PRECISE;CIEND=-31,31;CIPOS=-31,31;SVTYPE=DEL;SVMETHOD=EMBL.DELLYv0.6.8;CHR2=chr2;END=76528908;CT=3to5;INSLEN=0;PE=31;MAPQ=37;SR=22;SRQ=1;CONSENSUS=TTTGGGGGACAGTTTGTCAACTTTTTATTAAAATGCTTAACAGGGGTACAATATCTTTTAGGTTTTCCATGTTTTATTAAGTGAATTTTGGTAATTTTATATATTTTTTAAAAATTAGCTCTGAAATGGTAAATTTATTTGTAGAATTGT; ADP=28.52526096033403
chr2	76557056	SOC40035	.	<DEL>	.	PASS	SVTYPE=DEL; CHR2=chr2; END=76557291; ADP=0.7948717948717948
chr2	78117890	SOC40046-DEL00003646	.	<DEL>	.	PASS	SVTYPE=DEL; CHR2=chr2; END=78118358; ADP=26.338329764453963
chr2	79076570	SOC40047-DEL00003651	.	<DEL>	.	PASS	SVTYPE=DEL; CHR2=chr2; END=79081207; ADP=0.035806729939603106
chr2	81604891	SOC40061	.	<DEL>	.	PASS	SVTYPE=DEL; CHR2=chr2; END=81604928; ADP=1.6666666666666667
chr2	82340461	DEL00003659	N	<DEL>	.	PASS	PRECISE;CIEND=-105,105;CIPOS=-105,105;SVTYPE=DEL;SVMETHOD=EMBL.DELLYv0.6.8;CHR2=chr2;END=82340782;CT=3to5;INSLEN=0;PE=9;MAPQ=60;SR=17;SRQ=1;CONSENSUS=CCTGTATAGCCATGAGGTGGCTTAATGTTATGCTGTCACCATTTTGAAATTCTTAATCATATTTTAACAGTTTTTAACTATTCTCTGAGCCCCATAAACTATTGTCTGTTCTGCCTATTAAAATCTTCCTCTAAT; ADP=5.296875
chr2	84758453	DEL00003661	N	<DEL>	.	PASS	PRECISE;CIEND=-37,37;CIPOS=-37,37;SVTYPE=DEL;SVMETHOD=EMBL.DELLYv0.6.8;CHR2=chr2;END=84758747;CT=3to5;INSLEN=0;PE=5;MAPQ=60;SR=18;SRQ=0.986154;CONSENSUS=AGTTCCCAGCTTGACATTTACCTTTCGTTTAGTGATTTGGGGGCCCCAAGATTTATTTTCCTTTTACAACTGAGACATAGAAGACTGAATGGAGCAGAATCATCAGGGAAAAATACATGTTTGGGTTCGG; ADP=5.532423208191126
chr2	88321229	SOC40083-DEL00003674+SOC39868	.	<DUP>	.	PASS	SVTYPE=DUP; CHR2=chr2; START=37101859; END=88320968; ADP=-31.71972478631511
chr2	88360739	SOC40085	.	<DEL>	.	PASS	SVTYPE=DEL; CHR2=chr2; END=88360707; ADP=14.806451612903226
chr2	88429845	SOC40088	.	<DEL>	.	PASS	SVTYPE=DEL; CHR2=chr2; END=88429943; ADP=21.835051546391753
chr2	88430154	SOC40087+SOC40086	.	<DUP>	.	PASS	SVTYPE=DUP; CHR2=chr2; START=88429767; END=88429838; ADP=45.18055555555556
chr2	88600831	DEL00003675	N	<DEL>	.	PASS	PRECISE;CIEND=-128,128;CIPOS=-128,128;SVTYPE=DEL;SVMETHOD=EMBL.DELLYv0.6.8;CHR2=chr2;END=88601158;CT=3to5;INSLEN=0;PE=4;MAPQ=60;SR=18;SRQ=0.986861;CONSENSUS=AACTTGAACAGTCAAGGAGTTGCTTCTTATGGATGAGCAAAGAACATGGTTTCCTGAGATGAGACCTACTTTCTTGAGATGGCGAAGATGCTGTGAGCATTGTTGAAATGACAACACATTTAAGATAGCACATAAAC; ADP=25.220858895705522
chr2	89132283	SOC40092-DEL00003680	.	<DEL>	.	PASS	SVTYPE=DEL; CHR2=chr2; END=89159122; ADP=1.2451747522170058
chr2	89868113	SOC40254+SOC40246	.	<CIV>	.	PASS	SVTYPE=CIV; CHR2=chr2; END=89878441; ADP=153.33923903572466
chr2	89868113	SOC42623+SOC42616	.	<CID>	.	PASS	SVTYPE=CID; CHR2=chr4; START=49116448; END=49132023; ADP=460.77747817154597
chr2	89871652	SOC43442+SOC42765	.	<CID>	.	PASS	SVTYPE=CID; CHR2=chr4; START=49107202; END=49151455; ADP=523.7164098160619
chr2	89872818	SOC11603+SOC11604	.	<CID>	.	PASS	SVTYPE=CID; CHR2=chr10; START=42360739; END=42379940; ADP=344.30064576606605
chr2	89874932	SOC42927+SOC42929	.	<CID>	.	PASS	SVTYPE=CID; CHR2=chr4; START=49647240; END=49659661; ADP=193.0847689582998
chr2	90459204	DEL00003690	N	<DEL>	.	PASS	PRECISE;CIEND=-323,323;CIPOS=-323,323;SVTYPE=DEL;SVMETHOD=EMBL.DELLYv0.6.8;CHR2=chr2;END=91685483;CT=3to5;INSLEN=0;PE=3;MAPQ=23;SR=5;SRQ=0.80396;CONSENSUS=TGATCCTCAGGCCTGTCTGGGAAGCCCAGGTCTTCCTGTAGAAAGCCCAGGTCCCTGTAGAAAGGTAATCTGGGCCTGAGTAGGGGAAAGACAGACAAAAT; ADP=25.879686335398663
chr2	91670314	SOC40297	.	<TAN>	.	PASS	SVTYPE=TAN; CHR2=chr2; END=91670325; ADP=180.91666666666666
chr2	91670856	SOC40299	.	<DEL>	.	PASS	SVTYPE=DEL; CHR2=chr2; END=91670880; ADP=28.695652173913043
chr2	97854300	DEL00003757	N	<DEL>	.	PASS	IMPRECISE;CIEND=-226,226;CIPOS=-226,226;SVTYPE=DEL;SVMETHOD=EMBL.DELLYv0.6.8;CHR2=chr2;END=97856157;CT=3to5;INSLEN=0;PE=7;MAPQ=37; ADP=5.233836206896552
chr2	102097853	DEL00003765	N	<DEL>	.	PASS	PRECISE;CIEND=-218,218;CIPOS=-218,218;SVTYPE=DEL;SVMETHOD=EMBL.DELLYv0.6.8;CHR2=chr2;END=102098181;CT=3to5;INSLEN=0;PE=4;MAPQ=60;SR=9;SRQ=1;CONSENSUS=AGCCCTAGTACCCAGCATATGCAGAAGAACCAATCAGTACCTGCTTAAGATCTTATGCGTGAGTTCGTGAATCCAGTAGAGTGGACTCATTTCACAGGGAGGAAAAGGAGACTTGCAG; ADP=21.883792048929664
chr2	103322496	DEL00003767	N	<DEL>	.	PASS	PRECISE;CIEND=-83,83;CIPOS=-83,83;SVTYPE=DEL;SVMETHOD=EMBL.DELLYv0.6.8;CHR2=chr2;END=103322832;CT=3to5;INSLEN=0;PE=4;MAPQ=60;SR=12;SRQ=1;CONSENSUS=AAAATTTTAAATTTATTTGCCAATGTTTATAAACTAGACAAATTTTCCTATTATTTTTCTTCATTAAGAATGAGTTCCAATGAGAACACTTGGACACAGGAAGGGGAACATCACACGCCAGGGCCT; ADP=28.259701492537314
chr2	106695077	SOC40370-DEL00003779	.	<DEL>	.	PASS	SVTYPE=DEL; CHR2=chr2; END=106695895; ADP=21.784577723378213
chr2	108156022	SOC40376	.	<DEL>	.	PASS	SVTYPE=DEL; CHR2=chr2; END=206500694; ADP=8.735672815459417
chr2	108855436	DEL00003785	N	<DEL>	.	PASS	PRECISE;CIEND=-82,82;CIPOS=-82,82;SVTYPE=DEL;SVMETHOD=EMBL.DELLYv0.6.8;CHR2=chr2;END=108856282;CT=3to5;INSLEN=0;PE=35;MAPQ=37;SR=26;SRQ=0.846341;CONSENSUS=GTAATGATGATATGAACCACCACGTGCCGGACATCCTTTGTCCTGGGCACTGTTCTGATGCTCTGCATAATTCTACATGCTCTACATGTAATTGGGGAGTACATCAGGATCCAGTGGAGGCAGAACACAGCAGCAGGTGCAAAGTCCTGCCCTGGCATCAGCCT; ADP=0.15857988165680473
chr2	109816310	SOC40386	.	<TAN>	.	PASS	SVTYPE=TAN; CHR2=chr2; END=109815784; ADP=5759.518026565465
chr2	111576404	SOC40389	.	<DEL>	.	PASS	SVTYPE=DEL; CHR2=chr2; END=111576637; ADP=28.495689655172413
chr2	113480494	SOC40394	.	<DEL>	.	PASS	SVTYPE=DEL; CHR2=chr2; END=113480499; ADP=3.25
chr2	118741255	SOC40411-SOC40412	.	<DEL>	.	PASS	SVTYPE=DEL; CHR2=chr2; END=118741216; ADP=17.394736842105264
chr2	118759172	SOC40413	.	<TAN>	.	PASS	SVTYPE=TAN; CHR2=chr2; END=118759195; ADP=69.54166666666667
chr2	118850750	DEL00003812	N	<DEL>	.	PASS	IMPRECISE;CIEND=-164,164;CIPOS=-164,164;SVTYPE=DEL;SVMETHOD=EMBL.DELLYv0.6.8;CHR2=chr2;END=118851132;CT=3to5;INSLEN=0;PE=3;MAPQ=60; ADP=28.9501312335958
chr2	123364876	SOC40440	.	<DEL>	.	PASS	SVTYPE=DEL; CHR2=chr2; END=123365377; ADP=25.668
chr2	123364878	DEL00003828	N	<DEL>	.	PASS	PRECISE;CIEND=-127,127;CIPOS=-127,127;SVTYPE=DEL;SVMETHOD=EMBL.DELLYv0.6.8;CHR2=chr2;END=123365347;CT=3to5;INSLEN=0;PE=17;MAPQ=37;SR=13;SRQ=0.805405;CONSENSUS=ACTGGGGTGGGAGTTCCACTCCCTGGGCAAATTAAATCCACCCAAGTCATCAGAATGGCAAATTAAATCCACCCAAGTCTATCAATGCCTTCTTACTGGTGGGGAAGTTCACTTAACATCTGTACTTGGACGTGCAGGCGGGTGCTTG; ADP=25.49145299145299
chr2	125051756	SOC40454+null	.	<CVD>	.	PASS	SVTYPE=CVD; CHR2=chr2; START=125052915; END=125053240; ADP=75.42638036809817
chr2	125766560	SOC40460-DEL00003836+null	.	<DUP>	.	PASS	SVTYPE=DUP; CHR2=chr2; START=125768248; END=125768401; ADP=53.324675324675326
chr2	126578909	SOC40467	.	<DEL>	.	PASS	SVTYPE=DEL; CHR2=chr2; END=126578938; ADP=23.071428571428573
chr2	127674756	SOC40469-DEL00003840	.	<DEL>	.	PASS	SVTYPE=DEL; CHR2=chr2; END=127677273; ADP=0.04491255961844197
chr2	128871272	DEL00003843	N	<DEL>	.	PASS	PRECISE;CIEND=-75,75;CIPOS=-75,75;SVTYPE=DEL;SVMETHOD=EMBL.DELLYv0.6.8;CHR2=chr2;END=128871583;CT=3to5;INSLEN=0;PE=5;MAPQ=60;SR=19;SRQ=1;CONSENSUS=GGTGGAAGGGGGAGGATTTTCTAAACAGGCGATTCATAGGTAGACTTGATGTAATATTAAGCTTTTAAGACTCTGTGTAATATTTAGTCATTTAAAATATTTATATGTAAAGGTTGTTAGCCCTTTAAAGTTTCTATGTCATAATA; ADP=6.532258064516129
chr2	129229041	DEL00003844	N	<DEL>	.	PASS	IMPRECISE;CIEND=-283,283;CIPOS=-283,283;SVTYPE=DEL;SVMETHOD=EMBL.DELLYv0.6.8;CHR2=chr2;END=129229570;CT=3to5;INSLEN=0;PE=6;MAPQ=60; ADP=17.03030303030303
chr2	129638419	SOC40480-DEL00003847	.	<DEL>	.	PASS	SVTYPE=DEL; CHR2=chr2; END=129646204; ADP=25.192702980472763
chr2	130818286	DEL00003852	N	<DEL>	.	PASS	IMPRECISE;CIEND=-271,271;CIPOS=-271,271;SVTYPE=DEL;SVMETHOD=EMBL.DELLYv0.6.8;CHR2=chr2;END=130818811;CT=3to5;INSLEN=0;PE=3;MAPQ=23; ADP=17.751908396946565
chr2	130822624	DEL00003853	N	<DEL>	.	PASS	IMPRECISE;CIEND=-164,164;CIPOS=-164,164;SVTYPE=DEL;SVMETHOD=EMBL.DELLYv0.6.8;CHR2=chr2;END=130823281;CT=3to5;INSLEN=0;PE=19;MAPQ=20; ADP=13.349085365853659
chr2	130824017	DEL00003854	N	<DEL>	.	PASS	IMPRECISE;CIEND=-212,212;CIPOS=-212,212;SVTYPE=DEL;SVMETHOD=EMBL.DELLYv0.6.8;CHR2=chr2;END=130825015;CT=3to5;INSLEN=0;PE=6;MAPQ=37; ADP=24.923771313941824
chr2	132534467	DEL00003859	N	<DEL>	.	PASS	PRECISE;CIEND=-297,297;CIPOS=-297,297;SVTYPE=DEL;SVMETHOD=EMBL.DELLYv0.6.8;CHR2=chr2;END=132534930;CT=3to5;INSLEN=0;PE=5;MAPQ=29;SR=8;SRQ=1;CONSENSUS=TGGGTTTTCTTTTCCTGCCCTGGAGGAGGAGGCAGAGGTACTAGGATGGGGGCTGAGCCTCACGTGTCATGGGAGGGACCCAGTGAGAGGTAACTGAATCATGGCGGCAGTTTCGCCCAT; ADP=1.5952380952380953
chr2	133151967	DEL00003872	N	<DEL>	.	PASS	IMPRECISE;CIEND=-108,108;CIPOS=-108,108;SVTYPE=DEL;SVMETHOD=EMBL.DELLYv0.6.8;CHR2=chr2;END=133152319;CT=3to5;INSLEN=0;PE=10;MAPQ=60; ADP=10.441595441595442
chr2	133300253	SOC40500	.	<DEL>	.	PASS	SVTYPE=DEL; CHR2=chr2; END=133300285; ADP=24.70967741935484
chr2	133671871	DEL00003877	N	<DEL>	.	PASS	IMPRECISE;CIEND=-215,215;CIPOS=-215,215;SVTYPE=DEL;SVMETHOD=EMBL.DELLYv0.6.8;CHR2=chr2;END=133674486;CT=3to5;INSLEN=0;PE=6;MAPQ=37; ADP=24.91583779648049
chr2	134544291	DEL00003879	N	<DEL>	.	PASS	PRECISE;CIEND=-223,223;CIPOS=-223,223;SVTYPE=DEL;SVMETHOD=EMBL.DELLYv0.6.8;CHR2=chr2;END=134544624;CT=3to5;INSLEN=0;PE=3;MAPQ=60;SR=10;SRQ=1;CONSENSUS=GTCTATATGTGTTAACTGGCATCCTAGCAAATGTTTGATTAATGAATAAATTAATAAATAATTGATGATTTAACTAAAGTATAGAGGAGTTTAGAGGTGGCAGAGGTCAGCATGGATTGGTTT; ADP=22.96385542168675
chr2	134682595	SOC40507	.	<TAN>	.	PASS	SVTYPE=TAN; CHR2=chr2; END=134682686; ADP=83.83695652173913
chr2	134735575	SOC40510	.	<DEL>	.	PASS	SVTYPE=DEL; CHR2=chr2; END=134735606; ADP=27.333333333333332
chr2	138245304	DEL00003885	N	<DEL>	.	PASS	PRECISE;CIEND=-121,121;CIPOS=-121,121;SVTYPE=DEL;SVMETHOD=EMBL.DELLYv0.6.8;CHR2=chr2;END=138245649;CT=3to5;INSLEN=0;PE=6;MAPQ=43;SR=17;SRQ=1;CONSENSUS=ATCAGAGAATAGTACAAACACCTCTACGCAAATAAAATAGAAAATCTAGAAGAAATATTTTGAGGTTTCTTAAGGTGTTTAGCTGCAGATTTCCAATCAATAGCTGAATATTTAGATTTGAAACCTAGTAAA; ADP=10.05232558139535
chr2	140121159	SOC40531	.	<DEL>	.	PASS	SVTYPE=DEL; CHR2=chr2; END=140121204; ADP=22.727272727272727
chr2	140957555	SOC40537	.	<DEL>	.	PASS	SVTYPE=DEL; CHR2=chr2; END=140957601; ADP=23.11111111111111
chr2	142231394	SOC40553	.	<DEL>	.	PASS	SVTYPE=DEL; CHR2=chr2; END=142231373; ADP=14.75
chr2	142276979	SOC40554	.	<DEL>	.	PASS	SVTYPE=DEL; CHR2=chr2; END=142276957; ADP=18.095238095238095
chr2	142350998	SOC40556-DEL00003892	.	<DEL>	.	PASS	SVTYPE=DEL; CHR2=chr2; END=142351324; ADP=5.507692307692308
chr2	149047462	SOC40575	.	<DEL>	.	PASS	SVTYPE=DEL; CHR2=chr2; END=149047492; ADP=1.6206896551724137
chr2	150759300	SOC40581-DEL00003906	.	<DEL>	.	PASS	SVTYPE=DEL; CHR2=chr2; END=150759622; ADP=28.17133956386293
chr2	151005395	SOC40584	.	<DEL>	.	PASS	SVTYPE=DEL; CHR2=chr2; END=151005386; ADP=11.625
chr2	151903083	SOC40589	.	<DEL>	.	PASS	SVTYPE=DEL; CHR2=chr2; END=151903360; ADP=3.8768115942028984
chr2	157059827	SOC40621	.	<DEL>	.	PASS	SVTYPE=DEL; CHR2=chr2; END=157059853; ADP=6.84
chr2	158719100	DEL00003926	N	<DEL>	.	PASS	PRECISE;CIEND=-117,117;CIPOS=-117,117;SVTYPE=DEL;SVMETHOD=EMBL.DELLYv0.6.8;CHR2=chr2;END=158719412;CT=3to5;INSLEN=0;PE=4;MAPQ=60;SR=20;SRQ=1;CONSENSUS=AAGGTAGTATCTGTAAGATACGGAAAATAATTAAGGCTCAAACTAGATGGAATAGCCAACAAAAGCCTCTTTGAAAAGGTAACTACTTTTAAAATGAGATCTGTCTCTGAAAATTCATCAAAAATAGTATTTTTAGTGATTACATAAAATTC; ADP=7.909967845659164
chr2	160140175	SOC40643	.	<DEL>	.	PASS	SVTYPE=DEL; CHR2=chr2; END=160140079; ADP=23.957894736842107
chr2	160149117	SOC40644-DEL00003931	.	<DEL>	.	PASS	SVTYPE=DEL; CHR2=chr2; END=160151649; ADP=23.82813117344923
chr2	160855863	DEL00003933	N	<DEL>	.	PASS	PRECISE;CIEND=-56,56;CIPOS=-56,56;SVTYPE=DEL;SVMETHOD=EMBL.DELLYv0.6.8;CHR2=chr2;END=160856187;CT=3to5;INSLEN=0;PE=6;MAPQ=60;SR=25;SRQ=1;CONSENSUS=GAGTTATTTATTGTATTTGCTGTCACCACTCCCAGATTATAGCAACATGAAGGCATGCACATTACGTAATTTTTAAATGTCCCTTGTCATACAAATGCCTTGTAAAAGTTCATTAAATGAATGGCTTTAATTATGCAAT; ADP=4.715170278637771
chr2	161795600	SOC40651-DEL00003935	.	<DEL>	.	PASS	SVTYPE=DEL; CHR2=chr2; END=161795925; ADP=5.780864197530864
chr2	162083379	SOC40652	.	<TAN>	.	PASS	SVTYPE=TAN; CHR2=chr2; END=162083440; ADP=83.85483870967742
chr2	166267523	DEL00003944	N	<DEL>	.	PASS	PRECISE;CIEND=-75,75;CIPOS=-75,75;SVTYPE=DEL;SVMETHOD=EMBL.DELLYv0.6.8;CHR2=chr2;END=166267847;CT=3to5;INSLEN=0;PE=8;MAPQ=60;SR=20;SRQ=1;CONSENSUS=GTATTAGGTGAAAGTTCTTTATAGCTTTTAGAATATTGTCCTGAGGCTACTACCCCTTCAAGGGGCTTAAAAGCTCCAGACCCAGCTTTTAGTGAAAGTTCTGAACAGCCAAGTTGGAAAGTTATTTTTTTAAGCTGAAAGTAAA; ADP=5.978328173374613
chr2	166752644	SOC40663	.	<DEL>	.	PASS	SVTYPE=DEL; CHR2=chr2; END=166752634; ADP=21.333333333333332
chr2	168203247	SOC40671	.	<DEL>	.	PASS	SVTYPE=DEL; CHR2=chr2; END=168203272; ADP=27.333333333333332
chr2	170641518	DEL00003954	N	<DEL>	.	PASS	PRECISE;CIEND=-41,41;CIPOS=-41,41;SVTYPE=DEL;SVMETHOD=EMBL.DELLYv0.6.8;CHR2=chr2;END=170643963;CT=3to5;INSLEN=0;PE=31;MAPQ=37;SR=19;SRQ=1;CONSENSUS=ATGATCTGCCTGCCTCGGCCTCCCAAAGTGCTGGGATTACAGGTGTGAGCCACCACACCCGGCCAATCTCATTATTTTCAAATAATAAAAAATTTTAATTTTTTCCAATATATTCTTATGAATTGCTCCACTTTGTTATTTGGATTATACACTA; ADP=11.224631751227497
chr2	171367179	SOC40694	.	<DEL>	.	PASS	SVTYPE=DEL; CHR2=chr2; END=171367208; ADP=22.5
chr2	173616766	SOC40707	.	<TAN>	.	PASS	SVTYPE=TAN; CHR2=chr2; END=173616807; ADP=71.78571428571429
chr2	176637827	SOC40716-DEL00003958	.	<DEL>	.	PASS	SVTYPE=DEL; CHR2=chr2; END=176637496; ADP=24.52121212121212
chr2	177265641	SOC40718-DEL00003961	.	<DEL>	.	PASS	SVTYPE=DEL; CHR2=chr2; END=177272041; ADP=26.012345679012345
chr2	181829106	SOC40735	.	<TAN>	.	PASS	SVTYPE=TAN; CHR2=chr2; END=181829132; ADP=70.37037037037037
chr2	182355983	DEL00003972	N	<DEL>	.	PASS	PRECISE;CIEND=-127,127;CIPOS=-127,127;SVTYPE=DEL;SVMETHOD=EMBL.DELLYv0.6.8;CHR2=chr2;END=182356299;CT=3to5;INSLEN=0;PE=5;MAPQ=60;SR=22;SRQ=1;CONSENSUS=AAGGCTCATCTGTATTTTTCCTAAATATTTGCCTTAATCTAGATCACTCTTGCTAATAACAGGTACTGTAAGAATTACATCAACCACTTCACTACCAAGGCTTGTTATTTTTTTCATGTGTTATGAAGAATCAATATATAGGAAATTCTAG; ADP=4.2063492063492065
chr2	182401273	SOC40737	.	<TAN>	.	PASS	SVTYPE=TAN; CHR2=chr2; END=182401288; ADP=70.25
chr2	182428311	SOC40738	.	<DEL>	.	PASS	SVTYPE=DEL; CHR2=chr2; END=182428339; ADP=26.037037037037038
chr2	182565255	DEL00003973	N	<DEL>	.	PASS	PRECISE;CIEND=-216,216;CIPOS=-216,216;SVTYPE=DEL;SVMETHOD=EMBL.DELLYv0.6.8;CHR2=chr2;END=182565584;CT=3to5;INSLEN=0;PE=3;MAPQ=60;SR=4;SRQ=1;CONSENSUS=CTGTTTCCTTGTAAAAGAGACTCACAAGACTGCTTCTTTCTACTTCTGTTTCTTTTGAACATGAAGGAGATGCAGTTCTTTCTCAATTCCATCAGG; ADP=24.984756097560975
chr2	184650928	SOC40751	.	<DEL>	.	PASS	SVTYPE=DEL; CHR2=chr2; END=184650949; ADP=28.5
chr2	187230236	SOC40759	.	<DEL>	.	PASS	SVTYPE=DEL; CHR2=chr2; END=187230267; ADP=0.9333333333333333
chr2	188215730	DEL00003989	N	<DEL>	.	PASS	PRECISE;CIEND=-113,113;CIPOS=-113,113;SVTYPE=DEL;SVMETHOD=EMBL.DELLYv0.6.8;CHR2=chr2;END=188216038;CT=3to5;INSLEN=0;PE=6;MAPQ=60;SR=18;SRQ=1;CONSENSUS=AAAGAGCTAAGTCAATAGAGCTCAGATTACTGAGCTATAACACATTTGTATGCATAAGAAATATGTTACCAGCTTTCAAAATGCCTGAAACTTCCCAAGTAGGAAACGCATGGATAAAAATCTAGAAGTACTGAAG; ADP=7.241042345276873
chr2	188946000	SOC40765	.	<DEL>	.	PASS	SVTYPE=DEL; CHR2=chr2; END=188945977; ADP=4.090909090909091
chr2	190999443	SOC3977+SOC3976	.	<CID>	.	PASS	SVTYPE=CID; CHR2=chr1; START=164240436; END=164240566; ADP=67.04580152671755
chr2	200312455	SOC40801-DEL00004022	.	<DEL>	.	PASS	SVTYPE=DEL; CHR2=chr2; END=200312680; ADP=0.11160714285714286
chr2	202534281	SOC40812	.	<DEL>	.	PASS	SVTYPE=DEL; CHR2=chr2; END=202534319; ADP=25.864864864864863
chr2	206241116	SOC40828	.	<DEL>	.	PASS	SVTYPE=DEL; CHR2=chr2; END=206241163; ADP=21.217391304347824
chr2	209061168	DEL00004039	N	<DEL>	.	PASS	PRECISE;CIEND=-57,57;CIPOS=-57,57;SVTYPE=DEL;SVMETHOD=EMBL.DELLYv0.6.8;CHR2=chr2;END=209061489;CT=3to5;INSLEN=0;PE=8;MAPQ=60;SR=31;SRQ=1;CONSENSUS=TATCTACATATATATTACCTTGATATTGTGGAAATGTCACAGAACATTGCCACTTCCACAGAATATTGATAGGAATTTTTCATCTTCACCAAAATTTATATTTAAATTACTGAAAAGTAGCAGTAGTACATGGTAAGTTAATAGAAT; ADP=7.603125
chr2	212700043	SOC40860	.	<DEL>	.	PASS	SVTYPE=DEL; CHR2=chr2; END=212700117; ADP=21.246575342465754
chr2	214283782	SOC45494+SOC45495	.	<CID>	.	PASS	SVTYPE=CID; CHR2=chrM; START=15067; END=15102; ADP=17297.86111111111
chr2	216064721	SOC40875	.	<TAN>	.	PASS	SVTYPE=TAN; CHR2=chr2; END=216064739; ADP=70.21052631578948
chr2	217158346	SOC40883-DEL00004061	.	<DEL>	.	PASS	SVTYPE=DEL; CHR2=chr2; END=217158728; ADP=22.603674540682416
chr2	217592035	SOC40884	.	<DEL>	.	PASS	SVTYPE=DEL; CHR2=chr2; END=217592067; ADP=1.7419354838709677
chr2	217955891	SOC40886-DEL00004063	.	<DEL>	.	PASS	SVTYPE=DEL; CHR2=chr2; END=217957267; ADP=0.22618181818181818
chr2	221345937	DEL00004069	N	<DEL>	.	PASS	PRECISE;CIEND=-88,88;CIPOS=-88,88;SVTYPE=DEL;SVMETHOD=EMBL.DELLYv0.6.8;CHR2=chr2;END=221346266;CT=3to5;INSLEN=0;PE=6;MAPQ=60;SR=14;SRQ=0.897222;CONSENSUS=AAAGAAAACAAAGGTAGATCTTGAGGGATTTTAAAAAAAAAACACTTTTGAATATTTTTGTCTTTTAAAAAATTTTTCATTTCCAAATAAACAACCTTTTGATTTGAAAGACTATCAAGAAGGCATTGTAATTTGAGGCTGAAT; ADP=6.487804878048781
chr2	221882974	SOC40903	.	<DEL>	.	PASS	SVTYPE=DEL; CHR2=chr2; END=221883171; ADP=14.244897959183673
chr2	223731462	SOC34154+SOC34157	.	<CID>	.	PASS	SVTYPE=CID; CHR2=chr17; START=47094164; END=79869107; ADP=50.55939299240298
chr2	223731502	SOC41950+SOC41948	.	<CID>	.	PASS	SVTYPE=CID; CHR2=chr3; START=2952696; END=168848252; ADP=-0.6912343408931682
chr2	223760191	DEL00004073	N	<DEL>	.	PASS	PRECISE;CIEND=-50,50;CIPOS=-50,50;SVTYPE=DEL;SVMETHOD=EMBL.DELLYv0.6.8;CHR2=chr2;END=223762685;CT=3to5;INSLEN=0;PE=31;MAPQ=37;SR=19;SRQ=1;CONSENSUS=GCAGACAAGCTCTACTATTTATGTTAAAAACAAAAGAACCTCTTTTGTCCTGGCCTGTTACCATTACTTTGTTCTTTAGAGCTCTTTCTACTTACTGTCTTTCTGCCCTTTCTTGAACCCTCTTCATTTGAGCTTTG; ADP=16.42719614921781
chr2	223797358	SOC40917-DEL00004074	.	<DEL>	.	PASS	SVTYPE=DEL; CHR2=chr2; END=223797676; ADP=11.659305993690852
chr2	227318088	SOC40941	.	<TAN>	.	PASS	SVTYPE=TAN; CHR2=chr2; END=227318023; ADP=116.12121212121212
chr2	227396572	SOC40942	.	<DEL>	.	PASS	SVTYPE=DEL; CHR2=chr2; END=227396633; ADP=12.216666666666667
chr2	227521143	SOC40944	.	<TAN>	.	PASS	SVTYPE=TAN; CHR2=chr2; END=227521218; ADP=107.25
chr2	231996195	DEL00004089	N	<DEL>	.	PASS	PRECISE;CIEND=-100,100;CIPOS=-100,100;SVTYPE=DEL;SVMETHOD=EMBL.DELLYv0.6.8;CHR2=chr2;END=231996520;CT=3to5;INSLEN=0;PE=5;MAPQ=60;SR=9;SRQ=1;CONSENSUS=GTGCAGGAGTTTTGCTTTCAGTGAATGTTTGCATTCCAATCATTGCTTAGAAAGTTTTTTTGCCCTTTTAGAGTTGCCTGCTGAAACATTGAAATAAACATATAAGAATATTATGGTT; ADP=26.438271604938272
chr2	232029738	SOC40965	.	<DEL>	.	PASS	SVTYPE=DEL; CHR2=chr2; END=232029793; ADP=5.203703703703703
chr2	233450785	SOC40979	.	<DEL>	.	PASS	SVTYPE=DEL; CHR2=chr2; END=233450810; ADP=25.416666666666668
chr2	233965660	SOC40983	.	<DEL>	.	PASS	SVTYPE=DEL; CHR2=chr2; END=233965703; ADP=20.5
chr2	236010926	SOC40987	.	<DEL>	.	PASS	SVTYPE=DEL; CHR2=chr2; END=236011113; ADP=24.35483870967742
chr2	236671729	SOC40988	.	<DEL>	.	PASS	SVTYPE=DEL; CHR2=chr2; END=236671702; ADP=22.692307692307693
chr2	236818866	SOC40989	.	<TAN>	.	PASS	SVTYPE=TAN; CHR2=chr2; END=236818929; ADP=89.84375
chr2	238453179	DEL00004108	N	<DEL>	.	PASS	IMPRECISE;CIEND=-227,227;CIPOS=-227,227;SVTYPE=DEL;SVMETHOD=EMBL.DELLYv0.6.8;CHR2=chr2;END=238453882;CT=3to5;INSLEN=0;PE=7;MAPQ=37; ADP=6.534188034188034
chr2	239096099	SOC41000	.	<TAN>	.	PASS	SVTYPE=TAN; CHR2=chr2; END=239096095; ADP=79.4
chr2	239409371	SOC41002-DEL00004111	.	<DEL>	.	PASS	SVTYPE=DEL; CHR2=chr2; END=239409698; ADP=24.969325153374232
chr2	239942802	SOC41006	.	<DEL>	.	PASS	SVTYPE=DEL; CHR2=chr2; END=239942846; ADP=25.441860465116278
chr2	241579388	DEL00004117	N	<DEL>	.	PASS	IMPRECISE;CIEND=-227,227;CIPOS=-227,227;SVTYPE=DEL;SVMETHOD=EMBL.DELLYv0.6.8;CHR2=chr2;END=241579861;CT=3to5;INSLEN=0;PE=7;MAPQ=60; ADP=20.555084745762713
chr2	241726246	SOC41018	.	<TAN>	.	PASS	SVTYPE=TAN; CHR2=chr2; END=241726048; ADP=111.87939698492463
chr2	241726150	SOC41016	.	<TAN>	.	PASS	SVTYPE=TAN; CHR2=chr2; END=241726120; ADP=124.83870967741936
chr2	241726252	SOC41019	.	<TAN>	.	PASS	SVTYPE=TAN; CHR2=chr2; END=241726120; ADP=118.11278195488721
chr2	241849749	SOC41022	.	<DEL>	.	PASS	SVTYPE=DEL; CHR2=chr2; END=241849785; ADP=1.8
chr2	242744525	SOC41024	.	<DEL>	.	PASS	SVTYPE=DEL; CHR2=chr2; END=242744668; ADP=15.690140845070422
chr12	894581	SOC21569	.	<DEL>	.	PASS	SVTYPE=DEL; CHR2=chr12; END=122948398; ADP=15.468255445614252
chr12	1194207	DEL00001453	N	<DEL>	.	PASS	IMPRECISE;CIEND=-130,130;CIPOS=-130,130;SVTYPE=DEL;SVMETHOD=EMBL.DELLYv0.6.8;CHR2=chr12;END=1199955;CT=3to5;INSLEN=0;PE=9;MAPQ=37; ADP=19.29667652688359
chr12	1231865	SOC21575	.	<TAN>	.	PASS	SVTYPE=TAN; CHR2=chr12; END=1231606; ADP=91.50769230769231
chr12	1231870	SOC21576	.	<TAN>	.	PASS	SVTYPE=TAN; CHR2=chr12; END=1231738; ADP=101.18045112781955
chr12	1231859	SOC21572	.	<TAN>	.	PASS	SVTYPE=TAN; CHR2=chr12; END=1231792; ADP=111.73529411764706
chr12	1231864	SOC21574	.	<TAN>	.	PASS	SVTYPE=TAN; CHR2=chr12; END=1231809; ADP=109.16071428571429
chr12	2215153	DEL00001457	N	<DEL>	.	PASS	IMPRECISE;CIEND=-259,259;CIPOS=-259,259;SVTYPE=DEL;SVMETHOD=EMBL.DELLYv0.6.8;CHR2=chr12;END=2215666;CT=3to5;INSLEN=0;PE=6;MAPQ=29; ADP=19.306640625
chr12	5082203	DEL00001463	N	<DEL>	.	PASS	IMPRECISE;CIEND=-294,294;CIPOS=-294,294;SVTYPE=DEL;SVMETHOD=EMBL.DELLYv0.6.8;CHR2=chr12;END=5083137;CT=3to5;INSLEN=0;PE=3;MAPQ=37; ADP=14.655948553054662
chr12	8558486	DEL00001473	N	<DEL>	.	PASS	PRECISE;CIEND=-106,106;CIPOS=-106,106;SVTYPE=DEL;SVMETHOD=EMBL.DELLYv0.6.8;CHR2=chr12;END=8568228;CT=3to5;INSLEN=0;PE=27;MAPQ=23;SR=15;SRQ=0.987919;CONSENSUS=TATCTAAGCAAAACTGAGAAAGTTACACAGGACAGACAAACCTCCTATGAGAGTAAGAACTCTTCAGCCCATGCTGACCAGATACATGGACAGGGACAGGGACAGCAAAGTGAGGACGGGCTGCAGTTCTGGATCCTCTGAGAGTCCCA; ADP=0.32245149368647985
chr12	8576054	DEL00001475	N	<DEL>	.	PASS	IMPRECISE;CIEND=-7,7;CIPOS=-7,7;SVTYPE=DEL;SVMETHOD=EMBL.DELLYv0.6.8;CHR2=chr12;END=8596632;CT=3to5;INSLEN=0;PE=16;MAPQ=37; ADP=12.971958983330904
chr12	10703501	DEL00001482	N	<DEL>	.	PASS	PRECISE;CIEND=-232,232;CIPOS=-232,232;SVTYPE=DEL;SVMETHOD=EMBL.DELLYv0.6.8;CHR2=chr12;END=10703829;CT=3to5;INSLEN=0;PE=3;MAPQ=60;SR=5;SRQ=0.964356;CONSENSUS=TTCCACAGGAGATATCTTCTTGTCATTCTCTTCTGAGAAATAAAGTGAAACAAAGATTGAGCCTCATCACAATAGTGCGTAGAGATCAGAGGTCAGGACTC; ADP=10.972477064220184
chr12	11259221	SOC21621	.	<TAN>	.	PASS	SVTYPE=TAN; CHR2=chr12; END=11259239; ADP=72.47368421052632
chr12	11288103	SOC21622	.	<DEL>	.	PASS	SVTYPE=DEL; CHR2=chr12; END=11288157; ADP=21.69811320754717
chr12	13725905	SOC21640-DEL00001498	.	<DEL>	.	PASS	SVTYPE=DEL; CHR2=chr12; END=13726554; ADP=20.753086419753085
chr12	17607357	DEL00001509	N	<DEL>	.	PASS	IMPRECISE;CIEND=-2,2;CIPOS=-2,2;SVTYPE=DEL;SVMETHOD=EMBL.DELLYv0.6.8;CHR2=chr12;END=17607802;CT=3to5;INSLEN=0;PE=18;MAPQ=37; ADP=27.92792792792793
chr12	18377131	SOC21667	.	<DEL>	.	PASS	SVTYPE=DEL; CHR2=chr12; END=18377154; ADP=7.681818181818182
chr12	20998257	SOC21675	.	<DEL>	.	PASS	SVTYPE=DEL; CHR2=chr12; END=20998242; ADP=14.571428571428571
chr12	22016216	SOC21680	.	<DEL>	.	PASS	SVTYPE=DEL; CHR2=chr12; END=22016263; ADP=1.565217391304348
chr12	23939521	SOC21688-DEL00001524	.	<DEL>	.	PASS	SVTYPE=DEL; CHR2=chr12; END=23940089; ADP=0.08641975308641975
chr12	26511037	DEL00001530	N	<DEL>	.	PASS	PRECISE;CIEND=-55,55;CIPOS=-55,55;SVTYPE=DEL;SVMETHOD=EMBL.DELLYv0.6.8;CHR2=chr12;END=26511370;CT=3to5;INSLEN=0;PE=10;MAPQ=60;SR=17;SRQ=1;CONSENSUS=TGTACATATTTAGGATATGATCATGCAAGGCAGAAAAGATTTATCTGGGGTCTATGGATAAAGAATAAAGTCGTTCTTGTTTTCCCTTGAGCCTTGAGCATGAAAAGTGTGCTGCTGGACTGTGATCTTA; ADP=6.1656626506024095
chr12	27434003	DEL00001534	N	<DEL>	.	PASS	PRECISE;CIEND=-113,113;CIPOS=-113,113;SVTYPE=DEL;SVMETHOD=EMBL.DELLYv0.6.8;CHR2=chr12;END=27434335;CT=3to5;INSLEN=0;PE=7;MAPQ=60;SR=13;SRQ=1;CONSENSUS=GTAAGAGAAGACCAGTAATTATCTTGAGTTGCCTTTAGGAAGCTACAGATTTATTTTTGGCTTTAGCTTTGTTTAACTGACTCTGGTTGTAAAAAGTAGGCATGGTCATTAGAACAACAGCT; ADP=27.01510574018127
chr12	27900408	SOC21708	.	<TAN>	.	PASS	SVTYPE=TAN; CHR2=chr12; END=27900421; ADP=81.21428571428571
chr12	29573420	DEL00001540	N	<DEL>	.	PASS	PRECISE;CIEND=-90,90;CIPOS=-90,90;SVTYPE=DEL;SVMETHOD=EMBL.DELLYv0.6.8;CHR2=chr12;END=29573762;CT=3to5;INSLEN=0;PE=9;MAPQ=60;SR=25;SRQ=1;CONSENSUS=TTATAGATGAGGAAAGAGAGGGCAGCATTGTTAGTCACTTATTTTAAAAAGAGCTGGAAGGAAAAAGCAGCTTTTAAAATGAAAAACTATTAGTGGTATGTGTATTGTTGAAGGACAGAAAGTTTCATTCACCTAATATGTTCA; ADP=9.651026392961876
chr12	29948138	SOC21715	.	<DEL>	.	PASS	SVTYPE=DEL; CHR2=chr12; END=29948187; ADP=24.166666666666668
chr12	30371317	SOC21718-DEL00001543	.	<DEL>	.	PASS	SVTYPE=DEL; CHR2=chr12; END=30371743; ADP=27.449411764705882
chr12	33853139	SOC21732	.	<DEL>	.	PASS	SVTYPE=DEL; CHR2=chr12; END=33853355; ADP=0.24651162790697675
chr12	33947624	SOC21733	.	<DEL>	.	PASS	SVTYPE=DEL; CHR2=chr12; END=33947603; ADP=16.15
chr12	38720274	SOC21759	.	<DEL>	.	PASS	SVTYPE=DEL; CHR2=chr12; END=38720300; ADP=6.84
chr12	39529164	SOC21764-DEL00001561	.	<DEL>	.	PASS	SVTYPE=DEL; CHR2=chr12; END=39527961; ADP=24.003327787021632
chr12	41161795	SOC21775	.	<DEL>	.	PASS	SVTYPE=DEL; CHR2=chr12; END=41161820; ADP=3.2916666666666665
chr12	41659831	DEL00001569	N	<DEL>	.	PASS	PRECISE;CIEND=-86,86;CIPOS=-86,86;SVTYPE=DEL;SVMETHOD=EMBL.DELLYv0.6.8;CHR2=chr12;END=41660149;CT=3to5;INSLEN=0;PE=6;MAPQ=60;SR=23;SRQ=1;CONSENSUS=CTTTTTCTTCTCGGTTCGTAATAAAATGATTTGCTTTCACCCAGTGTTGCTTCGTTCATGTCTTAAAATGAGATATTAAAATCAATAAGTTAATTGCATTTTTTTCCTCTTGGTATTGATACTAACTGAAACTGAGAATCC; ADP=4.233438485804417
chr12	41757437	SOC21778	.	<DEL>	.	PASS	SVTYPE=DEL; CHR2=chr12; END=41757526; ADP=20.65909090909091
chr12	43654429	DEL00001576	N	<DEL>	.	PASS	PRECISE;CIEND=-71,71;CIPOS=-71,71;SVTYPE=DEL;SVMETHOD=EMBL.DELLYv0.6.8;CHR2=chr12;END=43654766;CT=3to5;INSLEN=0;PE=5;MAPQ=60;SR=9;SRQ=0.858929;CONSENSUS=AACTGAACAATCAAATTATTTCAACTGGTTTTAATAGCTTAATGTTATTCATCCCATTAAGACTGCACTGCATTCTCAATGAAATTACTCTAATGATGCTTACTGCAGGCAT; ADP=22.479166666666668
chr12	47075366	DEL00001586	N	<DEL>	.	PASS	PRECISE;CIEND=-37,37;CIPOS=-37,37;SVTYPE=DEL;SVMETHOD=EMBL.DELLYv0.6.8;CHR2=chr12;END=47075715;CT=3to5;INSLEN=0;PE=7;MAPQ=60;SR=23;SRQ=1;CONSENSUS=TTCTGCATTAATTATAATGCAATGAAAACTAAATCAATAAGTTTAGTCTCCAGGCAATTAAGAAAGTATCAGTCAATGTAGCTCTAGGTAGAGCCTTTAGTAAACCTGAATCTTTAAGACCTCTGAACTTTTTTTAAAAAA; ADP=11.660919540229886
chr12	50271296	SOC21808	.	<TAN>	.	PASS	SVTYPE=TAN; CHR2=chr12; END=50271404; ADP=83.77064220183486
chr12	54147597	SOC21831	.	<TAN>	.	PASS	SVTYPE=TAN; CHR2=chr12; END=54147700; ADP=70.375
chr12	58402542	SOC21843	.	<DEL>	.	PASS	SVTYPE=DEL; CHR2=chr12; END=58402566; ADP=20.08695652173913
chr12	62726594	SOC21856	.	<DEL>	.	PASS	SVTYPE=DEL; CHR2=chr12; END=62726625; ADP=4.566666666666666
chr12	73293558	SOC21891	.	<DEL>	.	PASS	SVTYPE=DEL; CHR2=chr12; END=73293669; ADP=19.463636363636365
chr12	79389679	SOC21927	.	<TAN>	.	PASS	SVTYPE=TAN; CHR2=chr12; END=79389717; ADP=74.43589743589743
chr12	80883766	SOC21935	.	<DEL>	.	PASS	SVTYPE=DEL; CHR2=chr12; END=80883771; ADP=29.0
chr12	81765101	SOC21938	.	<DEL>	.	PASS	SVTYPE=DEL; CHR2=chr12; END=81765050; ADP=19.68
chr12	83959203	DEL00001658	N	<DEL>	.	PASS	IMPRECISE;CIEND=-30,30;CIPOS=-30,30;SVTYPE=DEL;SVMETHOD=EMBL.DELLYv0.6.8;CHR2=chr12;END=83959532;CT=3to5;INSLEN=0;PE=6;MAPQ=60; ADP=22.53048780487805
chr12	84593108	SOC21952-DEL00001660	.	<DEL>	.	PASS	SVTYPE=DEL; CHR2=chr12; END=84596012; ADP=0.0513262142611092
chr12	91978336	SOC21992	.	<DEL>	.	PASS	SVTYPE=DEL; CHR2=chr12; END=91978367; ADP=13.666666666666666
chr12	98799008	SOC22016	.	<DEL>	.	PASS	SVTYPE=DEL; CHR2=chr12; END=98799040; ADP=21.483870967741936
chr12	98905803	SOC22017	.	<DEL>	.	PASS	SVTYPE=DEL; CHR2=chr12; END=98905779; ADP=25.565217391304348
chr12	104278732	SOC22042	.	<TAN>	.	PASS	SVTYPE=TAN; CHR2=chr12; END=104278868; ADP=87.7080291970803
chr12	104293407	DEL00001704	N	<DEL>	.	PASS	PRECISE;CIEND=-187,187;CIPOS=-187,187;SVTYPE=DEL;SVMETHOD=EMBL.DELLYv0.6.8;CHR2=chr12;END=104293736;CT=3to5;INSLEN=0;PE=3;MAPQ=60;SR=22;SRQ=0.912162;CONSENSUS=AACACACAGATCATCAGGAGCTTTTAAAATACTATTTTTTCTAATGATTTGTTTTCAAGCCATGTGTGGCCCCCATTTCTTAGTGTAGATGGCTCACAAGCAGCCCGTCAGAGCCCACAGAGGTGTGGATCCTCTGCCTCTTCCACAC; ADP=6.670731707317073
chr12	107254740	SOC22059	.	<DEL>	.	PASS	SVTYPE=DEL; CHR2=chr12; END=107254771; ADP=23.4
chr12	115343845	SOC22088	.	<TAN>	.	PASS	SVTYPE=TAN; CHR2=chr12; END=115344029; ADP=73.81621621621622
chr12	122947468	SOC22113	.	<DEL>	.	PASS	SVTYPE=DEL; CHR2=chr12; END=122947417; ADP=23.08
chr12	124795816	SOC22126	.	<DEL>	.	PASS	SVTYPE=DEL; CHR2=chr12; END=124795937; ADP=21.6
chr12	127199963	DEL00001743	N	<DEL>	.	PASS	PRECISE;CIEND=-52,52;CIPOS=-52,52;SVTYPE=DEL;SVMETHOD=EMBL.DELLYv0.6.8;CHR2=chr12;END=127200303;CT=3to5;INSLEN=0;PE=3;MAPQ=60;SR=11;SRQ=0.986047;CONSENSUS=AAAGTACGACTCTTAAAGCAGCGCTCAGCACAGAGTTGGTGCTTAGTTAGTTTAGCCAATATGGATGTCTCTCTCTTAAAAGTCTGCCCTGTAAACCATTATTGAGCACTTTTGACCCTGTGAACATTT; ADP=24.761061946902654
chr12	127660442	DEL00001745	N	<DEL>	.	PASS	PRECISE;CIEND=-134,134;CIPOS=-134,134;SVTYPE=DEL;SVMETHOD=EMBL.DELLYv0.6.8;CHR2=chr12;END=127660769;CT=3to5;INSLEN=0;PE=7;MAPQ=60;SR=11;SRQ=1;CONSENSUS=CATAAAGAGGAAGAGATATGAATTTAAGTGGGTATATTTCATTGGACGAGTAAAAACTCATTGCTTCAGGTCAGTGGACATCGTACCTATCATCACAGATTTCTTGGTCAAAGTGGCACCCACCC; ADP=4.656441717791411
chr12	127947266	SOC22140	.	<DEL>	.	PASS	SVTYPE=DEL; CHR2=chr12; END=127947319; ADP=25.76923076923077
chr12	128063793	SOC22142	.	<DEL>	.	PASS	SVTYPE=DEL; CHR2=chr12; END=128063802; ADP=24.25
chr12	128889521	SOC22147	.	<DEL>	.	PASS	SVTYPE=DEL; CHR2=chr12; END=128889555; ADP=23.606060606060606
chr12	130060303	DEL00001753	N	<DEL>	.	PASS	PRECISE;CIEND=-71,71;CIPOS=-71,71;SVTYPE=DEL;SVMETHOD=EMBL.DELLYv0.6.8;CHR2=chr12;END=130060635;CT=3to5;INSLEN=0;PE=6;MAPQ=60;SR=18;SRQ=1;CONSENSUS=TTTCTGGAATGAATTTTTTCTGGAATGAAACCTGTAGATTTGTGGATGGTTAATTCAATTATGTCTGCAGATAGATACATTTTAAGTATTTTCCAGGCCAGTCCTCACATGTGGGAGCCAATTTCGGCCCATGCGTCTTTGCA; ADP=5.652567975830816
chr12	130123025	SOC22156	.	<DEL>	.	PASS	SVTYPE=DEL; CHR2=chr12; END=130123166; ADP=2.3857142857142857
chr12	130342865	DEL00001756	N	<DEL>	.	PASS	IMPRECISE;CIEND=-233,233;CIPOS=-233,233;SVTYPE=DEL;SVMETHOD=EMBL.DELLYv0.6.8;CHR2=chr12;END=130343337;CT=3to5;INSLEN=0;PE=3;MAPQ=29; ADP=20.961783439490446
chr12	130639808	SOC22164	.	<TAN>	.	PASS	SVTYPE=TAN; CHR2=chr12; END=130639833; ADP=72.6923076923077
chr12	131683737	SOC22175	.	<TAN>	.	PASS	SVTYPE=TAN; CHR2=chr12; END=131683766; ADP=69.03333333333333
chr12	131698959	SOC22176	.	<DEL>	.	PASS	SVTYPE=DEL; CHR2=chr12; END=131698987; ADP=1.1851851851851851
chr12	131851444	DEL00001762	N	<DEL>	.	PASS	IMPRECISE;CIEND=-163,163;CIPOS=-163,163;SVTYPE=DEL;SVMETHOD=EMBL.DELLYv0.6.8;CHR2=chr12;END=131851966;CT=3to5;INSLEN=0;PE=10;MAPQ=37; ADP=19.0978886756238
chr12	132639037	SOC22182	.	<TAN>	.	PASS	SVTYPE=TAN; CHR2=chr12; END=132639109; ADP=71.4931506849315
chr12	132816218	DEL00001773	N	<DEL>	.	PASS	IMPRECISE;CIEND=-236,236;CIPOS=-236,236;SVTYPE=DEL;SVMETHOD=EMBL.DELLYv0.6.8;CHR2=chr12;END=132816689;CT=3to5;INSLEN=0;PE=3;MAPQ=23; ADP=21.248936170212765
chr12	132880503	DEL00001775	N	<DEL>	.	PASS	IMPRECISE;CIEND=-77,77;CIPOS=-77,77;SVTYPE=DEL;SVMETHOD=EMBL.DELLYv0.6.8;CHR2=chr12;END=132880876;CT=3to5;INSLEN=0;PE=3;MAPQ=29; ADP=24.887096774193548
chr12	132881023	DEL00001777	N	<DEL>	.	PASS	IMPRECISE;CIEND=-285,285;CIPOS=-285,285;SVTYPE=DEL;SVMETHOD=EMBL.DELLYv0.6.8;CHR2=chr12;END=132882110;CT=3to5;INSLEN=0;PE=3;MAPQ=37; ADP=23.325046040515655
chr12	133808840	SOC22191	.	<TAN>	.	PASS	SVTYPE=TAN; CHR2=chr12; END=133808901; ADP=88.11290322580645
chr1	869424	DEL00000005	N	<DEL>	.	PASS	IMPRECISE;CIEND=-47,47;CIPOS=-47,47;SVTYPE=DEL;SVMETHOD=EMBL.DELLYv0.6.8;CHR2=chr1;END=870270;CT=3to5;INSLEN=0;PE=22;MAPQ=37; ADP=2.940828402366864
chr1	2566160	DEL00000016	N	<DEL>	.	PASS	IMPRECISE;CIEND=-132,132;CIPOS=-132,132;SVTYPE=DEL;SVMETHOD=EMBL.DELLYv0.6.8;CHR2=chr1;END=2566580;CT=3to5;INSLEN=0;PE=13;MAPQ=60; ADP=14.389021479713604
chr1	2622145	SOC29	.	<TAN>	.	PASS	SVTYPE=TAN; CHR2=chr1; END=2583850; ADP=152.71947461875914
chr1	2585463	SOC23	.	<TAN>	.	PASS	SVTYPE=TAN; CHR2=chr1; END=2585202; ADP=807.7519083969465
chr1	2585463	SOC24	.	<TAN>	.	PASS	SVTYPE=TAN; CHR2=chr1; END=2585442; ADP=685.8636363636364
chr1	2585596	DEL00000027+SOC25	N	<DUP>	.	PASS	SVTYPE=DUP; CHR2=chr1; START=2586354; END=2587351; ADP=402.64128256513027
chr1	2587053	SOC27	.	<TAN>	.	PASS	SVTYPE=TAN; CHR2=chr1; END=2624344; ADP=116.7803014051271
chr1	2631106	SOC31	.	<TAN>	.	PASS	SVTYPE=TAN; CHR2=chr1; END=2615666; ADP=188.79975390194934
chr1	2622144	SOC28	.	<TAN>	.	PASS	SVTYPE=TAN; CHR2=chr1; END=2619814; ADP=193.32990132990133
chr1	2632546	DEL00000068	N	<DEL>	.	PASS	IMPRECISE;CIEND=-262,262;CIPOS=-262,262;SVTYPE=DEL;SVMETHOD=EMBL.DELLYv0.6.8;CHR2=chr1;END=2689633;CT=3to5;INSLEN=0;PE=5;MAPQ=37; ADP=8.62740426724591
chr1	3022491	SOC33	.	<DEL>	.	PASS	SVTYPE=DEL; CHR2=chr1; END=3022522; ADP=21.5
chr1	4784730	SOC44	.	<DEL>	.	PASS	SVTYPE=DEL; CHR2=chr1; END=4784763; ADP=18.3125
chr1	4999727	SOC47	.	<TAN>	.	PASS	SVTYPE=TAN; CHR2=chr1; END=4999484; ADP=88.09426229508196
chr1	4999499	SOC45	.	<TAN>	.	PASS	SVTYPE=TAN; CHR2=chr1; END=4999557; ADP=78.61016949152543
chr1	5259145	SOC48	.	<DEL>	.	PASS	SVTYPE=DEL; CHR2=chr1; END=5259191; ADP=0.17777777777777778
chr1	7001019	SOC58	.	<TAN>	.	PASS	SVTYPE=TAN; CHR2=chr1; END=7000992; ADP=82.75
chr1	9141354	SOC84	.	<DEL>	.	PASS	SVTYPE=DEL; CHR2=chr1; END=207579511; ADP=4.5220763087518305
chr1	9141354	SOC85	.	<DEL>	.	PASS	SVTYPE=DEL; CHR2=chr1; END=216413356; ADP=6.545259656175173
chr1	9471361	SOC92	.	<TAN>	.	PASS	SVTYPE=TAN; CHR2=chr1; END=9471184; ADP=75.14606741573034
chr1	16155440	SOC120-DEL00000100	.	<DEL>	.	PASS	SVTYPE=DEL; CHR2=chr1; END=16151935; ADP=22.359018264840184
chr1	17019652	SOC127	.	<TAN>	.	PASS	SVTYPE=TAN; CHR2=chr1; END=17019647; ADP=96.33333333333333
chr1	17240551	SOC133	.	<DEL>	.	PASS	SVTYPE=DEL; CHR2=chr1; END=17240573; ADP=22.285714285714285
chr1	18792598	SOC142	.	<TAN>	.	PASS	SVTYPE=TAN; CHR2=chr1; END=18792540; ADP=80.0
chr1	19891170	SOC150	.	<TAN>	.	PASS	SVTYPE=TAN; CHR2=chr1; END=19891186; ADP=77.52941176470588
chr1	20913605	SOC157	.	<DEL>	.	PASS	SVTYPE=DEL; CHR2=chr1; END=20913664; ADP=4.120689655172414
chr1	21786418	SOC159-DEL00000113	.	<DEL>	.	PASS	SVTYPE=DEL; CHR2=chr1; END=21786691; ADP=0.3602941176470588
chr1	22896936	SOC166	.	<TAN>	.	PASS	SVTYPE=TAN; CHR2=chr1; END=22897028; ADP=74.72043010752688
chr1	142535604	SOC603	.	<DEL>	.	PASS	SVTYPE=DEL; CHR2=chr1; END=23753946; ADP=7.890500736153226
chr1	28247799	SOC193-DEL00000129	.	<DEL>	.	PASS	SVTYPE=DEL; CHR2=chr1; END=28248109; ADP=5.53074433656958
chr1	35111978	SOC224-DEL00000142	.	<DEL>	.	PASS	SVTYPE=DEL; CHR2=chr1; END=35101422; ADP=24.943249644718144
chr1	38077349	SOC238	.	<DEL>	.	PASS	SVTYPE=DEL; CHR2=chr1; END=38077421; ADP=1.1830985915492958
chr1	39415444	SOC243	.	<DEL>	.	PASS	SVTYPE=DEL; CHR2=chr1; END=39415417; ADP=22.46153846153846
chr1	48094368	SOC275	.	<DEL>	.	PASS	SVTYPE=DEL; CHR2=chr1; END=48094387; ADP=23.444444444444443
chr1	53311981	SOC285	.	<DEL>	.	PASS	SVTYPE=DEL; CHR2=chr1; END=53312017; ADP=23.2
chr1	53595125	SOC288-DEL00000175	.	<DEL>	.	PASS	SVTYPE=DEL; CHR2=chr1; END=53595604; ADP=19.748953974895397
chr1	56401293	DEL00000177	N	<DEL>	.	PASS	PRECISE;CIEND=-100,100;CIPOS=-100,100;SVTYPE=DEL;SVMETHOD=EMBL.DELLYv0.6.8;CHR2=chr1;END=56401615;CT=3to5;INSLEN=0;PE=10;MAPQ=60;SR=26;SRQ=0.987671;CONSENSUS=CACATGTCTTGTCCAAAGACAGAATATCAACCTAAGAATGAGTTGGCAAATAAAGAGTTTGGTGAGTTTATAGAAATATAGGACAAGGTACAAGGAATGGCTGAAGGAGAGAGGTTGTCCTGTTCATTTGGGCTGCTATAACAAAA; ADP=4.978193146417445
chr1	60745144	SOC318	.	<DEL>	.	PASS	SVTYPE=DEL; CHR2=chr1; END=193117769; ADP=13.775552232008334
chr1	61344081	SOC324	.	<TAN>	.	PASS	SVTYPE=TAN; CHR2=chr1; END=61344059; ADP=71.1304347826087
chr1	63006803	SOC333	.	<DEL>	.	PASS	SVTYPE=DEL; CHR2=chr1; END=63006831; ADP=1.9259259259259258
chr1	68021338	SOC357	.	<DEL>	.	PASS	SVTYPE=DEL; CHR2=chr1; END=68021351; ADP=27.833333333333332
chr1	70768127	DEL00000221	N	<DEL>	.	PASS	PRECISE;CIEND=-66,66;CIPOS=-66,66;SVTYPE=DEL;SVMETHOD=EMBL.DELLYv0.6.8;CHR2=chr1;END=70768451;CT=3to5;INSLEN=0;PE=3;MAPQ=60;SR=9;SRQ=1;CONSENSUS=GCTTTACTATTAAATAACACCTATCATTGCTTGAGCATGTGTCCTAAAAGAAAATAGTATTAAAAGGGACTCTTCCCCTATCTCTATAAGATGTGGGCTCCTGATAATACCAAAAA; ADP=24.1702786377709
chr1	73768797	DEL00000231	N	<DEL>	.	PASS	PRECISE;CIEND=-112,112;CIPOS=-112,112;SVTYPE=DEL;SVMETHOD=EMBL.DELLYv0.6.8;CHR2=chr1;END=73769149;CT=3to5;INSLEN=0;PE=10;MAPQ=60;SR=23;SRQ=1;CONSENSUS=AAGAAATTAAATTAATAGCTTGTTATAATAAAAGGAGGTAAAGAGAAATTGATGTGAAGTCTAGACTTGAGACTCTAAAATCAACTCTCACACACAGAATGTATGTTTTGTGTATGGAGGATGGATATGGATGATAGCTGC; ADP=10.048433048433049
chr1	73962269	SOC386	.	<DEL>	.	PASS	SVTYPE=DEL; CHR2=chr1; END=73962295; ADP=1.04
chr1	74312431	SOC389	.	<DEL>	.	PASS	SVTYPE=DEL; CHR2=chr1; END=74312683; ADP=0.18326693227091634
chr1	74755168	SOC391-SOC392	.	<DEL>	.	PASS	SVTYPE=DEL; CHR2=chr1; END=74755290; ADP=1.5867768595041323
chr1	76259677	SOC401	.	<DEL>	.	PASS	SVTYPE=DEL; CHR2=chr1; END=76259715; ADP=28.945945945945947
chr1	77100366	SOC408	.	<DEL>	.	PASS	SVTYPE=DEL; CHR2=chr1; END=77100650; ADP=17.109540636042404
chr1	79650145	SOC416	.	<TAN>	.	PASS	SVTYPE=TAN; CHR2=chr1; END=79650274; ADP=83.55384615384615
chr1	81660348	SOC428+null	.	<CVD>	.	PASS	SVTYPE=CVD; CHR2=chr1; START=81661371; END=81661558; ADP=68.4627659574468
chr1	81687796	DEL00000256	N	<DEL>	.	PASS	PRECISE;CIEND=-30,30;CIPOS=-30,30;SVTYPE=DEL;SVMETHOD=EMBL.DELLYv0.6.8;CHR2=chr1;END=81688126;CT=3to5;INSLEN=0;PE=6;MAPQ=60;SR=11;SRQ=1;CONSENSUS=TGTATTCAGGCACTATTTTACAATGTTTTAAAAGTTCCAATATTTAATACTTCATTGAACTTTTAAAAATGTGTTAAAATAACTCATTTAGCACTTTTCTATGTGGCTATATCCTACATTGTCAAAGTAGACATA; ADP=24.887537993920972
chr1	82963304	DEL00000259	N	<DEL>	.	PASS	PRECISE;CIEND=-110,110;CIPOS=-110,110;SVTYPE=DEL;SVMETHOD=EMBL.DELLYv0.6.8;CHR2=chr1;END=82963629;CT=3to5;INSLEN=0;PE=3;MAPQ=60;SR=8;SRQ=1;CONSENSUS=TCACATGGTGGCGCAGGAGAAAAAGAGAATGAAGGGGGAAGTGCTGCATACTTTTAAACCATCAGTTCTTGTGAGAACAAACTCACTGTCATAAGAACAGCAAAGGGAAC; ADP=20.72530864197531
chr1	84226447	SOC435	.	<TAN>	.	PASS	SVTYPE=TAN; CHR2=chr1; END=84226485; ADP=81.61538461538461
chr1	85595135	SOC439	.	<DEL>	.	PASS	SVTYPE=DEL; CHR2=chr1; END=85595165; ADP=0.7241379310344828
chr1	86405805	DEL00000272	N	<DEL>	.	PASS	PRECISE;CIEND=-117,117;CIPOS=-117,117;SVTYPE=DEL;SVMETHOD=EMBL.DELLYv0.6.8;CHR2=chr1;END=86406134;CT=3to5;INSLEN=0;PE=4;MAPQ=60;SR=13;SRQ=1;CONSENSUS=TGGGGATGAATTGAAGAAAAAGCAATTTTATACAAACCCTGCATTCATTAACACTTTTAAAAAGTGCCATAAGATATATTCAGCCATTTATTTAGTCAAGAAACATATTTGAGAGCATAATA; ADP=21.36890243902439
chr1	87502882	SOC447	.	<TAN>	.	PASS	SVTYPE=TAN; CHR2=chr1; END=87502953; ADP=108.90277777777777
chr1	87519587	SOC448	.	<TAN>	.	PASS	SVTYPE=TAN; CHR2=chr1; END=87519595; ADP=79.66666666666667
chr1	89233690	SOC462+SOC463	.	<CIV>	.	PASS	SVTYPE=CIV; CHR2=chr1; END=89233730; ADP=41.048780487804876
chr1	92232061	SOC475-DEL00000293	.	<DEL>	.	PASS	SVTYPE=DEL; CHR2=chr1; END=92233334; ADP=26.3498427672956
chr1	94288372	SOC486-DEL00000301	.	<DEL>	.	PASS	SVTYPE=DEL; CHR2=chr1; END=94291257; ADP=0.023231622746185853
chr1	94311059	SOC487	.	<DEL>	.	PASS	SVTYPE=DEL; CHR2=chr1; END=94311043; ADP=20.6
chr1	97695102	SOC497	.	<DEL>	.	PASS	SVTYPE=DEL; CHR2=chr1; END=97695137; ADP=12.323529411764707
chr1	99179942	SOC501	.	<DEL>	.	PASS	SVTYPE=DEL; CHR2=chr1; END=99180050; ADP=26.214953271028037
chr1	99433748	SOC502	.	<TAN>	.	PASS	SVTYPE=TAN; CHR2=chr1; END=99433750; ADP=74.0
chr1	102500703	SOC517	.	<DEL>	.	PASS	SVTYPE=DEL; CHR2=chr1; END=102500733; ADP=7.689655172413793
chr1	103047692	DEL00000316	N	<DEL>	.	PASS	PRECISE;CIEND=-42,42;CIPOS=-42,42;SVTYPE=DEL;SVMETHOD=EMBL.DELLYv0.6.8;CHR2=chr1;END=103048023;CT=3to5;INSLEN=0;PE=17;MAPQ=60;SR=18;SRQ=1;CONSENSUS=AATTTGCTAGAAAAAAGCAACACCTGTATTTTGAGTATATATCAAACCCTGAGGATTAAAGTTCTTGTTTCAGCTCTCCATCTAATGGATTATAGTATACAAAGTTCAGCTTTTTCGGTTACTGCTTTTAAAGTTTTCTAAT; ADP=5.751515151515152
chr1	105218644	DEL00000318	N	<DEL>	.	PASS	PRECISE;CIEND=-55,55;CIPOS=-55,55;SVTYPE=DEL;SVMETHOD=EMBL.DELLYv0.6.8;CHR2=chr1;END=105219445;CT=3to5;INSLEN=0;PE=15;MAPQ=37;SR=6;SRQ=0.840708;CONSENSUS=TATTTGGAAACAAACTTTTTTTTTAGCTACTATATTCTTTTACACTTATATGGTATATAAGTGTTGCATGTTCTTTTTTAAAACTTTTACATTAAAAATAGCAGATCCCTTCT; ADP=27.82875
chr1	108402971	SOC542-DEL00000324	.	<DEL>	.	PASS	SVTYPE=DEL; CHR2=chr1; END=108405485; ADP=28.30282530839634
chr1	109209200	SOC548	.	<DEL>	.	PASS	SVTYPE=DEL; CHR2=chr1; END=109209208; ADP=3.2857142857142856
chr1	109573231	SOC552-DEL00000326	.	<DEL>	.	PASS	SVTYPE=DEL; CHR2=chr1; END=109575181; ADP=24.564905079527964
chr1	109597727	DEL00000327	N	<DEL>	.	PASS	PRECISE;CIEND=-148,148;CIPOS=-148,148;SVTYPE=DEL;SVMETHOD=EMBL.DELLYv0.6.8;CHR2=chr1;END=109598059;CT=3to5;INSLEN=0;PE=5;MAPQ=60;SR=14;SRQ=1;CONSENSUS=ACTCAATATATGAAAACGTTTTCCTTGAACCAATCCCATAATTTTTGTGTTTCTTTTTGTTTTTGTTTTTGTTTTTTTTGAGACGGAGTTTCACTCTTGTTACCCAGGCTAGAGTGCAATGGCGCGATCTC; ADP=19.114803625377643
chr1	110930436	SOC559	.	<TAN>	.	PASS	SVTYPE=TAN; CHR2=chr1; END=110930462; ADP=80.62962962962963
chr1	116229483	SOC578-DEL00000342	.	<DEL>	.	PASS	SVTYPE=DEL; CHR2=chr1; END=116232841; ADP=25.290735775990466
chr1	151663934	SOC681	.	<DEL>	.	PASS	SVTYPE=DEL; CHR2=chr1; END=117035286; ADP=28.94105074333398
chr1	145472431	SOC650	.	<DEL>	.	PASS	SVTYPE=DEL; CHR2=chr1; END=117909497; ADP=23.41565181034979
chr1	120074792	SOC588	.	<DEL>	.	PASS	SVTYPE=DEL; CHR2=chr1; END=120074820; ADP=1.5185185185185186
chr1	142535435	SOC601	.	<TAN>	.	PASS	SVTYPE=TAN; CHR2=chr1; END=142535494; ADP=565.2666666666667
chr1	142538351	SOC5445+SOC5446	.	<IVD>	.	PASS	SVTYPE=IVD; CHR2=chr4; START=49120915; END=49122787; ADP=1687.0630005339028
chr1	145027080	DEL00000413+SOC187	N	<DUP>	.	PASS	SVTYPE=DUP; CHR2=chr1; START=26659499; END=145026746; ADP=8.648605761282884
chr1	148855397	SOC659	.	<DEL>	.	PASS	SVTYPE=DEL; CHR2=chr1; END=148855422; ADP=19.416666666666668
chr1	150037842	SOC670	.	<DEL>	.	PASS	SVTYPE=DEL; CHR2=chr1; END=150037899; ADP=7.982142857142857
chr1	150315760	SOC674	.	<TAN>	.	PASS	SVTYPE=TAN; CHR2=chr1; END=150315790; ADP=76.87096774193549
chr1	150691451	DEL00000431	N	<DEL>	.	PASS	PRECISE;CIEND=-52,52;CIPOS=-52,52;SVTYPE=DEL;SVMETHOD=EMBL.DELLYv0.6.8;CHR2=chr1;END=150691786;CT=3to5;INSLEN=0;PE=7;MAPQ=60;SR=24;SRQ=1;CONSENSUS=TTAATACCTAATGTAAATTAAATGTGAATGAGCAATTTAATGCAATGCAGCAAACATCCAATAGAATTCTCAATTAATTCAAAATACTTCAGCAAATATCTTCATTTCTTAAAACATGCAGTTTCCTGGTAT; ADP=10.140718562874252
chr1	151512430	SOC680	.	<DEL>	.	PASS	SVTYPE=DEL; CHR2=chr1; END=151512467; ADP=18.805555555555557
chr1	152555544	DEL00000435	N	<DEL>	.	PASS	PRECISE;CIEND=-157,157;CIPOS=-157,157;SVTYPE=DEL;SVMETHOD=EMBL.DELLYv0.6.8;CHR2=chr1;END=152587741;CT=3to5;INSLEN=0;PE=15;MAPQ=23;SR=11;SRQ=0.961151;CONSENSUS=CCAGGTCCTCAGGATGTCAGGGATACTAAGAAGTTCTCACAGTGCAGAACATTTGGAGCTGCTCCATGCAGCATCCCTGGGATGCAAGGCTGGTTCAACACACACAAATCAATAAACATAATCCAGCATATAAACAGAA; ADP=25.950055907566156
chr1	157019252	SOC696-DEL00000445	.	<DEL>	.	PASS	SVTYPE=DEL; CHR2=chr1; END=157018861; ADP=21.915384615384614
chr1	157568871	SOC697	.	<DEL>	.	PASS	SVTYPE=DEL; CHR2=chr1; END=157568908; ADP=22.61111111111111
chr1	158946645	SOC701	.	<DEL>	.	PASS	SVTYPE=DEL; CHR2=chr1; END=158946687; ADP=27.390243902439025
chr1	158966206	SOC702-DEL00000451	.	<DEL>	.	PASS	SVTYPE=DEL; CHR2=chr1; END=158961355; ADP=24.167422680412372
chr1	163476063	SOC716	.	<DEL>	.	PASS	SVTYPE=DEL; CHR2=chr1; END=163476084; ADP=27.1
chr1	164950879	SOC725	.	<DEL>	.	PASS	SVTYPE=DEL; CHR2=chr1; END=164950911; ADP=22.64516129032258
chr1	171457157	SOC759	.	<DEL>	.	PASS	SVTYPE=DEL; CHR2=chr1; END=171457201; ADP=0.813953488372093
chr1	176478219	DEL00000484	N	<DEL>	.	PASS	PRECISE;CIEND=-4,4;CIPOS=-4,4;SVTYPE=DEL;SVMETHOD=EMBL.DELLYv0.6.8;CHR2=chr1;END=176478776;CT=3to5;INSLEN=0;PE=30;MAPQ=37;SR=19;SRQ=1;CONSENSUS=TATATATGTTAGATGAAATATAATATGTATAATTAGAGTTTATTATATCTAATATATAATTAGAGAATATGTAATGTATATTTAATTAGAGTTTCAGAAGAATGGAGGGGGACAGAAAAATATATGCAGGAATATGACT; ADP=1.816546762589928
chr1	176763934	SOC785	.	<DEL>	.	PASS	SVTYPE=DEL; CHR2=chr1; END=176763911; ADP=18.545454545454547
chr1	177614384	SOC790+SOC791	.	<CIV>	.	PASS	SVTYPE=CIV; CHR2=chr1; END=177614418; ADP=28.885714285714286
chr1	180203357	SOC803	.	<DEL>	.	PASS	SVTYPE=DEL; CHR2=chr1; END=180203326; ADP=16.9
chr1	180755398	SOC807-DEL00000492	.	<DEL>	.	PASS	SVTYPE=DEL; CHR2=chr1; END=180749772; ADP=26.601955555555556
chr1	180828200	SOC808	.	<TAN>	.	PASS	SVTYPE=TAN; CHR2=chr1; END=180828204; ADP=101.0
chr1	182289324	SOC817-DEL00000497	.	<DEL>	.	PASS	SVTYPE=DEL; CHR2=chr1; END=182289637; ADP=20.810897435897434
chr1	184937053	DEL00000503	N	<DEL>	.	PASS	PRECISE;CIEND=-15,15;CIPOS=-15,15;SVTYPE=DEL;SVMETHOD=EMBL.DELLYv0.6.8;CHR2=chr1;END=184937376;CT=3to5;INSLEN=0;PE=5;MAPQ=60;SR=17;SRQ=0.987586;CONSENSUS=GTACAGGAGAAAATGTTAATCTGTCTCAGTCTACTGTCTTTTCTGTCTTTGTGGTTGACTCTTAGAAATCACAACTCACAAAATCCTTTATGGCTTTGCAACATGAGATTTGGTTTCCTAAAGAGCTTCCCATTTCTAAAGTATT; ADP=24.77639751552795
chr1	185009801	SOC826-DEL00000504	.	<DEL>	.	PASS	SVTYPE=DEL; CHR2=chr1; END=185011734; ADP=27.72567287784679
chr1	185113816	SOC827	.	<TAN>	.	PASS	SVTYPE=TAN; CHR2=chr1; END=185113811; ADP=70.33333333333333
chr1	188252333	SOC843	.	<DEL>	.	PASS	SVTYPE=DEL; CHR2=chr1; END=188252347; ADP=12.538461538461538
chr1	188994964	DEL00000514	N	<DEL>	.	PASS	PRECISE;CIEND=-124,124;CIPOS=-124,124;SVTYPE=DEL;SVMETHOD=EMBL.DELLYv0.6.8;CHR2=chr1;END=188995300;CT=3to5;INSLEN=0;PE=8;MAPQ=60;SR=8;SRQ=1;CONSENSUS=TATCTCATTATTTAAAATCATAACAACCTGCTATAATCCTGAATAGACAATTTGTCTCAATTCTATTTCTTTTATATTCAGTTGCAGAAAAGTAGTTCTAAGACAGATGGCTGCTCAAAGAAAGTGACA; ADP=27.13134328358209
chr1	189004261	SOC850	.	<DEL>	.	PASS	SVTYPE=DEL; CHR2=chr1; END=189004296; ADP=20.823529411764707
chr1	189211566	SOC854	.	<TAN>	.	PASS	SVTYPE=TAN; CHR2=chr1; END=189211594; ADP=69.06896551724138
chr1	192336360	SOC870	.	<TAN>	.	PASS	SVTYPE=TAN; CHR2=chr1; END=192336378; ADP=72.10526315789474
chr1	195070576	SOC884	.	<DEL>	.	PASS	SVTYPE=DEL; CHR2=chr1; END=195070617; ADP=1.7
chr1	197756787	SOC895+SOC896	.	<CIV>	.	PASS	SVTYPE=CIV; CHR2=chr1; END=197757985; ADP=48.99332777314429
chr1	203374615	SOC924	.	<DEL>	.	PASS	SVTYPE=DEL; CHR2=chr1; END=203374624; ADP=10.0
chr1	208862789	SOC952	.	<DEL>	.	PASS	SVTYPE=DEL; CHR2=chr1; END=208862853; ADP=23.634920634920636
chr1	210827264	SOC959	.	<TAN>	.	PASS	SVTYPE=TAN; CHR2=chr1; END=210827249; ADP=97.5625
chr1	210827378	SOC962	.	<TAN>	.	PASS	SVTYPE=TAN; CHR2=chr1; END=210827249; ADP=82.26923076923077
chr1	210827279	SOC960	.	<TAN>	.	PASS	SVTYPE=TAN; CHR2=chr1; END=210827307; ADP=103.96551724137932
chr1	210827279	SOC961	.	<TAN>	.	PASS	SVTYPE=TAN; CHR2=chr1; END=210827335; ADP=95.21052631578948
chr1	211965833	SOC969-DEL00000561	.	<DEL>	.	PASS	SVTYPE=DEL; CHR2=chr1; END=211965060; ADP=24.854922279792746
chr1	212471153	DEL00000562	N	<DEL>	.	PASS	PRECISE;CIEND=-109,109;CIPOS=-109,109;SVTYPE=DEL;SVMETHOD=EMBL.DELLYv0.6.8;CHR2=chr1;END=212472635;CT=3to5;INSLEN=0;PE=17;MAPQ=37;SR=14;SRQ=1;CONSENSUS=CTAAAGTTTTTCTCAAAAAAATATGAGAGCATTTGTTTTATGAATGAGTACTGAGAAACAAGATGAAGTGAATTGTTAATCATTCAGCACATTTGTGTCACAGTTAGATTTTGGAGTCACCCCTCAAAGTTATAATGATCT; ADP=27.7238352464551
chr1	217269958	SOC984	.	<DEL>	.	PASS	SVTYPE=DEL; CHR2=chr1; END=217270024; ADP=26.6
chr1	218082663	SOC988	.	<DEL>	.	PASS	SVTYPE=DEL; CHR2=chr1; END=218082898; ADP=26.94871794871795
chr1	222034158	DEL00000580	N	<DEL>	.	PASS	PRECISE;CIEND=-102,102;CIPOS=-102,102;SVTYPE=DEL;SVMETHOD=EMBL.DELLYv0.6.8;CHR2=chr1;END=222034491;CT=3to5;INSLEN=0;PE=5;MAPQ=60;SR=19;SRQ=1;CONSENSUS=AGAAGGTGAATAGTTTATCATTCCCAGCTGAAAGAAACTCATGTGGGGCTACTGGTAGATGATTAAAAGTAGAAAAAGCAGGAAAAGTCCAGTGCCTGAGCAAGGAGTCCGTGAGTCTGGCCCCTACCCTCCCATGAACTC; ADP=7.463855421686747
chr1	224064224	SOC1020	.	<TAN>	.	PASS	SVTYPE=TAN; CHR2=chr1; END=224064267; ADP=88.45454545454545
chr1	228024106	DEL00000597	N	<DEL>	.	PASS	PRECISE;CIEND=-227,227;CIPOS=-227,227;SVTYPE=DEL;SVMETHOD=EMBL.DELLYv0.6.8;CHR2=chr1;END=228024419;CT=3to5;INSLEN=0;PE=3;MAPQ=60;SR=5;SRQ=1;CONSENSUS=GTGTGAGCCACCACACCAAGCCAAAAAAGTTTTTAATAAAAGCTTCCATAACAGAATTTTCATTGGAAACTCTCATCTTTCATGTGAGAATGCCTTTATTT; ADP=19.060897435897434
chr1	228380004	SOC1045	.	<TAN>	.	PASS	SVTYPE=TAN; CHR2=chr1; END=228380014; ADP=70.54545454545455
chr1	228572175	DEL00000599	N	<DEL>	.	PASS	PRECISE;CIEND=-227,227;CIPOS=-227,227;SVTYPE=DEL;SVMETHOD=EMBL.DELLYv0.6.8;CHR2=chr1;END=228572505;CT=3to5;INSLEN=0;PE=4;MAPQ=60;SR=8;SRQ=1;CONSENSUS=TTTAGAAAACATCCTAAATAATTTCTCTATTAAATGGGAAAACCAAACTAATAATTAATTTTAAAGAGGTATCCTAAGGAGGAAGGAAGGAGGCTGGCAGCAAAGGACATTCCTTTATTTC; ADP=24.34954407294833
chr1	229812533	SOC1048-DEL00000605	.	<DEL>	.	PASS	SVTYPE=DEL; CHR2=chr1; END=229820837; ADP=0.04504396001445261
chr1	234587202	SOC1211-DEL00000619	.	<DEL>	.	PASS	SVTYPE=DEL; CHR2=chr1; END=234587513; ADP=6.509677419354839
chr1	236054591	DEL00000622	N	<DEL>	.	PASS	PRECISE;CIEND=-28,28;CIPOS=-28,28;SVTYPE=DEL;SVMETHOD=EMBL.DELLYv0.6.8;CHR2=chr1;END=236054930;CT=3to5;INSLEN=0;PE=9;MAPQ=60;SR=11;SRQ=1;CONSENSUS=AATGGCCAGAAAGCAATATAATGAAGTTTCTGTTCTTGCCAGAAAGTTTGCCAACATTTTTTCAAACTTTTCAAACATATAAAACAATATAGGTGTGCTAAGTGTAATGT; ADP=26.964497041420117
chr1	236594939	DEL00000627	N	<DEL>	.	PASS	PRECISE;CIEND=-26,26;CIPOS=-26,26;SVTYPE=DEL;SVMETHOD=EMBL.DELLYv0.6.8;CHR2=chr1;END=236595265;CT=3to5;INSLEN=0;PE=7;MAPQ=60;SR=19;SRQ=1;CONSENSUS=TCTAAGACCAATCTGAACTGGGTATTCTTGGACATAAAAAATACAGGAGGAGGAGGTGGAAGTTAAGACCCCAGGCAGACCTTATAGACTTGTTGGAGAGGCAGTGCACACAGTTTGATTCTCGGATGTGTGTAAGGC; ADP=8.113846153846154
chr1	236920148	DEL00000629	N	<DEL>	.	PASS	IMPRECISE;CIEND=-295,295;CIPOS=-295,295;SVTYPE=DEL;SVMETHOD=EMBL.DELLYv0.6.8;CHR2=chr1;END=236920675;CT=3to5;INSLEN=0;PE=4;MAPQ=54; ADP=24.049429657794676
chr1	239305703	SOC1238	.	<DEL>	.	PASS	SVTYPE=DEL; CHR2=chr1; END=239305740; ADP=26.11111111111111
chr1	240617007	DEL00000638	N	<DEL>	.	PASS	PRECISE;CIEND=-62,62;CIPOS=-62,62;SVTYPE=DEL;SVMETHOD=EMBL.DELLYv0.6.8;CHR2=chr1;END=240617332;CT=3to5;INSLEN=0;PE=6;MAPQ=60;SR=18;SRQ=1;CONSENSUS=AAAGGAGGAGAATGAGAGTGGGTATTAATGAAGCATAGAGATGAGGAAGAATAATGGTGCTTAAAAATGGAAGGCATAGAACACATAGAAGGTAAAAGTCACTGGAAATAACTTCTCTATGAGGGAGTTCATATCTTTT; ADP=19.867283950617285
chr1	246125965	SOC1267	.	<DEL>	.	PASS	SVTYPE=DEL; CHR2=chr1; END=246126156; ADP=23.57894736842105
chr1	246137770	DEL00000655	N	<DEL>	.	PASS	IMPRECISE;CIEND=-271,271;CIPOS=-271,271;SVTYPE=DEL;SVMETHOD=EMBL.DELLYv0.6.8;CHR2=chr1;END=246138276;CT=3to5;INSLEN=0;PE=6;MAPQ=29; ADP=24.805940594059408
chr1	246155892	DEL00000657	N	<DEL>	.	PASS	IMPRECISE;CIEND=-140,140;CIPOS=-140,140;SVTYPE=DEL;SVMETHOD=EMBL.DELLYv0.6.8;CHR2=chr1;END=246156328;CT=3to5;INSLEN=0;PE=4;MAPQ=60; ADP=24.28045977011494
chr1	246683247	DEL00000662	N	<DEL>	.	PASS	IMPRECISE;CIEND=-289,289;CIPOS=-289,289;SVTYPE=DEL;SVMETHOD=EMBL.DELLYv0.6.8;CHR2=chr1;END=246685341;CT=3to5;INSLEN=0;PE=3;MAPQ=37; ADP=23.48877209746775
chr1	246946252	DEL00000664	N	<DEL>	.	PASS	IMPRECISE;CIEND=-233,233;CIPOS=-233,233;SVTYPE=DEL;SVMETHOD=EMBL.DELLYv0.6.8;CHR2=chr1;END=246946708;CT=3to5;INSLEN=0;PE=3;MAPQ=60; ADP=15.167032967032966
chr1	248567483	SOC1285	.	<TAN>	.	PASS	SVTYPE=TAN; CHR2=chr1; END=248567546; ADP=104.171875
chr1	248567505	SOC1286	.	<TAN>	.	PASS	SVTYPE=TAN; CHR2=chr1; END=248567546; ADP=111.47619047619048
chr1	248839548	SOC1290-DEL00000672	.	<DEL>	.	PASS	SVTYPE=DEL; CHR2=chr1; END=248840901; ADP=15.778846153846153
chr1	248849861	SOC1291	.	<DEL>	.	PASS	SVTYPE=DEL; CHR2=chr1; END=248850139; ADP=28.101083032490976
chr11	195896	SOC18578	.	<TAN>	.	PASS	SVTYPE=TAN; CHR2=chr11; END=196007; ADP=84.71428571428571
chr11	411035	DEL00001130	N	<DEL>	.	PASS	IMPRECISE;CIEND=-255,255;CIPOS=-255,255;SVTYPE=DEL;SVMETHOD=EMBL.DELLYv0.6.8;CHR2=chr11;END=411536;CT=3to5;INSLEN=0;PE=4;MAPQ=60; ADP=17.248
chr11	1705737	DEL00001138	N	<DEL>	.	PASS	IMPRECISE;CIEND=-180,180;CIPOS=-180,180;SVTYPE=DEL;SVMETHOD=EMBL.DELLYv0.6.8;CHR2=chr11;END=1706195;CT=3to5;INSLEN=0;PE=6;MAPQ=48; ADP=15.361050328227572
chr11	4656340	SOC21317+SOC21318	.	<IVD>	.	PASS	SVTYPE=IVD; CHR2=chrM; START=16424; END=16466; ADP=14910.372093023256
chr11	5570688	SOC18623	.	<TAN>	.	PASS	SVTYPE=TAN; CHR2=chr11; END=5570787; ADP=76.8
chr11	5617629	SOC18624	.	<DEL>	.	PASS	SVTYPE=DEL; CHR2=chr11; END=5617654; ADP=2.25
chr11	6917429	SOC18632	.	<DEL>	.	PASS	SVTYPE=DEL; CHR2=chr11; END=6917459; ADP=1.896551724137931
chr11	7012015	SOC18633	.	<DEL>	.	PASS	SVTYPE=DEL; CHR2=chr11; END=7012036; ADP=11.45
chr11	7716915	DEL00001155	N	<DEL>	.	PASS	PRECISE;CIEND=-25,25;CIPOS=-25,25;SVTYPE=DEL;SVMETHOD=EMBL.DELLYv0.6.8;CHR2=chr11;END=7717232;CT=3to5;INSLEN=0;PE=6;MAPQ=37;SR=21;SRQ=0.987671;CONSENSUS=AAGATTAAACCCAGCTGCATAATCTGTGGCATCAGAGACGAATTTCAGCCTTAGAGAATTAGAGCCAATAAGAATGGATGAAGGGAGGCTTTCTCCACAAAATTTTCCTGCAGGATGAGAAAAAAGGATTCTTTGTTCAGAATCTA; ADP=6.753164556962025
chr11	9338352	SOC18645	.	<DEL>	.	PASS	SVTYPE=DEL; CHR2=chr11; END=9338632; ADP=24.727598566308245
chr11	12152558	DEL00001172	N	<DEL>	.	PASS	PRECISE;CIEND=-317,317;CIPOS=-317,317;SVTYPE=DEL;SVMETHOD=EMBL.DELLYv0.6.8;CHR2=chr11;END=12152883;CT=3to5;INSLEN=0;PE=3;MAPQ=60;SR=5;SRQ=1;CONSENSUS=GACTGGAGGAGCAGAGGCCGGAGGGCCTCTGGGTTGCAGGTGAGAAAGATCCCAGTAGAATTGCCCCAAGGTAATGGCTCAGGCTGCCCATCCCTCAGTCA; ADP=28.070987654320987
chr11	13549932	SOC18671	.	<DEL>	.	PASS	SVTYPE=DEL; CHR2=chr11; END=13549961; ADP=17.5
chr11	14065672	SOC18673	.	<TAN>	.	PASS	SVTYPE=TAN; CHR2=chr11; END=14065688; ADP=73.29411764705883
chr11	16597578	DEL00001183	N	<DEL>	.	PASS	PRECISE;CIEND=-128,128;CIPOS=-128,128;SVTYPE=DEL;SVMETHOD=EMBL.DELLYv0.6.8;CHR2=chr11;END=16597902;CT=3to5;INSLEN=0;PE=3;MAPQ=60;SR=16;SRQ=1;CONSENSUS=TAAAACACAAATCTACCTCAGAGTTACTGTGAATGTAAGTGAAATAATGTATATGGAAAGGTCTTTGAAAACCACAACTACACACACACTCAGTTTTAAAAGTTAAAGACTGGAAACACACTCACTCATAGACCAAATAAGCAATA; ADP=7.458204334365325
chr11	17195852	DEL00001186	N	<DEL>	.	PASS	PRECISE;CIEND=-9,9;CIPOS=-9,9;SVTYPE=DEL;SVMETHOD=EMBL.DELLYv0.6.8;CHR2=chr11;END=17196166;CT=3to5;INSLEN=0;PE=8;MAPQ=60;SR=11;SRQ=1;CONSENSUS=ACCTATTGTGGAACACCAAAGTATACTGCCTATTTTTCACAAAATTAGATGTATTAAAACAAAACAGCAGCCACGCAGTGGCTCACACCTGTAATCCCAGCACTTTGGGAGGCTGAGGCAAGTGGAT; ADP=16.536741214057507
chr11	17574076	SOC18691	.	<TAN>	.	PASS	SVTYPE=TAN; CHR2=chr11; END=17574164; ADP=99.59550561797752
chr11	17574091	SOC18692	.	<TAN>	.	PASS	SVTYPE=TAN; CHR2=chr11; END=17574162; ADP=102.47222222222223
chr11	22470878	SOC18720-DEL00001198	.	<DEL>	.	PASS	SVTYPE=DEL; CHR2=chr11; END=22472766; ADP=25.46157922628511
chr11	23482541	SOC18732	.	<DEL>	.	PASS	SVTYPE=DEL; CHR2=chr11; END=132734518; ADP=11.012735852027062
chr11	23968142	SOC18737+SOC18738	.	<CIV>	.	PASS	SVTYPE=CIV; CHR2=chr11; END=23968180; ADP=6.333333333333333
chr11	27330324	SOC18761	.	<TAN>	.	PASS	SVTYPE=TAN; CHR2=chr11; END=27330352; ADP=71.17241379310344
chr11	29748284	DEL00001218	N	<DEL>	.	PASS	PRECISE;CIEND=-183,183;CIPOS=-183,183;SVTYPE=DEL;SVMETHOD=EMBL.DELLYv0.6.8;CHR2=chr11;END=29748621;CT=3to5;INSLEN=0;PE=4;MAPQ=60;SR=7;SRQ=1;CONSENSUS=TCTGCTATAGTGGGACAAACAAACTAAAACAAAATATGCCTACTATTAGAAAATACTCTTTTTTGTTGCATATACATGTAGTCCAGTTGAAATATGTTACAAAGAGAATAAGTGTTTCC; ADP=22.68154761904762
chr11	31393773	SOC18776-DEL00001223	.	<DEL>	.	PASS	SVTYPE=DEL; CHR2=chr11; END=31397647; ADP=27.733539891556934
chr11	39010739	SOC18816	.	<DEL>	.	PASS	SVTYPE=DEL; CHR2=chr11; END=39010801; ADP=26.049180327868854
chr11	39785905	SOC18819	.	<DEL>	.	PASS	SVTYPE=DEL; CHR2=chr11; END=39785975; ADP=28.884057971014492
chr11	40686864	SOC18820	.	<DEL>	.	PASS	SVTYPE=DEL; CHR2=chr11; END=40686916; ADP=5.745098039215686
chr11	42464098	SOC18834-DEL00001249	.	<DEL>	.	PASS	SVTYPE=DEL; CHR2=chr11; END=42464410; ADP=9.829581993569132
chr11	43759668	SOC18837	.	<DEL>	.	PASS	SVTYPE=DEL; CHR2=chr11; END=43759694; ADP=7.68
chr11	45345042	SOC18846	.	<DEL>	.	PASS	SVTYPE=DEL; CHR2=chr11; END=45345076; ADP=2.242424242424242
chr11	45429846	SOC18848-DEL00001253	.	<DEL>	.	PASS	SVTYPE=DEL; CHR2=chr11; END=45431614; ADP=0.02490096208262592
chr11	46319022	SOC18853	.	<DEL>	.	PASS	SVTYPE=DEL; CHR2=chr11; END=46319061; ADP=2.1315789473684212
chr11	47532903	SOC18858	.	<TAN>	.	PASS	SVTYPE=TAN; CHR2=chr11; END=47532923; ADP=72.47619047619048
chr11	48387381	SOC18865+SOC18866	.	<DUP>	.	PASS	SVTYPE=DUP; CHR2=chr11; START=48387803; END=48388016; ADP=84.90186915887851
chr11	48600856	SOC18867-DEL00001263	.	<DEL>	.	PASS	SVTYPE=DEL; CHR2=chr11; END=48604283; ADP=2.142148277875073
chr11	48928948	DEL00001269	N	<DEL>	.	PASS	PRECISE;CIEND=-115,115;CIPOS=-115,115;SVTYPE=DEL;SVMETHOD=EMBL.DELLYv0.6.8;CHR2=chr11;END=48929260;CT=3to5;INSLEN=0;PE=4;MAPQ=57;SR=15;SRQ=1;CONSENSUS=ACCCTTTTGTATCTGTGTCTGTATAGTCAGATTTATAGCATTAAGTTTGAAAGATAGTGAAAATTACAAACAAAAAGAAGTTCAGGTTAATTGCAATATGAAAAGCTACAGGTTAAGTTTAAAATCCAGCTTCAG; ADP=0.9131832797427653
chr11	49425097	DEL00001275	N	<DEL>	.	PASS	PRECISE;CIEND=-129,129;CIPOS=-129,129;SVTYPE=DEL;SVMETHOD=EMBL.DELLYv0.6.8;CHR2=chr11;END=49425433;CT=3to5;INSLEN=0;PE=5;MAPQ=60;SR=6;SRQ=0.982524;CONSENSUS=GACAAAGTAAATTAATTTGGTTGGAGGCTGGAAGAAATAATGGTGAAAACCCCTGAAATAATGTGGAAGAGTAATAGGTACTTTTAATAGAGCATGGTTAGCT; ADP=27.791044776119403
chr11	58809302	DEL00001303	N	<DEL>	.	PASS	PRECISE;CIEND=-147,147;CIPOS=-147,147;SVTYPE=DEL;SVMETHOD=EMBL.DELLYv0.6.8;CHR2=chr11;END=58809635;CT=3to5;INSLEN=0;PE=5;MAPQ=60;SR=20;SRQ=1;CONSENSUS=CCCTTTTGGCTAAGAACCGGTTTGGCACTATAGAATGTCAACTGTTATACTCTTTGGCACATTTGTAAGAATTCCAAGTGTTATTTCAAAGGAAATTTACAGATATGTTTCCAAATTTTCTATGCTTTTTTCTTATT; ADP=7.780120481927711
chr11	64268439	SOC18950	.	<DEL>	.	PASS	SVTYPE=DEL; CHR2=chr11; END=64268500; ADP=0.9833333333333333
chr11	67662506	SOC18964	.	<DEL>	.	PASS	SVTYPE=DEL; CHR2=chr11; END=67662587; ADP=1.5625
chr11	69400840	SOC18970-DEL00001333	.	<DEL>	.	PASS	SVTYPE=DEL; CHR2=chr11; END=69401403; ADP=0.099644128113879
chr11	70217587	SOC18975	.	<TAN>	.	PASS	SVTYPE=TAN; CHR2=chr11; END=70217612; ADP=74.15384615384616
chr11	76709477	SOC18992	.	<TAN>	.	PASS	SVTYPE=TAN; CHR2=chr11; END=76709494; ADP=70.27777777777777
chr11	76895770	SOC18993	.	<DEL>	.	PASS	SVTYPE=DEL; CHR2=chr11; END=76895793; ADP=4.5
chr11	78778691	SOC19004	.	<DEL>	.	PASS	SVTYPE=DEL; CHR2=chr11; END=78778665; ADP=8.84
chr11	82395258	SOC19020	.	<TAN>	.	PASS	SVTYPE=TAN; CHR2=chr11; END=82395311; ADP=70.5
chr11	92245997	SOC19057-DEL00001357	.	<DEL>	.	PASS	SVTYPE=DEL; CHR2=chr11; END=92246302; ADP=24.44407894736842
chr11	92383083	SOC19060	.	<DEL>	.	PASS	SVTYPE=DEL; CHR2=chr11; END=92383050; ADP=25.375
chr11	93637505	SOC19064	.	<DEL>	.	PASS	SVTYPE=DEL; CHR2=chr11; END=93637524; ADP=25.666666666666668
chr11	101664557	SOC19090	.	<TAN>	.	PASS	SVTYPE=TAN; CHR2=chr11; END=101664561; ADP=70.6
chr11	103410821	SOC19094-DEL00001383	.	<DEL>	.	PASS	SVTYPE=DEL; CHR2=chr11; END=103411135; ADP=7.3706070287539935
chr11	104267748	SOC19104-DEL00001386	.	<DEL>	.	PASS	SVTYPE=DEL; CHR2=chr11; END=104273230; ADP=0.023170954205436963
chr11	109930919	SOC19133	.	<DEL>	.	PASS	SVTYPE=DEL; CHR2=chr11; END=109930995; ADP=4.4
chr11	110022624	SOC19134	.	<DEL>	.	PASS	SVTYPE=DEL; CHR2=chr11; END=110022652; ADP=0.8888888888888888
chr11	110489480	DEL00001394	N	<DEL>	.	PASS	IMPRECISE;CIEND=-84,84;CIPOS=-84,84;SVTYPE=DEL;SVMETHOD=EMBL.DELLYv0.6.8;CHR2=chr11;END=110489989;CT=3to5;INSLEN=0;PE=12;MAPQ=60; ADP=14.885826771653543
chr11	114397160	SOC19154	.	<DEL>	.	PASS	SVTYPE=DEL; CHR2=chr11; END=114397231; ADP=1.3857142857142857
chr11	117500229	SOC21321+SOC21322	.	<CID>	.	PASS	SVTYPE=CID; CHR2=chrM; START=5389; END=5452; ADP=16153.484375
chr11	119932660	SOC19185+SOC19184	.	<DUP>	.	PASS	SVTYPE=DUP; CHR2=chr11; START=119932180; END=119932287; ADP=47.5462962962963
chr11	120199724	SOC19190	.	<TAN>	.	PASS	SVTYPE=TAN; CHR2=chr11; END=120199820; ADP=86.79381443298969
chr11	123230019	SOC19205	.	<DEL>	.	PASS	SVTYPE=DEL; CHR2=chr11; END=123230076; ADP=21.214285714285715
chr11	128932803	SOC19236	.	<TAN>	.	PASS	SVTYPE=TAN; CHR2=chr11; END=128932927; ADP=82.24
chr11	132558884	SOC19249-DEL00001435	.	<DEL>	.	PASS	SVTYPE=DEL; CHR2=chr11; END=132558594; ADP=5.678200692041522
chr10	487879	SOC7942	.	<DEL>	.	PASS	SVTYPE=DEL; CHR2=chr10; END=487908; ADP=27.821428571428573
chr10	839656	DEL00000676	N	<DEL>	.	PASS	IMPRECISE;CIEND=-135,135;CIPOS=-135,135;SVTYPE=DEL;SVMETHOD=EMBL.DELLYv0.6.8;CHR2=chr10;END=840147;CT=3to5;INSLEN=0;PE=4;MAPQ=60; ADP=20.92448979591837
chr10	1439097	DEL00000679	N	<DEL>	.	PASS	IMPRECISE;CIEND=-272,272;CIPOS=-272,272;SVTYPE=DEL;SVMETHOD=EMBL.DELLYv0.6.8;CHR2=chr10;END=1439624;CT=3to5;INSLEN=0;PE=5;MAPQ=23; ADP=10.840304182509506
chr10	1537791	SOC7946	.	<DEL>	.	PASS	SVTYPE=DEL; CHR2=chr10; END=1537899; ADP=27.27102803738318
chr10	4248092	SOC7968	.	<TAN>	.	PASS	SVTYPE=TAN; CHR2=chr10; END=4248096; ADP=71.8
chr10	4290062	SOC7969-DEL00000690	.	<DEL>	.	PASS	SVTYPE=DEL; CHR2=chr10; END=4291683; ADP=0.016666666666666666
chr10	4634801	SOC7971-DEL00000691	.	<DEL>	.	PASS	SVTYPE=DEL; CHR2=chr10; END=4635121; ADP=5.946708463949843
chr10	5248653	SOC7975	.	<DEL>	.	PASS	SVTYPE=DEL; CHR2=chr10; END=5248757; ADP=27.59223300970874
chr10	5663115	SOC7978	.	<TAN>	.	PASS	SVTYPE=TAN; CHR2=chr10; END=5663176; ADP=79.2741935483871
chr10	6150833	SOC7982	.	<DEL>	.	PASS	SVTYPE=DEL; CHR2=chr10; END=6150853; ADP=16.526315789473685
chr10	7568657	SOC7991	.	<TAN>	.	PASS	SVTYPE=TAN; CHR2=chr10; END=7568908; ADP=70.87698412698413
chr10	10308082	DEL00000713	N	<DEL>	.	PASS	IMPRECISE;CIEND=-237,237;CIPOS=-237,237;SVTYPE=DEL;SVMETHOD=EMBL.DELLYv0.6.8;CHR2=chr10;END=10308547;CT=3to5;INSLEN=0;PE=8;MAPQ=60; ADP=13.101293103448276
chr10	10708535	SOC8006-DEL00000717	.	<DEL>	.	PASS	SVTYPE=DEL; CHR2=chr10; END=10708853; ADP=25.43217665615142
chr10	12289066	DEL00000722	N	<DEL>	.	PASS	IMPRECISE;CIEND=-240,240;CIPOS=-240,240;SVTYPE=DEL;SVMETHOD=EMBL.DELLYv0.6.8;CHR2=chr10;END=12289546;CT=3to5;INSLEN=0;PE=3;MAPQ=60; ADP=24.810020876826723
chr10	15134849	SOC8031	.	<DEL>	.	PASS	SVTYPE=DEL; CHR2=chr10; END=125927992; ADP=13.552025133469002
chr10	18503075	SOC8039-DEL00000733	.	<DEL>	.	PASS	SVTYPE=DEL; CHR2=chr10; END=18503590; ADP=0.188715953307393
chr10	18545226	SOC8040	.	<TAN>	.	PASS	SVTYPE=TAN; CHR2=chr10; END=18545708; ADP=73.5320910973085
chr10	20477956	SOC8049	.	<DEL>	.	PASS	SVTYPE=DEL; CHR2=chr10; END=20478124; ADP=24.08383233532934
chr10	23620054	SOC8061	.	<DEL>	.	PASS	SVTYPE=DEL; CHR2=chr10; END=23620367; ADP=11.881410256410257
chr10	23635492	SOC8063	.	<DEL>	.	PASS	SVTYPE=DEL; CHR2=chr10; END=23635622; ADP=28.24031007751938
chr10	25098081	SOC8071-DEL00000746	.	<DEL>	.	PASS	SVTYPE=DEL; CHR2=chr10; END=25098420; ADP=15.177514792899409
chr10	27945234	SOC8089	.	<DEL>	.	PASS	SVTYPE=DEL; CHR2=chr10; END=27945182; ADP=19.627450980392158
chr10	29153189	SOC8096	.	<DEL>	.	PASS	SVTYPE=DEL; CHR2=chr10; END=29153222; ADP=6.75
chr10	32705737	DEL00000766	N	<DEL>	.	PASS	PRECISE;CIEND=-63,63;CIPOS=-63,63;SVTYPE=DEL;SVMETHOD=EMBL.DELLYv0.6.8;CHR2=chr10;END=32706076;CT=3to5;INSLEN=0;PE=8;MAPQ=60;SR=25;SRQ=1;CONSENSUS=GATGAGCCTATATTGGGACTAAATGCCCACTTACTTTATTTTTTCTTCCAACTACGTACTTAAAAATATTCTATTCAACATATTTTTATTTTTCAGGTTTAGTCAATGCTTCTGCAGATGCTTTTCGGAAAGTCTGGTTACTGGTGAACTTA; ADP=4.349112426035503
chr10	38818655	SOC8210	.	<TAN>	.	PASS	SVTYPE=TAN; CHR2=chr10; END=38815704; ADP=552.9065040650406
chr10	38818835	SOC8213	.	<TAN>	.	PASS	SVTYPE=TAN; CHR2=chr10; END=38817543; ADP=591.3959783449343
chr10	38818835	SOC8214	.	<TAN>	.	PASS	SVTYPE=TAN; CHR2=chr10; END=38818791; ADP=271.4888888888889
chr10	42385794	SOC8815	.	<DEL>	.	PASS	SVTYPE=DEL; CHR2=chr10; END=38882572; ADP=22.19186714169617
chr10	39094314	SOC17062+SOC17063	.	<IVD>	.	PASS	SVTYPE=IVD; CHR2=chrY; START=13863008; END=13868162; ADP=2.8129970902036856
chr10	42355527	SOC17754+SOC17375	.	<CID>	.	PASS	SVTYPE=CID; CHR2=chrY; START=13450389; END=13455768; ADP=132.99944237918217
chr10	42356524	SOC17741+SOC17783	.	<CID>	.	PASS	SVTYPE=CID; CHR2=chrY; START=13448627; END=13453641; ADP=264.2518444666002
chr10	42356534	SOC17720+SOC17734	.	<CID>	.	PASS	SVTYPE=CID; CHR2=chrY; START=13142961; END=13447602; ADP=69.36892483636531
chr10	42356792	SOC15038+SOC14856	.	<IVD>	.	PASS	SVTYPE=IVD; CHR2=chr4; START=49639805; END=49659661; ADP=204.92763257289621
chr10	42356793	SOC18462+SOC18165	.	<IVD>	.	PASS	SVTYPE=IVD; CHR2=chrY; START=13804738; END=28802439; ADP=0.38293966635688587
chr10	42816182	SOC9106	.	<TAN>	.	PASS	SVTYPE=TAN; CHR2=chr10; END=42357041; ADP=767.6989362767946
chr10	42816182	SOC9107	.	<TAN>	.	PASS	SVTYPE=TAN; CHR2=chr10; END=42359159; ADP=768.4364694195491
chr10	42362383	SOC16366+SOC16555	.	<CID>	.	PASS	SVTYPE=CID; CHR2=chrUn_gl000216; START=11222; END=80216; ADP=0.0
chr10	42364840	SOC14403+SOC13659-SOC13670	.	<CID>	.	PASS	SVTYPE=CID; CHR2=chr4; START=49098411; END=49112112; ADP=1010.0701357466063
chr10	42364840	SOC14977+SOC14952	.	<IVD>	.	PASS	SVTYPE=IVD; CHR2=chr4; START=49655041; END=49658807; ADP=173.74754446509158
chr10	42364840	SOC14375+SOC13658	.	<CID>	.	PASS	SVTYPE=CID; CHR2=chr4; START=49093540; END=49108232; ADP=834.7363370312394
chr10	42364840	SOC16336+SOC16359	.	<CID>	.	PASS	SVTYPE=CID; CHR2=chrUn_gl000216; START=5014; END=10241; ADP=0.0
chr10	42365072	SOC8643	.	<TAN>	.	PASS	SVTYPE=TAN; CHR2=chr10; END=42370034; ADP=403.045939955672
chr10	42365054	SOC8639+SOC8644	.	<DUP>	.	PASS	SVTYPE=DUP; CHR2=chr10; START=42377952; END=42378341; ADP=429.8025641025641
chr10	42365080	SOC16158+SOC16457	.	<CID>	.	PASS	SVTYPE=CID; CHR2=chrUn_gl000216; START=8704; END=33768; ADP=0.0
chr10	42365295	SOC8671	.	<TAN>	.	PASS	SVTYPE=TAN; CHR2=chr10; END=42369451; ADP=432.7832571566033
chr10	42378199	SOC17724+SOC17740	.	<CID>	.	PASS	SVTYPE=CID; CHR2=chrY; START=13195522; END=13448609; ADP=84.25009087748136
chr10	42380278	SOC8740+SOC8743	.	<DUP>	.	PASS	SVTYPE=DUP; CHR2=chr10; START=42360828; END=42370549; ADP=393.8559967084962
chr10	42380278	SOC11026+SOC11659	.	<IVD>	.	PASS	SVTYPE=IVD; CHR2=chr2; START=89876872; END=89877547; ADP=214.1153846153846
chr10	42380279	DEL00000832+SOC8745	N	<DUP>	.	PASS	SVTYPE=DUP; CHR2=chr10; START=42366670; END=42366941; ADP=541.5955882352941
chr10	42380279	SOC16216+SOC16556	.	<CID>	.	PASS	SVTYPE=CID; CHR2=chrUn_gl000216; START=75932; END=80216; ADP=0.0
chr10	42380279	SOC12259+SOC12507	.	<IVD>	.	PASS	SVTYPE=IVD; CHR2=chr21; START=10819356; END=10819724; ADP=1138.6097560975609
chr10	42380279	SOC16214+SOC16378	.	<CID>	.	PASS	SVTYPE=CID; CHR2=chrUn_gl000216; START=11403; END=12562; ADP=0.0
chr10	42380279	SOC12262+SOC12382	.	<IVD>	.	PASS	SVTYPE=IVD; CHR2=chr21; START=10782275; END=10819684; ADP=91.30232558139535
chr10	42380278	DEL00000853+SOC8744	N	<DUP>	.	PASS	SVTYPE=DUP; CHR2=chr10; START=42366344; END=42378986; ADP=304.8195839595033
chr10	42380279	SOC14076+SOC14477	.	<CID>	.	PASS	SVTYPE=CID; CHR2=chr4; START=49098655; END=49107654; ADP=896.935
chr10	42380279	SOC17574+SOC18135	.	<IVD>	.	PASS	SVTYPE=IVD; CHR2=chrY; START=13706068; END=13864619; ADP=10.207061405721783
chr10	42380279	SOC14085+SOC14634	.	<CID>	.	PASS	SVTYPE=CID; CHR2=chr4; START=49148128; END=49149464; ADP=289.1189229618549
chr10	42380278	SOC14072+SOC14053	.	<CID>	.	PASS	SVTYPE=CID; CHR2=chr4; START=49101070; END=49105414; ADP=814.1675489067894
chr10	42380275	SOC14070+SOC14690-SOC14696-SOC14697	.	<CID>	.	PASS	SVTYPE=CID; CHR2=chr4; START=49138802; END=49151787; ADP=810.8587709841368
chr10	42380279	SOC14078+SOC14557	.	<CID>	.	PASS	SVTYPE=CID; CHR2=chr4; START=49110745; END=49121452; ADP=637.6398954053044
chr10	42380279	SOC17571+SOC17835	.	<CID>	.	PASS	SVTYPE=CID; CHR2=chrY; START=13458062; END=13459203; ADP=54.44570928196147
chr10	42607347	SOC9004	.	<TAN>	.	PASS	SVTYPE=TAN; CHR2=chr10; END=42645310; ADP=131.3743283110315
chr10	42737229	SOC1598+SOC1603	.	<CID>	.	PASS	SVTYPE=CID; CHR2=chr1; START=192035608; END=207446192; ADP=51.50315202180839
chr10	42737265	SOC10573+SOC10570	.	<CID>	.	PASS	SVTYPE=CID; CHR2=chr19; START=2635304; END=48503478; ADP=-45.74514239993198
chr10	42737270	SOC10136+SOC10132	.	<CID>	.	PASS	SVTYPE=CID; CHR2=chr16; START=21856033; END=29882395; ADP=52.11779158256361
chr10	42737267	SOC12704+SOC12699	.	<IVD>	.	PASS	SVTYPE=IVD; CHR2=chr3; START=154480334; END=163079361; ADP=51.900073822297124
chr10	47088375	SOC9128-DEL00000923	.	<DEL>	.	PASS	SVTYPE=DEL; CHR2=chr10; END=47088704; ADP=9.25609756097561
chr10	51579517	SOC9136	.	<DEL>	.	PASS	SVTYPE=DEL; CHR2=chr10; END=51579542; ADP=27.333333333333332
chr10	51725522	DEL00000929	N	<DEL>	.	PASS	PRECISE;CIEND=-82,82;CIPOS=-82,82;SVTYPE=DEL;SVMETHOD=EMBL.DELLYv0.6.8;CHR2=chr10;END=51725905;CT=3to5;INSLEN=0;PE=15;MAPQ=60;SR=4;SRQ=0.980851;CONSENSUS=GAAATGAAATACGAAATGCCGGGTGAAATGAAATGAATAATGAAATGCTGGGTGTGGTGGTGCAGTCCAGCTTGCGCGGTAGAGTGAGTCTTCA; ADP=28.479057591623036
chr10	53827682	DEL00000936	N	<DEL>	.	PASS	PRECISE;CIEND=-144,144;CIPOS=-144,144;SVTYPE=DEL;SVMETHOD=EMBL.DELLYv0.6.8;CHR2=chr10;END=53828001;CT=3to5;INSLEN=0;PE=7;MAPQ=60;SR=10;SRQ=0.972727;CONSENSUS=GTTTAGTTCAATAACTCATAAGTCAATCCATTTATACTTTGACTTACCATTGTTTCAAGATCCCTACTTGACTTGAAACCATATGGAATACATATAAACATCAGATGATGGCAAATTCTAAACCGAATATTC; ADP=18.949685534591193
chr10	54860810	SOC9148-DEL00000940	.	<DEL>	.	PASS	SVTYPE=DEL; CHR2=chr10; END=54861130; ADP=4.169278996865204
chr10	54941207	SOC9151	.	<TAN>	.	PASS	SVTYPE=TAN; CHR2=chr10; END=54941242; ADP=71.16666666666667
chr10	56425951	SOC9158	.	<DEL>	.	PASS	SVTYPE=DEL; CHR2=chr10; END=56425927; ADP=14.130434782608695
chr10	57702047	DEL00000948	N	<DEL>	.	PASS	PRECISE;CIEND=-82,82;CIPOS=-82,82;SVTYPE=DEL;SVMETHOD=EMBL.DELLYv0.6.8;CHR2=chr10;END=57702388;CT=3to5;INSLEN=0;PE=6;MAPQ=60;SR=11;SRQ=1;CONSENSUS=GAAAAGACTGACAGTATGGGCGTAGGGTCTGAGCAAACTGATCCTTGACTTATTCTAATTTCATGGTTATTAATGTAGGTTGGCCAATCTTTGTGGGGGATTTTTTGTTTTTTATTTTTTGAATTA; ADP=27.008823529411764
chr10	63696577	SOC9199	.	<DEL>	.	PASS	SVTYPE=DEL; CHR2=chr10; END=63696608; ADP=10.733333333333333
chr10	64427774	SOC9203	.	<DEL>	.	PASS	SVTYPE=DEL; CHR2=chr10; END=64427797; ADP=9.772727272727273
chr10	64847322	SOC9204	.	<DEL>	.	PASS	SVTYPE=DEL; CHR2=chr10; END=64847360; ADP=19.0
chr10	65509250	DEL00000969	N	<DEL>	.	PASS	PRECISE;CIEND=-63,63;CIPOS=-63,63;SVTYPE=DEL;SVMETHOD=EMBL.DELLYv0.6.8;CHR2=chr10;END=65511402;CT=3to5;INSLEN=0;PE=13;MAPQ=37;SR=6;SRQ=1;CONSENSUS=CTTCTTTAAAAGATCTACTCTCATCTCCTCACTGAGTTTTGCCCAAACATTCTAGGTAGATCTCCTTCCCATGATGACAACAAGAGTGAAACTCCAACTCAAA; ADP=26.307298930729893
chr10	66841805	SOC9215-DEL00000971	.	<DEL>	.	PASS	SVTYPE=DEL; CHR2=chr10; END=66842062; ADP=0.62109375
chr10	67032386	DEL00000973	N	<DEL>	.	PASS	PRECISE;CIEND=-140,140;CIPOS=-140,140;SVTYPE=DEL;SVMETHOD=EMBL.DELLYv0.6.8;CHR2=chr10;END=67032618;CT=3to5;INSLEN=0;PE=14;MAPQ=60;SR=26;SRQ=0.854878;CONSENSUS=TTCAAAGGTTTACCACCATATATGTTTTAGTCACCAGGATTTTTTGATCTATTCTTAAATAGTTCTATGGTAGAACACAGAAAGACCTAAACTCCAAATAATAGGCCTTGATATTTGTTTTTGAAAATTTTGGAAGCAAACAAAACCAAACTATGTTTTGACAA; ADP=11.567099567099566
chr10	67197840	SOC9218	.	<DEL>	.	PASS	SVTYPE=DEL; CHR2=chr10; END=67197846; ADP=16.2
chr10	70421585	SOC9236	.	<TAN>	.	PASS	SVTYPE=TAN; CHR2=chr10; END=70421576; ADP=71.9
chr10	71859453	SOC9244	.	<DEL>	.	PASS	SVTYPE=DEL; CHR2=chr10; END=71859425; ADP=26.814814814814813
chr10	72448735	SOC9249	.	<DEL>	.	PASS	SVTYPE=DEL; CHR2=chr10; END=72451335; ADP=23.029626779530588
chr10	81927935	SOC9285	.	<DEL>	.	PASS	SVTYPE=DEL; CHR2=chr10; END=81927977; ADP=22.097560975609756
chr10	82904657	SOC9286	.	<DEL>	.	PASS	SVTYPE=DEL; CHR2=chr10; END=82904911; ADP=28.23715415019763
chr10	86417200	SOC9297	.	<DEL>	.	PASS	SVTYPE=DEL; CHR2=chr10; END=86417163; ADP=9.13888888888889
chr10	88284474	SOC9303	.	<TAN>	.	PASS	SVTYPE=TAN; CHR2=chr10; END=88284566; ADP=90.65591397849462
chr10	89276569	SOC9306-DEL00001010	.	<DEL>	.	PASS	SVTYPE=DEL; CHR2=chr10; END=89275797; ADP=26.836575875486382
chr10	92969225	SOC9323-DEL00001018	.	<DEL>	.	PASS	SVTYPE=DEL; CHR2=chr10; END=92969564; ADP=4.6923076923076925
chr10	97100607	SOC9343-SOC9344	.	<DEL>	.	PASS	SVTYPE=DEL; CHR2=chr10; END=97100575; ADP=28.580645161290324
chr10	97208025	SOC9346-DEL00001030+SOC9345	.	<DUP>	.	PASS	SVTYPE=DUP; CHR2=chr10; START=97206791; END=97207054; ADP=64.03787878787878
chr10	99101965	SOC9360	.	<DEL>	.	PASS	SVTYPE=DEL; CHR2=chr10; END=99102004; ADP=1.2894736842105263
chr10	105669313	SOC9379	.	<DEL>	.	PASS	SVTYPE=DEL; CHR2=chr10; END=105669276; ADP=23.083333333333332
chr10	105752405	SOC9380	.	<TAN>	.	PASS	SVTYPE=TAN; CHR2=chr10; END=105752513; ADP=91.3302752293578
chr10	108460200	SOC9399	.	<DEL>	.	PASS	SVTYPE=DEL; CHR2=chr10; END=108460227; ADP=1.8461538461538463
chr10	117711616	SOC9441-DEL00001077	.	<DEL>	.	PASS	SVTYPE=DEL; CHR2=chr10; END=117712003; ADP=28.826424870466322
chr10	119634274	SOC9455-DEL00001083	.	<DEL>	.	PASS	SVTYPE=DEL; CHR2=chr10; END=119634606; ADP=12.694864048338369
chr10	121211837	SOC9464	.	<DEL>	.	PASS	SVTYPE=DEL; CHR2=chr10; END=121211867; ADP=28.862068965517242
chr10	122701133	DEL00001088-SOC9471	N	<DEL>	.	PASS	PRECISE;CIEND=-211,211;CIPOS=-211,211;SVTYPE=DEL;SVMETHOD=EMBL.DELLYv0.6.8;CHR2=chr10;END=122701430;CT=3to5;INSLEN=0;PE=3;MAPQ=60;SR=8;SRQ=0.982524;CONSENSUS=AAGTGTTTCCTCTAAGCTCCATCTGCACCACACACCTGAGAAAAGTTGCTAAATGAACAAATGAATGAATGAATGCAAAACAGGATTGTCTCCGAAGTTGAAA; ADP=0.527027027027027
chr10	125308313	SOC9478	.	<DEL>	.	PASS	SVTYPE=DEL; CHR2=chr10; END=125308329; ADP=25.2
chr10	127063528	SOC9489	.	<TAN>	.	PASS	SVTYPE=TAN; CHR2=chr10; END=127063517; ADP=72.58333333333333
chr10	128106485	DEL00001098	N	<DEL>	.	PASS	PRECISE;CIEND=-27,27;CIPOS=-27,27;SVTYPE=DEL;SVMETHOD=EMBL.DELLYv0.6.8;CHR2=chr10;END=128106800;CT=3to5;INSLEN=0;PE=13;MAPQ=60;SR=16;SRQ=1;CONSENSUS=GACTTTAAATAGTGATTCTGATATCATCGTATTCTAATTGCACCTGACTTTAAAAATGATTACTAACCCCCACCCACCTCTGGCCCCTATAAAAAGGAAGTCAGTCCAGAGCCTGCCTGCTGCCTACCTC; ADP=8.312101910828025
chr10	129153412	SOC9507	.	<DEL>	.	PASS	SVTYPE=DEL; CHR2=chr10; END=129153416; ADP=14.0
chr10	132099146	SOC9526+SOC9527	.	<DUP>	.	PASS	SVTYPE=DUP; CHR2=chr10; START=132099337; END=132099976; ADP=47.3578125
chr10	132909058	SOC9535-DEL00001108	.	<DEL>	.	PASS	SVTYPE=DEL; CHR2=chr10; END=132912780; ADP=23.09647944101048
chr10	133087801	DEL00001111	N	<DEL>	.	PASS	IMPRECISE;CIEND=-154,154;CIPOS=-154,154;SVTYPE=DEL;SVMETHOD=EMBL.DELLYv0.6.8;CHR2=chr10;END=133088199;CT=3to5;INSLEN=0;PE=4;MAPQ=60; ADP=12.042821158690176
chr10	134176376	DEL00001114	N	<DEL>	.	PASS	IMPRECISE;CIEND=-28,28;CIPOS=-28,28;SVTYPE=DEL;SVMETHOD=EMBL.DELLYv0.6.8;CHR2=chr10;END=134176723;CT=3to5;INSLEN=0;PE=16;MAPQ=60; ADP=28.72543352601156
chr10	134585392	DEL00001116	N	<DEL>	.	PASS	IMPRECISE;CIEND=-161,161;CIPOS=-161,161;SVTYPE=DEL;SVMETHOD=EMBL.DELLYv0.6.8;CHR2=chr10;END=134585800;CT=3to5;INSLEN=0;PE=7;MAPQ=60; ADP=17.292383292383292
chr10	134727589	DEL00001119	N	<DEL>	.	PASS	IMPRECISE;CIEND=-1,1;CIPOS=-1,1;SVTYPE=DEL;SVMETHOD=EMBL.DELLYv0.6.8;CHR2=chr10;END=134728272;CT=3to5;INSLEN=0;PE=18;MAPQ=37; ADP=7.524926686217009
chr10	134951955	DEL00001120	N	<DEL>	.	PASS	IMPRECISE;CIEND=-356,356;CIPOS=-356,356;SVTYPE=DEL;SVMETHOD=EMBL.DELLYv0.6.8;CHR2=chr10;END=134952555;CT=3to5;INSLEN=0;PE=4;MAPQ=29; ADP=10.28380634390651
chr10	135036617	DEL00001121	N	<DEL>	.	PASS	IMPRECISE;CIEND=-119,119;CIPOS=-119,119;SVTYPE=DEL;SVMETHOD=EMBL.DELLYv0.6.8;CHR2=chr10;END=135036976;CT=3to5;INSLEN=0;PE=6;MAPQ=60; ADP=10.871508379888269
chr10	135057069	SOC9556	.	<TAN>	.	PASS	SVTYPE=TAN; CHR2=chr10; END=135057134; ADP=69.54545454545455
chr10	135104804	DEL00001122	N	<DEL>	.	PASS	IMPRECISE;CIEND=-58,58;CIPOS=-58,58;SVTYPE=DEL;SVMETHOD=EMBL.DELLYv0.6.8;CHR2=chr10;END=135105968;CT=3to5;INSLEN=0;PE=12;MAPQ=37; ADP=9.35511607910576
chr10	135105431	DEL00001123	N	<DEL>	.	PASS	IMPRECISE;CIEND=-290,290;CIPOS=-290,290;SVTYPE=DEL;SVMETHOD=EMBL.DELLYv0.6.8;CHR2=chr10;END=135105963;CT=3to5;INSLEN=0;PE=4;MAPQ=36; ADP=6.250470809792843
chr10	135244791	DEL00001124	N	<DEL>	.	PASS	IMPRECISE;CIEND=-23,23;CIPOS=-23,23;SVTYPE=DEL;SVMETHOD=EMBL.DELLYv0.6.8;CHR2=chr10;END=135245403;CT=3to5;INSLEN=0;PE=10;MAPQ=23; ADP=0.024549918166939442
chrUn_gl000225	1197	SOC68924	.	<DEL>	.	PASS	SVTYPE=DEL; CHR2=chrUn_gl000225; END=1229; ADP=0.0
chrUn_gl000225	1259	SOC68925	.	<DEL>	.	PASS	SVTYPE=DEL; CHR2=chrUn_gl000225; END=10792; ADP=0.0
chrUn_gl000225	8047	SOC68929	.	<DEL>	.	PASS	SVTYPE=DEL; CHR2=chrUn_gl000225; END=52490; ADP=0.0
chrUn_gl000225	8048	SOC68930	.	<DEL>	.	PASS	SVTYPE=DEL; CHR2=chrUn_gl000225; END=36024; ADP=0.0
chrUn_gl000225	29663	SOC68938	.	<DEL>	.	PASS	SVTYPE=DEL; CHR2=chrUn_gl000225; END=30151; ADP=0.0
chrUn_gl000225	42054	SOC68945	.	<DEL>	.	PASS	SVTYPE=DEL; CHR2=chrUn_gl000225; END=52088; ADP=0.0
chrUn_gl000225	71951	SOC68976	.	<DEL>	.	PASS	SVTYPE=DEL; CHR2=chrUn_gl000225; END=72042; ADP=0.0
chrUn_gl000224	73529	SOC68916	.	<DEL>	.	PASS	SVTYPE=DEL; CHR2=chrUn_gl000224; END=73628; ADP=0.0
